# Supplementary material for: Multi-omics study of the anti-colorectal cancer mechanisms of formononetin in Hedysari Radix
Source: Front Pharmacol. 2026 Jan 6;16:1649691. doi: 10.3389/fphar.2025.1649691 (PMC12816190; doi:10.3389/fphar.2025.1649691)
Supplement: Supplementary file 1 [file DataSheet1.xlsx]

## Sheet: Table S3
Index	Q1 (Da)	Q3 (Da)	Molecular weight (Da)	Formula	Ionization model	Compounds	Class I	Class II	CAS	Level	cpd_ID	kegg_map	Relative content
Yacp000453	116.07	70.06	115.063	C5H9NO2	[M+H]+	3-hydroxy-1-methylpyrrolidin-2-one	Alkaloids	Pyrrole alkaloids	132996-63-5	1	-	-	0.0306409
MWSmce341	279.16	149.03	278.152	C16H22O4	[M+H]+	Butyl isobutyl phthalate*	Phenolic acids	Phenolic acids	17851-53-5	1	-	-	0.0199738
Zmyn003693	267.07	252.04	268.074	C16H12O4	[M-H]-	6-Hydroxy-2'-methoxyflavone	Flavonoids	Flavones	61546-59-6	1	C15203	-	0.0199458
Lmxp011770	279.16	149.02	278.152	C16H22O4	[M+H]+	Diisobutyl phthalate*	Phenolic acids	Phenolic acids	84-69-5	1	C15205	-	0.0196134
Zajp000573	144.1	84.08	143.095	C7H13NO2	[M+H]+	N-(4-oxopentyl)-acetamide*	Alkaloids	Alkaloids	-	1	-	-	0.0162675
Hmcp000405	144.14	84.08	143.131	C8H17NO	[M+H]+	Dihydroisopelletierine	Alkaloids	Piperidine alkaloids	-	2	-	-	0.0158088
Smjp001498	247.14	146.06	246.137	C14H18N2O2	[M+H]+	Hypaphorine	Alkaloids	Plumerane	487-58-1	1	C09213	-	0.015613
Lacp001431	268.15	136.06	267.147	C14H21NO4	[M+H]+	N-(3-hydroxy-4-methoxyphenethyl)-4-hydroxybutanamide	Alkaloids	Phenolamine	-	3	-	-	0.015446
Lahp001956	188.07	118.07	187.063	C11H9O2N	[M+H]+	Pyran[3,4-b]indole-2-ketone	Alkaloids	Plumerane	-	1	-	-	0.0152308
Lahp002608	188.07	118.07	187.063	C11H9NO2	[M+H]+	3,5-Dihydro-2H-Furo[3,2-C]Quinolin-4-One*	Alkaloids	Quinoline alkaloids	-	1	-	-	0.0151598
Hmgp002327	188.07	118.06	187.063	C11H9NO2	[M+H]+	3-amino-2-naphthoic acid*	Alkaloids	Alkaloids	-	1	-	-	0.0148894
Laxp008689	269.08	213.09	268.074	C16H12O4	[M+H]+	6-hydroxy-2-(3-methoxybenzylidene)-1-benzofuran-3(2H)-one*	Flavonoids	Other Flavonoids	1234351-88-2	1	-	-	0.0147341
MWSHY0032	269.08	213.09	268.074	C16H12O4	[M+H]+	Formononetin (7-Hydroxy-4'-methoxyisoflavone)*	Flavonoids	Isoflavones	485-72-3	1	C00858	ko00943,ko01061,ko01100,ko01110	0.0146211
Lmcp000611	144.08	84.06	143.07	C5H9N3O2	[M+H]+	2-Amino-4,5-dihydro-1H-imidazole-4-acetic acid	Alkaloids	Alkaloids	69098-41-5	2	-	-	0.0140348
Smcp001137	188.07	118.06	187.063	C11H9NO2	[M+H]+	naphthisoxazol A*	Alkaloids	Alkaloids	-	1	-	-	0.0137505
pme0422	193.051	134.037	194.058	C10H10O4	[M-H]-	Isoferulic Acid*	Phenolic acids	Phenolic acids	25522-33-2	1	C10470	-	0.0132232
Lmsn003588	297.08	282.05	298.084	C17H14O5	[M-H]-	Pterocarpine	Flavonoids	Isoflavones	524-97-0	1	-	-	0.0131282
mws0918	283.06	268.04	284.068	C16H12O5	[M-H]-	Prunetin (5,4'-Dihydroxy-7-methoxyisoflavone)	Flavonoids	Isoflavones	552-59-0	1	C10521	ko00943	0.0130159
Zahp008055	271.09	137.06	270.089	C16H14O4	[M+H]+	Acetyl Resveratrol	Others	Stilbene	-	1	-	-	0.0121289
MWSHY0179	431.13	269.09	430.126	C22H22O9	[M+H]+	Formononetin-7-O-glucoside (Ononin)	Flavonoids	Isoflavones	486-62-4	2	C10509	ko00943	0.0119426
mws0014	193.05	134.04	194.058	C10H10O4	[M-H]-	Ferulic acid*	Phenolic acids	Phenolic acids	537-98-4	1	C01494	ko00940,ko01061,ko01100,ko01110	0.0112279
Zmdp005767	517.13	269.09	516.127	C25H24O12	[M+H]+	Formononetin-7-O-(6''-Malonyl)glucoside	Flavonoids	Isoflavones	-	1	C16222	ko00943	0.0108492
Labp005432	517.13	269.08	516.127	C25H24O12	[M+H]+	Dalbergin malonyl glucoside	Lignans and Coumarins	Coumarins	-	1	-	-	0.010736
Zbjn008081	299.06	284.04	300.063	C16H12O6	[M-H]-	Kaempferide (3,5,7-Trihydroxy-4'-methoxyflavone)*	Flavonoids	Flavonols	491-54-3	1	C10098	ko00944	0.0103993
Yaap009385	415.21	119.09	414.204	C24H30O6	[M+H]+	Myrtucommulone B	Others	Others	54247-23-3	3	-	-	0.0101525
Zbrn008158	299.06	284.03	300.063	C16H12O6	[M-H]-	Chrysoeriol; 5,7,4'-Trihydroxy-3'-Methoxyflavone*	Flavonoids	Flavones	491-71-4	1	C04293	ko00944	0.0101386
Lhmp122201	269.08	253.05	268.074	C16H12O4	[M+H]+	dalbergin	Lignans and Coumarins	Coumarins	482-83-7	1	-	-	0.00945172
Lmqn007312	297.08	282.05	298.084	C17H14O5	[M-H]-	Melaleucin B	Lignans and Coumarins	Lignans	-	3	-	-	0.00935861
Labp005049	431.13	269.08	430.126	C22H22O9	[M+H]+	Dalbergin glucoside	Lignans and Coumarins	Coumarins	-	1	-	-	0.00929608
pmp001287	120.08	103.05	119.073	C8H9N	[M+H]+	N-Benzylmethylene isomethylamine	Alkaloids	Alkaloids	-	1	-	-	0.00880677
Lmdn007639	255.07	119.05	256.074	C15H12O4	[M-H]-	3,9-Dihydroxypterocarpan	Flavonoids	Isoflavones	61135-91-9	1	C04271	ko00943,ko01110	0.00867443
mws0905	269.08	209.06	270.089	C16H14O4	[M-H]-	Medicarpin	Flavonoids	Isoflavones	32383-76-9	1	C10503	ko00943,ko01061,ko01100,ko01110	0.00741846
Hmlp005624	285.08	270.05	284.068	C16H12O5	[M+H]+	3',7-dihydroxy-4'-methoxyflavone*	Flavonoids	Flavones	-	1	-	-	0.00738183
Zbbp006535	547.14	299.09	546.137	C26H26O13	[M+H]+	Afrormosin-7-O-(6''-malonyl)glucoside*	Flavonoids	Isoflavones	-	1	-	-	0.00724688
Lhmp122202	285.08	270.05	284.068	C16H12O5	[M+H]+	stevenin	Lignans and Coumarins	Coumarins	36286-69-8	1	-	-	0.00724461
Laxp008852	299.09	284.07	298.084	C17H14O5	[M+H]+	2-(3,4-Dimethoxybenzylidene)-6-Hydroxy-1-Benzofuran-3(2H)-One*	Flavonoids	Other Flavonoids	1322574-14-0	1	-	-	0.00721242
Lmdp005525	299.09	284.07	298.084	C17H14O5	[M+H]+	Afrormosin (6,4'-Dimethoxy-7-Hydroxyisoflavone)*	Flavonoids	Isoflavones	550-79-8	1	C10199	-	0.00720284
HJAP140	299.08	284.07	298.084	C17H14O5	[M+H]+	Puerol A	Phenolic acids	Phenolic acids	152784-32-2	1	-	-	0.00717994
Lmdp003994	461.14	299.09	460.137	C23H24O10	[M+H]+	6,4'-Dimethoxyisoflavone-7-O-glucoside (Wistin)*	Flavonoids	Isoflavones	19046-26-5	1	-	-	0.00707513
Wcsn010254	277.22	277.22	278.225	C18H30O2	[M-H]-	4-[3-(4,8-dimethylnona-3,7-dienyl)-3-methyloxiran-2-yl]butan-2-one	Others	Others	-	1	-	-	0.00706927
Laxp007154	285.08	270.05	284.068	C16H12O5	[M+H]+	Coumaran-5-Ol-3-One*	Flavonoids	Other Flavonoids	32396-80-8	1	-	-	0.00702787
pmp001230	279.16	121.03	278.152	C16H22O4	[M+H]+	Senkyunolide M	Others	Lactones	146986-60-9	3	-	-	0.00697686
Layp002367	154.09	119.05	153.079	C8H11NO2	[M+H]+	Menisdaurin E	Alkaloids	Alkaloids	-	2	-	-	0.0068222
Lazp004218	547.14	299.09	546.137	C26H26O13	[M+H]+	Malonyl Wistin*	Flavonoids	Isoflavones	-	1	-	-	0.00676447
Ladp005389	461.15	299.09	460.137	C23H24O10	[M+H]+	portulacanone D glucoside*	Flavonoids	Other Flavonoids	-	1	-	-	0.00673153
Lacp005409	299.09	284.07	298.084	C17H14O5	[M+H]+	MelimesSanol C	Lignans and Coumarins	Coumarins	-	1	-	-	0.00665985
Lmmp007480	257.08	137.02	256.074	C15H12O4	[M+H]+	2,4,4'-trihydroxychalcone*	Flavonoids	Chalcones	-	1	-	-	0.00659096
Lamp006191	547.14	299.09	546.137	C26H26O13	[M+H]+	Afrormosin 7-O-(6''-Malonylglucoside)*	Flavonoids	Isoflavones	-	1	-	-	0.00658552
Latp011219	149.1	121.06	148.088	C10H12O	[M+H]+	3,5-Dimethyl-2,3-dihydrobenzofuran	Others	Others	-	3	-	-	0.00622875
Wcsn011122	279.23	279.24	280.24	C18H32O2	[M-H]-	(5Z,10E,14S)-14-hydroxy-2,6,10-trimethylpentadeca-5,10-dien-4-one	Others	Others	-	3	-	-	0.0061615
Lamp007647	257.08	137.02	256.073	C15H12O4	[M+H]+	2',4,4'-Trihydroxychalcone*	Flavonoids	Chalcones	-	1	-	-	0.00615994
MWSHY0180	447.13	285.08	446.121	C22H22O10	[M+H]+	Glycitin	Flavonoids	Isoflavones	40246-10-4	2	C16195	ko00943	0.00615845
Lmmn006306	293.21	293.21	294.219	C18H30O3	[M-H]-	Machilusolide D	Others	Lactones	-	3	-	-	0.00614198
MWS20177	267.03	223.04	268.037	C15H8O5	[M-H]-	5-hydroxy-anthraquinone-2-carboxylic acid	Quinones	Anthraquinone	-	2	-	-	0.00597452
MWS1777	128.03	93.06	127.019	C6H6ClN	[M+H]+	3-Chloroaniline	Alkaloids	Alkaloids	108-42-9	1	-	-	0.00580222
Zbbp005659	533.13	285.07	532.121	C25H24O13	[M+H]+	Biochanin A-7-O-glucoside-6''-O-malonate	Flavonoids	Isoflavones	34232-17-2	1	C12625	ko00943	0.00570766
Wcgp010223	277.22	93.07	276.209	C18H28O2	[M+H]+	3-(Cyclohexen-1-yl)-2-hydroxy-4a,5-dimethyl-2,3,4,5,6,7,8,8a-octahydronaphthalen-1-one	Others	Others	-	3	-	-	0.00566163
Lagp004883	547.15	299.09	546.137	C26H26O13	[M+H]+	8-Methoxy malonyl ononin	Flavonoids	Isoflavones	-	1	-	-	0.00562588
Zmbp000449	130.03	70.07	129.025	C5H7NOS	[M+H]+	Epigoitrin	Others	Others	1072-93-1	2	-	-	0.00520923
Zmhn001926	299.08	137.02	300.084	C13H16O8	[M-H]-	1-O-Salicyloyl-β-D-glucose	Phenolic acids	Phenolic acids	60517-74-0	1	-	-	0.00497337
Lajp006472	473.14	269.08	472.137	C24H24O10	[M+H]+	Formononetin acetyl glucoside	Flavonoids	Isoflavones	-	1	-	-	0.00472149
pmp000195	533.13	285.08	532.122	C25H24O13	[M+H]+	6''-O-Malonylglycitin	Flavonoids	Isoflavones	137705-39-6	2	C16197	ko00943	0.00448136
mws0749	137.02	93.03	138.032	C7H6O3	[M-H]-	4-Hydroxybenzoic acid	Phenolic acids	Phenolic acids	99-96-7	3	C00156	ko00130,ko00362,ko00363,ko00623,ko00627,ko00790,ko01061,ko01100,ko01110,ko01120,ko01220,ko01240,ko07110	0.00433008
Lasp006294	533.13	285.08	532.122	C25H24O13	[M+H]+	Malonyltrifolirhizin	Flavonoids	Other Flavonoids	-	2	-	-	0.00416808
Lmyp006086	447.13	285.07	446.121	C22H22O10	[M+H]+	Prunetin-5-O-glucoside*	Flavonoids	Isoflavones	-	1	-	-	0.00407328
Yphn003868	639.2	639.19	640.2	C29H36O16	[M-H]-	plantalloside	Phenolic acids	Phenolic acids	-	3	-	-	0.00404298
MWSHY0111	447.13	285.08	446.121	C22H22O10	[M+H]+	Calycosin-7-O-glucoside	Flavonoids	Isoflavones	20633-67-4	2	-	-	0.00404249
pma2987	142.1	124.09	141.09	C6H11N3O	[M+H]+	Histidinol	Alkaloids	Alkaloids	501-28-0	3	C00860	ko00340,ko01100,ko01110,ko01230	0.00399065
Zmcp102201	205.09	149.02	204.079	C12H12O3	[M+H]+	Senkyunolide B*	Others	Lactones	93236-67-0	1	C09921	-	0.003877
Zahp011689	205.09	149.02	204.079	C12H12O3	[M+H]+	2,2-dimethylchromene-6-carboxylic acid*	Others	Others	34818-56-9	1	-	-	0.00375515
pme3400	447.13	285.07	446.121	C22H22O10	[M+H]+	Biochanin A-7-O-glucoside (Sissotrin)*	Flavonoids	Isoflavones	5928-26-7	1	C05376	ko00943	0.0036738
pmb1912	474.17	327.12	473.166	C20H23N7O7	[M+H]+	10-Formyltetrahydrofolic Acid	Alkaloids	Alkaloids	2800-34-2	1	C00234	ko00670,ko00720,ko00970,ko01100,ko01120,ko01200,ko01240,ko01523	0.0036069
MWStz070	182.08	91.05	181.074	C9H11NO3	[M+H]+	N-(2-Hydroxy-4-methoxyphenyl)acetamide	Alkaloids	Phenolamine	58469-06-0	1	-	-	0.00345395
Zmhn001358	299.08	137.02	300.084	C13H16O8	[M-H]-	4-O-Glucosyl-4-hydroxybenzoic acid	Phenolic acids	Phenolic acids	-	2	-	-	0.00340115
Zmtn001661	315.11	153.02	316.116	C14H20O8	[M-H]-	Vanilloloside	Phenolic acids	Phenolic acids	74950-96-2	2	-	-	0.00334162
pmp000415	447.13	285.08	446.121	C22H22O10	[M+H]+	3'-Methoxydaidzin*	Flavonoids	Isoflavones	200127-80-6	1	-	-	0.0032791
pmn001367	315.07	153.02	316.079	C13H16O9	[M-H]-	Protocatechuic acid-4-O-glucoside	Phenolic acids	Phenolic acids	-	1	-	-	0.00321688
Hmlp006030	271.1	151.04	270.089	C16H14O4	[M+H]+	4,4'-dihydroxy-2-methoxychalcone	Flavonoids	Chalcones	-	1	-	-	0.003207
pmp000966	144.1	84.08	143.095	C7H13NO2	[M+H]+	Stachydrine*	Alkaloids	Pyrrole alkaloids	471-87-4	1	C10172	-	0.00310387
pmb0064	374.11	198.08	373.101	C15H19NO10	[M+H]+	DIMBOA glucoside	Alkaloids	Alkaloids	18607-79-9	3	C04831	ko00402,ko00999,ko01100,ko01110	0.00307234
Wbmp010544	699.35	699.35	698.341	C37H50N2O11	[M+H]+	10-Hydroxymethyllycaconitine	Alkaloids	Alkaloids	-	1	-	-	0.00303052
Lmbn001981	137.02	93.03	138.032	C7H6O3	[M-H]-	2,5-Dihydroxybenzaldehyde	Others	Aldehyde compounds	1194-98-5	3	C05585	ko00350,ko01100,ko01120	0.0029977
MWSHY0053	271.06	137.02	270.053	C15H10O5	[M+H]+	3,7,4'-Trihydroxyflavone	Flavonoids	Flavones	2034-65-3	3	C10037	-	0.00298509
Lmbn001181	531.14	531.13	532.143	C22H28O15	[M-H]-	Fraxetin-7,8-di-O-glucoside	Lignans and Coumarins	Coumarins	-	2	-	-	0.00298045
HJN088	431.12	125.03	432.127	C18H24O12	[M-H]-	Licoagroside B	Others	Ketone compounds	-	1	-	-	0.00296705
Wbkp008219	699.36	699.36	698.343	C38H46N6O7	[M+H]+	(3S,3'S)-N,N'-((1R,2R)-5-((3,4,5-trihydroxy-6-methyltetrahydro-2H-pyran-2-yl)oxy)cyclohex-3-ene-1,2-diyl)bis(2-methyl-2,3,4,9-tetrahydro-1H-pyrido[3,4-b]indole-3-carboxamide)	Alkaloids	Alkaloids	-	1	-	-	0.0029042
Zbln008072	267.07	224.05	268.074	C16H12O4	[M-H]-	2-acetyl-7-methoxy-3H-benzo[f]chromen-3-one	Lignans and Coumarins	Coumarins	-	1	-	-	0.0028658
Ymjm000148	299.11	137.02	300.121	C14H20O7	[M-H]-	Salidroside	Phenolic acids	Phenolic acids	10338-51-9	2	C06046	ko00350,ko01100	0.00276875
mws0458	151.04	136.02	152.047	C8H8O3	[M-H]-	Vanillin; 4-Hydroxy-3-Methoxybenzaldehyde	Others	Aldehyde compounds	121-33-5	3	C00755	ko00627,ko00996,ko01061,ko01063,ko01100,ko01110,ko01120	0.00274859
Zbdp006427	285.08	253.05	284.068	C16H12O5	[M+H]+	7,8-Dihydroxy-4'-methoxyisoflavone	Flavonoids	Other Flavonoids	-	1	-	-	0.00265336
Lmjp101403	195.07	117.03	194.058	C10H10O4	[M+H]+	3ξ-(1ξ-Hydroxyethyl)-7-hydroxy-1-isobenzofuranone	Others	Others	-	1	-	-	0.00258547
MWSHY0110	285.08	225.06	284.068	C16H12O5	[M+H]+	Calycosin	Flavonoids	Isoflavones	20575-57-9	3	C01562	ko00943,ko01110	0.00254982
mws1178	271.1	135.05	272.105	C16H16O4	[M-H]-	Vestitol	Flavonoids	Other Flavonoids	35878-41-2	1	C16225	ko00943,ko01110	0.00241363
Wafn002081	285.06	153.02	286.069	C12H14O8	[M-H]-	Dihydroxybenzoyl xyloside	Phenolic acids	Phenolic acids	-	1	-	-	0.00234802
MWSHY0015	257.08	137.02	256.074	C15H12O4	[M+H]+	Liquiritigenin*	Flavonoids	Flavanones	578-86-9	1	C09762	ko00941,ko00943,ko01061,ko01100,ko01110	0.0023376
Zblp004832	257.08	137.02	256.074	C15H12O4	[M+H]+	7,4'-Dihydroxydihydroflavonoids*	Flavonoids	Flavanones	-	1	-	-	0.0023351
pmb2654	460.15	117.9	461.153	C19H27NO12	[M-H]-	Anthranilate-1-O-Sophoroside	Phenolic acids	Phenolic acids	-	3	-	-	0.00233203
MWSslk002	433.11	271.06	432.106	C21H20O10	[M+H]+	Sophoricoside*	Flavonoids	Isoflavones	152-95-4	1	-	-	0.00227169
pmp000573	447.13	285.08	446.121	C22H22O10	[M+H]+	Acacetin-7-O-galactoside*	Flavonoids	Flavones	-	1	-	-	0.00226727
MWSmce548	118.09	58.07	117.079	C5H11NO2	[M+H]+	Betaine	Alkaloids	Alkaloids	107-43-7	1	C00719	ko00260,ko01100,ko02010	0.00222432
pme2828	140.03	98.96	139.027	C6H5NO3	[M+H]+	4-Nitrophenol	Phenolic acids	Phenolic acids	100-02-7	3	C00870	ko00627,ko01120	0.00221161
Zbqn006883	269.04	225.05	270.053	C15H10O5	[M-H]-	1,4-Dihydroxy-2-hydroxymethyl anthraquinone	Quinones	Anthraquinone	22296-59-9	2	-	-	0.00221108
MWSHY0189	433.11	271.07	432.106	C21H20O10	[M+H]+	Apigenin-7-O-glucoside(Cosmosiin)*	Flavonoids	Flavones	578-74-5	1	C04608	ko00944	0.00221071
Lmbn002648	163.04	119.05	164.047	C9H8O3	[M-H]-	α-Hydroxycinnamic Acid*	Phenolic acids	Phenolic acids	5801-57-0	3	C02763	ko00360,ko01100	0.00219611
MWSmce248	163.04	119.05	164.047	C9H8O3	[M-H]-	3-Hydroxycinnamic Acid*	Phenolic acids	Phenolic acids	14755-02-3	3	C12621	ko00360,ko01100,ko01120,ko01220	0.00217409
Zmsp000758	158.12	70.07	158.117	C8H15NO2	[M+H]+	1-(Hydroxymethyl)hexahydro-1h-pyrrolizin-2-ol	Alkaloids	Pyrrole alkaloids	-	2	-	-	0.00216135
mws0028	167.03	108.02	168.042	C8H8O4	[M-H]-	Vanillic acid	Phenolic acids	Phenolic acids	121-34-6	1	C06672	ko00627,ko01120	0.00216123
Lmqn003210	297.07	254.07	298.084	C17H14O5	[M-H]-	Mosloflavone; 5-Hydroxy-6,7-Dimethoxyflavone	Flavonoids	Flavones	740-33-0	2	-	-	0.00215453
Lmmn001643	163.04	119.05	164.047	C9H8O3	[M-H]-	2-Hydroxycinnamic acid*	Phenolic acids	Phenolic acids	583-17-5	3	C01772	ko00360,ko00999,ko01100,ko01110,ko01120	0.00211984
Laxp007582	289.11	161.06	288.1	C16H16O5	[M+H]+	7,2'-dihydroxy-4'-methoxy-isoflavanol	Flavonoids	Other Flavonoids	-	1	-	-	0.00209354
MWSHY0040	433.11	271.06	432.106	C21H20O10	[M+H]+	Oroxin A	Flavonoids	Flavones	57396-78-8	3	-	-	0.00208753
mws0183	153.02	109.03	154.027	C7H6O4	[M-H]-	3,4-Dihydroxybenzoic acid (Protocatechuic acid)*	Phenolic acids	Phenolic acids	99-50-3	3	C00230	ko00362,ko00400,ko00623,ko00624,ko00627,ko01053,ko01061,ko01100,ko01110,ko01120,ko01220	0.00191852
Yamn004825	579.2	339.12	580.216	C28H36O13	[M-H]-	Syringaresinol-4'-O-glucoside	Lignans and Coumarins	Lignans	-	1	-	-	0.00186135
pmb2848	347.048	267.082	348.055	C21H13ClO3	[M-H]-	3(2'-Chlorophenyl)-7-hydroxy-4-phenylcoumarin	Lignans and Coumarins	Coumarins	-	3	-	-	0.00183934
MWS20167	267.07	252.04	268.074	C16H12O4	[M-H]-	Rubiadin-1-Methyl Ether	Quinones	Anthraquinone	7460-43-7	3	-	-	0.00180176
mws0885	153.02	109.03	154.027	C7H6O4	[M-H]-	2,4-Dihydroxybenzoic acid	Phenolic acids	Phenolic acids	89-86-1	3	-	-	0.00179803
pme0428	237.08	103.02	238.084	C12H14O5	[M-H]-	3,4,5-Trimethoxycinnamic acid	Phenolic acids	Phenolic acids	90-50-6	3	-	-	0.00177191
Lacp004926	433.11	271.06	432.105	C21H20O10	[M+H]+	3,8-Dihydroxy-1-methoxy-9,10-anthraquinone glucoside	Quinones	Anthraquinone	-	2	-	-	0.00175741
Ladp006326	447.13	285.08	446.121	C22H22O10	[M+H]+	Derriscandenoside A	Flavonoids	Isoflavones	-	1	-	-	0.00175663
Labp008373	287.13	123.05	286.12	C17H18O4	[M+H]+	Sativan	Flavonoids	Other Flavonoids	71831-00-0	1	-	-	0.00174723
MWS20169	269.05	254.02	270.053	C15H10O5	[M-H]-	2,5-dihydroxy-1-methoxy-anthraquinone	Quinones	Anthraquinone	-	2	-	-	0.00169397
Wbtn007495	299.09	284.03	300.1	C17H16O5	[M-H]-	5,8-dihydroxy-10-methoxy-2-propylbenzo[h]chromen-4-one	Others	Ketone compounds	-	2	-	-	0.00161686
MWS3136	167.04	108.03	168.042	C8H8O4	[M-H]-	4-Methoxysalicylic Acid	Phenolic acids	Phenolic acids	2237-36-7	3	-	-	0.00160393
Wmhp000055	169.05	65.04	168.042	C8H8O4	[M+H]+	2,5-Dimethoxybenzoquinone*	Quinones	Quinones	3117-03-1	1	-	-	0.00159517
Hahn000968	659.19	167.04	660.205	C32H36O15	[M-H]-	picroroside B	Others	Others	-	1	-	-	0.00158896
Lmhn004976	299.06	284.02	300.063	C16H12O6	[M-H]-	Aracarpene 2*	Flavonoids	Isoflavones	-	1	-	-	0.00156223
Zmsp001834	169.05	65	168.042	C8H8O4	[M+H]+	2,6-Dimethoxy-1,4-benzoquinone*	Quinones	Quinones	530-55-2	1	C10331	-	0.00155866
Wbtn008012	299.05	284.03	300.063	C16H12O6	[M-H]-	2-hydroxy-8-methoxy-6-methyl-9-oxoxanthene-1-carboxylic acid*	Flavonoids	Other Flavonoids	-	1	-	-	0.00155604
Lakn002786	417.11	152.01	418.111	C17H22O12	[M-H]-	Protocatechuic acid xylosyl xyloside	Phenolic acids	Phenolic acids	-	2	-	-	0.00155027
Zmhn003257	299.06	284.04	300.063	C16H12O6	[M-H]-	5,7,2'-Trihydroxy-8-methoxyflavone*	Flavonoids	Flavones	-	1	-	-	0.00147716
MWSHC2022	359.1	197.05	360.106	C15H20O10	[M-H]-	Glucosyringic acid	Phenolic acids	Phenolic acids	33228-65-8	1	-	-	0.00146315
Wbtn007469	299.06	284.03	300.063	C16H12O6	[M-H]-	Protogenkwanone*	Flavonoids	Other Flavonoids	-	1	-	-	0.00145216
Wbmp006077	427.27	427.27	426.264	C26H36NO4+	[M+H]+	1,10-dimethoxy-6,6-dimethyl-2,9-di(propan-2-yloxy)-5,6,6a,7-tetrahydro-4H-dibenzo[de,g]quinolin-6-ium	Alkaloids	Alkaloids	-	1	-	-	0.00144331
Xmyn008071	299.06	284.03	300.063	C16H12O6	[M-H]-	Gnetifolin B*	Flavonoids	Flavones	140671-06-3	1	-	-	0.0014313
Lmgp000659	136.08	91.05	135.068	C8H9NO	[M+H]+	2-Phenylacetamide*	Alkaloids	Alkaloids	103-81-1	3	C02505	ko00360,ko00643,ko01100,ko01120	0.00139314
MWSmce460	100.08	56.05	99.0684	C5H9NO	[M+H]+	2-Piperidone	Alkaloids	Piperidine alkaloids	675-20-7	1	-	-	0.00134722
MWSslk066	169.05	65.04	168.042	C8H8O4	[M+H]+	3-Hydroxy-4-methoxybenzoic acid; Isovanillic Acid	Phenolic acids	Phenolic acids	645-08-9	1	-	-	0.001321
Lmtn002796	449.11	287.06	450.116	C21H22O11	[M-H]-	Aromadendrin-7-O-glucoside	Flavonoids	Flavanonols	28189-90-4	1	-	-	0.00130027
mws0058	299.06	284.03	300.063	C16H12O6	[M-H]-	Diosmetin (5,7,3'-Trihydroxy-4'-methoxyflavone)*	Flavonoids	Flavones	520-34-3	1	C10038	-	0.00129422
pmn001370	681.24	519.19	682.247	C32H42O16	[M-H]-	Pinoresinol-4,4'-O-diglucoside	Lignans and Coumarins	Lignans	63902-38-5	2	-	-	0.00128219
mws0628	121.03	92.03	122.037	C7H6O2	[M-H]-	4-Hydroxybenzaldehyde	Others	Aldehyde compounds	123-08-0	1	C00633	ko00363,ko00623,ko00627,ko01061,ko01100,ko01120	0.00127319
Lmhn005110	299.06	284.02	300.063	C16H12O6	[M-H]-	Aracarpene 1*	Flavonoids	Isoflavones	1261245-78-6	1	-	-	0.00125296
Rfmb26201	621.22	417.16	622.226	C30H38O14	[M-H]-	Syringaresinol-4'-O-(6''-acetyl)glucoside	Lignans and Coumarins	Lignans	-	1	-	-	0.00125166
mws0051	285.08	242.05	284.068	C16H12O5	[M+H]+	Acacetin*	Flavonoids	Flavones	480-44-4	1	C01470	ko00944	0.00124238
mws0639	153.02	109.03	154.027	C7H6O4	[M-H]-	2,3-Dihydroxybenzoic Acid*	Phenolic acids	Phenolic acids	303-38-8	3	C00196	ko00362,ko00627,ko01053,ko01061,ko01110,ko01120	0.0012236
zjxp121705	189.14	144.08	188.131	C12H16N2	[M+H]+	N,N-Dimethyltryptamine	Alkaloids	Alkaloids	-	2	-	-	0.00122061
pmb3142	299.08	137.02	300.084	C13H16O8	[M-H]-	Salicylic acid-2-O-glucoside	Phenolic acids	Phenolic acids	10366-91-3	3	-	-	0.00121576
Lcyn000106	551.18	193.05	552.184	C26H32O13	[M-H]-	Dichotomoside A	Lignans and Coumarins	Lignans	-	1	-	-	0.00119914
Hahp000801	118.08	72.08	117.079	C5H11NO2	[M+H]+	alanine betaine	Alkaloids	Alkaloids	-	1	-	-	0.00118762
Zmbp000490	158.12	112.08	157.11	C8H15NO2	[M+H]+	Valerine	Alkaloids	Alkaloids	-	2	-	-	0.00115579
MWS2044	139.11	69.03	138.105	C9H14O	[M+H]+	Isophorone	Others	Ketone compounds	78-59-1	3	C14743	-	0.00115237
MWSmce294	209.11	153.05	208.11	C12H16O3	[M+H]+	Elemicin	Phenolic acids	Phenolic acids	487-11-6	1	C10451	-	0.00113682
MWSHY0123	285.08	270.06	284.068	C16H12O5	[M+H]+	Wogonin (5,7-Dihydroxy-8-Methoxyflavone)	Flavonoids	Flavones	632-85-9	3	C10197	-	0.00110964
mws1375	304.15	185.09	303.143	C12H21N3O6	[M+H]+	Nicotianamine	Alkaloids	Alkaloids	34441-14-0	3	C05324	ko00270,ko00999,ko01100,ko01110	0.00109538
Zmjp006144	285.07	270.05	284.068	C16H12O5	[M+H]+	1,3-dihydroxy-6-methoxy-7-methylanthraquinone	Quinones	Quinones	-	3	-	-	0.00109096
Lhmp122203	285.08	270.05	284.068	C16H12O5	[M+H]+	Melannin	Lignans and Coumarins	Coumarins	58115-08-5	1	-	-	0.00106074
pme2812	249.12	190.09	248.116	C13H16N2O3	[M+H]+	6-Hydroxymelatonin	Alkaloids	Plumerane	2208-41-5	2	C05643	ko00380	0.00105976
pmp000566	287.09	163.04	286.084	C16H14O5	[M+H]+	Claussequinone	Flavonoids	Other Flavonoids	35878-39-8	1	-	-	0.00105441
Zbsp011826	441.37	441.37	440.365	C30H48O2	[M+H]+	3-Hydroxylup-20(29)-en-28-al (Betulinaldehyde)	Terpenoids	Triterpene	13159-28-9	3	-	-	0.0010513
Lajp005792	531.12	283.06	530.106	C25H22O13	[M+H]+	Pseudobaptigenin malonyl glucoside	Flavonoids	Isoflavones	-	1	-	-	0.00104222
Lacp006840	287.09	137.06	286.084	C16H14O5	[M+H]+	Melilitocarpan B	Flavonoids	Other Flavonoids	83013-83-6	1	-	-	0.00101167
Zmhn001934	417.12	255.07	418.126	C21H22O9	[M-H]-	Polygonimitin B	Flavonoids	Other Flavonoids	-	1	C17809	-	0.000995757
Lmsn003297	449.11	287.06	450.116	C21H22O11	[M-H]-	3,4,2',4',6'-Pentahydroxychalcone-4'-O-glucoside	Flavonoids	Chalcones	-	2	C16408	ko00941,ko01110	0.00099333
Zbfn002690	299.08	93.03	300.084	C13H16O8	[M-H]-	1-(4-Hydroxybenzoyl)Glucose; 25545-07-7	Phenolic acids	Phenolic acids	-	1	-	-	0.000970272
pmf0348	187.13	97.06	188.141	C10H20O3	[M-H]-	2,6-Dimethyl-7-octene-2,3,6-triol	Others	Alcohol compounds	73815-21-1	3	-	-	0.000966983
Yarn005295	579.21	417.15	580.216	C28H36O13	[M-H]-	Tortoside A*	Lignans and Coumarins	Lignans	-	1	-	-	0.000957721
MWSmce085	313.04	298.02	314.043	C16H10O7	[M-H]-	Wedelolactone	Lignans and Coumarins	Coumarins	524-12-9	1	C10541	-	0.000944869
Zmzp000987	158.12	98.1	158.118	C8H16NO2+	[M]+	Stachydrine methyl ester	Alkaloids	Pyrrole alkaloids	-	3	-	-	0.000931522
Wagp006039	183.08	98.98	182.071	C6H15O4P	[M+H]+	2-Hexylphosphoric Acid	Others	Others	-	1	-	-	0.00092343
pmb0818	206.08	145.05	205.074	C11H11NO3	[M+H]+	Methoxyindoleacetic acid	Alkaloids	Plumerane	3471-31-6	3	C05660	ko00380	0.000877683
Lazn005469	775.28	613.23	776.289	C38H48O17	[M-H]-	Buddlenol F glucoside	Lignans and Coumarins	Lignans	-	1	-	-	0.000877397
Zjxp110304	295.23	151.11	294.219	C18H30O3	[M+H]+	3-Hydroxy-3,7,11-trimethyldodeca-1,6E,10-trien-9-yl isobutyrate	Terpenoids	Sesquiterpenoids	-	3	-	-	0.000876755
Wcop004851	177.05	117.03	176.047	C10H8O3	[M+H]+	5,6-dimethyl-2-benzofuran-1,3-dione	Terpenoids	Sesquiterpenoids	5999-20-2	3	-	-	0.000872713
Lcsn004011	345.13	257.15	346.142	C19H22O6	[M-H]-	Gibberellin A3	Terpenoids	Ditepenoids	-	3	-	-	0.000837205
HJKP000649	136.07	91.05	135.068	C8H9NO	[M+H]+	N-benzylformamide*	Alkaloids	Alkaloids	6343-54-0	3	C15561	-	0.000828967
Wbtp004927	453.1	291.05	452.096	C20H20O12	[M+H]+	1,3,6-trihydroxy-7-methoxy-2-{[(2s,3r,4s,5s,6r)-3,4,5-trihydroxy-6-(hydroxymethyl)oxan-2-yl]oxy}xanthen-9-one	Flavonoids	Other Flavonoids	-	2	-	-	0.000809054
Zbbp008449	257.08	229.08	256.074	C15H12O4	[M+H]+	Mansonone L	Others	Others	24562-65-0	3	-	-	0.000807109
Wasn002329	366.08	160.04	367.09	C16H17NO9	[M-H]-	Xanthurenic Acid 8-O-Glucoside	Alkaloids	Quinoline alkaloids	97451-32-6	1	-	-	0.000806243
Xmyn004302	449.24	259.063	450.21	C20H34O11	[M-H]-	Ginkgoside A	Phenolic acids	Phenolic acids	-	3	-	-	0.000796013
Lmmp010562	391.28	149.02	390.277	C24H38O4	[M+H]+	Diisooctyl Phthalate*	Phenolic acids	Phenolic acids	27554-26-3	2	C14577	-	0.000774949
Zjgp101314	647.38	453.34	646.372	C36H54O10	[M+H]+	glycyrrhetic acid monoglucuronide	Terpenoids	Triterpene Saponin	-	2	-	-	0.000754078
Zjgp101313	647.38	453.34	646.372	C36H54O10	[M+H]+	glyyunnansapogenin H-GlcA	Terpenoids	Triterpene Saponin	-	1	-	-	0.000751496
pmf0174	157.16	157.16	158.167	C10H22O	[M-H]-	1-Decanol*	Others	Alcohol compounds	112-30-1	3	C01633	-	0.000746385
Wtmn002164	579.16	579.16	580.179	C27H32O14	[M-H]-	3,4-dimethoxy-2-[(3,4,5-trihydroxy-6-{[(3,4,5-trihydroxy-6-methyloxan-2-yl)oxy]methyl}oxan-2-yl)oxy]xanthen-9-one	Flavonoids	Other Flavonoids	-	2	-	-	0.000743922
Lskp211249	387.18	137.06	386.173	C22H26O6	[M+H]+	epieudesmin	Lignans and Coumarins	Lignans	-	2	-	-	0.000735647
pmn001571	313.11	298.08	314.115	C18H18O5	[M-H]-	Agrimonolide	Lignans and Coumarins	Coumarins	21499-24-1	2	-	-	0.000734927
Lmhn003240	237.04	121.03	238.048	C11H10O6	[M-H]-	Benzoylmalic acid	Phenolic acids	Phenolic acids	22138-51-8	3	-	-	0.000732571
Lmwp011196	391.28	149.02	390.277	C24H38O4	[M+H]+	Bis(2-ethylhexyl)phthalate*	Phenolic acids	Phenolic acids	117-81-7	2	C03690	ko05207	0.000729025
pmp001198	132.1	57.03	131.095	C6H13NO2	[M+H]+	6-Deoxyfagomine	Alkaloids	Piperidine alkaloids	197449-09-5	1	-	-	0.000726887
mws1389	455.35	455.35	456.36	C30H48O3	[M-H]-	3-Hydroxyolean-12-en-28-oic acid (Oleanolic acid)*	Terpenoids	Triterpene	508-02-1	1	C17148	ko00999,ko01100,ko01110	0.000722696
MWSHY0051	287.06	153.02	286.048	C15H10O6	[M+H]+	Kaempferol (3,5,7,4'-Tetrahydroxyflavone)	Flavonoids	Flavonols	520-18-3	3	C05903	ko00941,ko00944,ko00946,ko01061,ko01100,ko01110	0.000718021
mws1526	359.13	197.08	358.126	C16H22O9	[M+H]+	Sweroside	Terpenoids	Monoterpenoids	14215-86-2	3	C17071	-	0.000717348
Zmhp006502	549.12	301.07	548.117	C25H24O14	[M+H]+	Kaempferide-3-O-(6''-malonyl)glucoside	Flavonoids	Flavonols	-	1	-	-	0.000710146
Lmmn009170	455.35	455.35	456.36	C30H48O3	[M-H]-	3-Hydroxy-9,19-cyclolanost-24-en-26-oic acid (Mangiferolic acid)*	Terpenoids	Triterpene	4184-34-3	1	-	-	0.000707165
Zmkn012864	455.35	455.35	456.36	C30H48O3	[M-H]-	5,19-Epoxycucurbita-6,23-diene-3,25-diol (Momordicoside I Aglycone)*	Terpenoids	Triterpene	81910-41-0	1	-	-	0.000697648
Lssp210167	625.32	463.27	624.315	C32H48O12	[M+H]+	2α,5α,14β-Triacetoxy-10β-O-(B-D glucopyranosy)taxa-4(20),11-diene	Others	Others	-	1	-	-	0.000696946
Lmhn011365	455.35	455.35	456.36	C30H48O3	[M-H]-	Morolic acid*	Terpenoids	Triterpene	559-68-2	1	-	-	0.000696841
Zbzp006804	519.15	271.1	518.142	C25H26O12	[M+H]+	Medicarpin 3-O-glucoside-6'-malonate*	Flavonoids	Other Flavonoids	-	1	C16224	ko00943	0.000693182
pmp000416	285.08	229.09	284.068	C16H12O5	[M+H]+	3'-Methoxydaidzein	Flavonoids	Isoflavones	21913-98-4	3	-	-	0.000691778
Hmcn002743	417.15	181.04	418.163	C22H26O8	[M-H]-	Lirioresinol A	Lignans and Coumarins	Lignans	-	3	-	-	0.000688638
Sazp005659	387.14	191.07	386.137	C21H22O7	[M+H]+	Comazaphilone D	Others	Others	-	3	-	-	0.00068023
pmb0782	86.1	69.07	85.0891	C5H11N	[M+H]+	Piperidine	Alkaloids	Piperidine alkaloids	110-89-4	3	C01746	ko00960,ko04974	0.000675645
Zmdn011161	239.07	223.03	240.079	C15H12O3	[M-H]-	Chrysophanol-9-anthrone	Quinones	Anthraquinone	491-58-7	2	C10314	-	0.000674962
mws0018	203.22	84.08	202.216	C10H26N4	[M+H]+	Spermine	Alkaloids	Alkaloids	71-44-3	3	C00750	ko00330,ko00410,ko00480,ko00770,ko01100,ko01240,ko04976	0.000670255
pme2960	273.08	153.02	272.068	C15H12O5	[M+H]+	Naringenin chalcone; 2',4,4',6'-Tetrahydroxychalcone	Flavonoids	Chalcones	73692-50-9	1	C06561	ko00941,ko01061,ko01100,ko01110	0.000657704
Lakn005184	513.2	249.06	514.205	C24H34O12	[M-H]-	1'S,4'S-4'-Dihydroabscisic acid-4'-O-β-malonylglucopyranoside	Terpenoids	Sesquiterpenoids	-	3	-	-	0.000654161
Lamp006438	549.16	301.11	548.152	C26H28O13	[M+H]+	Astrapterocarpan-3-O-malonyl glucoside	Flavonoids	Other Flavonoids	-	1	-	-	0.000652681
mws1173	271.06	243.07	272.068	C15H12O5	[M-H]-	Garbanzol	Flavonoids	Flavonols	1226-22-8	1	C09751	ko00941	0.00065155
MWSHC2047	579.21	417.16	580.216	C28H36O13	[M-H]-	Syringaresinol-4'-O-glucoside; Acanthoside B*	Lignans and Coumarins	Lignans	7374-79-0	1	C10890	-	0.000638944
Qmhp090808	469.22	307.13	468.205	C29H28N2O4	[M+H]+	18-Demethylparaensidimerin C	Alkaloids	Alkaloids	-	2	-	-	0.000634544
Lsjp211254	423.36	203.18	422.355	C30H46O	[M+H]+	Lupa-1,20(29)-dien-3-one (Glochidone)	Terpenoids	Triterpene	-	1	-	-	0.000633323
Lasp006411	387.11	191.07	386.1	C20H18O8	[M+H]+	5'-Demethylaquillochin	Lignans and Coumarins	Lignans	305364-91-4	2	-	-	0.000627329
pme3250	285.08	229.09	284.068	C16H12O5	[M+H]+	Biochanin A	Flavonoids	Isoflavones	491-80-5	1	C00814	ko00943,ko01061,ko01100,ko01110	0.000616143
MWSHC2025	217.1	144.08	216.09	C12H12N2O2	[M+H]+	1,2,3,4-Tetrahydro-3-carboxy-2-carboline	Alkaloids	Alkaloids	72002-54-1	3	-	-	0.000610374
Laxp007708	519.15	271.1	518.142	C25H26O12	[M+H]+	medicarpin 3-O-β-D-malonyl glucoside*	Flavonoids	Other Flavonoids	-	1	-	-	0.000604262
pme1137	140.03	94.03	139.027	C6H5NO3	[M+H]+	6-Hydroxynicotinic acid	Alkaloids	Pyridine alkaloids	5006-66-6	3	C01020	ko00760,ko01100,ko01120	0.000602021
MWS2056	115.08	69.07	114.068	C6H10O2	[M+H]+	Delta-Hexalactone	Others	Lactones	823-22-3	3	-	-	0.000601794
HJN087	433.12	271.06	434.121	C21H22O10	[M-H]-	Naringenin-4'-O-glucoside*	Flavonoids	Flavanones	-	2	-	-	0.000597292
Lakn002165	447.12	152.01	448.122	C18H24O13	[M-H]-	Protocatechuic acid glucosyl xyloside	Phenolic acids	Phenolic acids	-	1	-	-	0.000595154
pmp001229	209.12	125.06	208.11	C12H16O3	[M+H]+	Senkyunolide K	Others	Lactones	114569-33-4	3	-	-	0.000594394
Lmjp006953	943.53	441.37	942.519	C48H78O18	[M+H]+	Abrisaponin A	Terpenoids	Triterpene Saponin	-	1	-	-	0.000584921
mws0983	326.31	62.06	325.298	C20H39NO2	[M+H]+	N-Oleoylethanolamine	Alkaloids	Alkaloids	111-58-0	1	C20792	ko04024	0.000584912
MWSslk108	204.13	85.03	203.116	C9H17NO4	[M+H]+	O-Acetyl-L-carnitine	Alkaloids	Alkaloids	3040-38-8	2	-	-	0.000577019
mws0908	283.06	211.04	284.068	C16H12O5	[M-H]-	Glycitein	Flavonoids	Isoflavones	40957-83-3	1	C14536	ko00943,ko01110	0.000575091
MWSmce664	163.12	118.07	162.116	C10H14N2	[M+H]+	Anabasine	Alkaloids	Pyridine alkaloids	13078-04-1	1	C06180	ko00960,ko01064,ko01110	0.000573623
Hahn002315	579.21	417.16	580.216	C28H36O13	[M-H]-	syringaresinol-4-O-β-D-glucopyranoside*	Lignans and Coumarins	Lignans	-	1	-	-	0.000570361
pmp001118	285.08	257.08	284.068	C16H12O5	[M+H]+	5-Hydroxy-3,7-dimethoxy-1,4-phenanthrenequinone	Quinones	PhenAnthraquinones	-	3	-	-	0.000557723
mws1212	209.08	177.05	208.074	C11H12O4	[M+H]+	Ferulic acid methyl ester	Phenolic acids	Phenolic acids	2309-07-1	3	-	-	0.000551404
Lmlp001118	448.2	286.15	447.189	C23H29NO8	[M+H]+	3'-Glucosyl-6,7-dihydroxy-N-methyl-benzyltetrahydroisoquinoline	Alkaloids	Isoquinoline alkaloids	-	3	-	-	0.000547344
Zbsn007741	299.06	284.03	300.063	C16H12O6	[M-H]-	Tectorigenin*	Flavonoids	Isoflavones	548-77-6	1	C10534	-	0.000544233
Cmsp007228	303.09	167.03	302.079	C16H14O6	[M+H]+	7-O-Methyleriodictyol	Flavonoids	Flavanols	51857-11-5	3	-	-	0.000537105
pme0376	271.061	151.004	272.068	C15H12O5	[M-H]-	Naringenin (5,7,4'-Trihydroxyflavanone)*	Flavonoids	Flavanones	480-41-1	1	C00509	ko00941,ko00943,ko00946,ko01061,ko01100,ko01110	0.000534166
Laxp008664	301.07	231.06	300.063	C16H12O6	[M+H]+	Leptosidin	Flavonoids	Other Flavonoids	486-24-8	2	C08651	-	0.000530283
Layp007325	257.08	137.02	256.074	C15H12O4	[M+H]+	Bauhinoxepin J	Others	Alcohol compounds	942513-05-5	1	-	-	0.000521358
mws0914	271.06	151	272.068	C15H12O5	[M-H]-	3,5,7-Trihydroxyflavanone (Pinobanksin)*	Flavonoids	Flavanonols	548-82-3	1	C09826	ko00941	0.000520408
ZbWp001588	310.13	120.08	309.121	C15H19NO6	[M+H]+	3-(((S)-1-carboxy-2-phenylethyl)amino)-2,5-dihydroxycyclopentane-1-carboxylic acid	Others	Others	-	1	-	-	0.000519721
Zjhp090625	447.13	285.08	446.121	C22H22O10	[M+H]+	7-O-β-D-glucopyranoside-5-hydroxy-3-(4'-hydroxybenzylidene)-chroman-4-one*	Flavonoids	Other Flavonoids	-	1	-	-	0.000518049
Lhdp091120	957.5	455.35	956.498	C48H76O19	[M+H]+	Dehydrosoyasaponin A3	Terpenoids	Triterpene Saponin	-	1	-	-	0.000514715
Lmmn002260	551.21	389.17	552.221	C27H36O12	[M-H]-	5'-Methoxyisolariciresinol-9'-O-glucoside	Lignans and Coumarins	Lignans	-	2	-	-	0.000492056
Wajp001786	368.1	206.04	367.09	C16H17NO9	[M+H]+	Xanthurenate-8-O-beta-D-glucoside	Alkaloids	Alkaloids	-	3	-	-	0.000489314
Wcfp001812	139.04	65.04	138.032	C7H6O3	[M+H]+	Protocatechualdehyde	Others	Aldehyde compounds	139-85-5	2	C16700	ko00950,ko01063	0.00048741
Zblp001009	272.11	110.06	271.106	C12H17NO6	[M+H]+	3-pyridine-methanol-O-β-D-glucopyranosyl	Alkaloids	Pyridine alkaloids	-	3	-	-	0.00048637
Lmmn004459	335.22	335.22	336.23	C20H32O4	[M-H]-	Ent-15-oxo-2β,16,19-trihydroxypimar-8(14)-ene	Terpenoids	Ditepenoids	-	3	-	-	0.000483618
YC512113	339.16	177.1	338.148	C16H22N2O6	[M+H]+	Cotinine-glucoside	Alkaloids	Pyridine alkaloids	-	3	-	-	0.000483517
MWSHC20114	301.07	286.05	300.063	C16H12O6	[M+H]+	5,7,2'-Trihydroxy-8-methoxyflavone; Scutevulin*	Flavonoids	Flavones	80713-32-2	1	-	-	0.00048046
Zmgn004894	151.04	136.02	152.047	C8H8O3	[M-H]-	Methyl 4-hydroxybenzoate	Phenolic acids	Phenolic acids	99-76-3	3	-	-	0.000476008
MWSCX014	193.05	133.03	192.042	C10H8O4	[M+H]+	Scopoletin (7-Hydroxy-6-methoxycoumarin)*	Lignans and Coumarins	Coumarins	92-61-5	2	C01752	ko00999,ko01061,ko01110	0.000473488
mws0027	197.05	123.01	198.053	C9H10O5	[M-H]-	Syringic acid	Phenolic acids	Phenolic acids	530-57-4	3	C10833	ko00627,ko01120	0.000472978
Lmxp000429	198.12	95.06	197.116	C9H15N3O2	[M+H]+	Hercynine	Alkaloids	Alkaloids	534-30-5	3	-	-	0.000472973
Zmhn002227	385.11	223.06	386.121	C17H22O10	[M-H]-	4-O-Glucosyl-sinapate	Phenolic acids	Phenolic acids	-	1	C02919	-	0.00047238
Wbjp001169	221.09	130.06	220.085	C11H12N2O3	[M+H]+	o-Carboxy-5-hydroxytryptamine	Alkaloids	Alkaloids	-	2	-	-	0.000471911
MWSmce040	153.05	65.04	152.047	C8H8O3	[M+H]+	Isovanillin	Others	Aldehyde compounds	621-59-0	1	-	-	0.000470623
Wasn002508	365.18	203.13	366.189	C16H30O9	[M-H]-	Glucosyl 7-methyl-3-methyleneoctane-1,2,6,7-tetraol	Others	Others	-	2	-	-	0.000470492
MWSmce363	151.04	108.02	152.047	C8H8O3	[M-H]-	2,5-Dihydroxyacetophenone	Others	Ketone compounds	490-78-8	3	-	-	0.000470151
Zmhp003514	301.07	286.05	300.063	C16H12O6	[M+H]+	6,7,8-Tetrahydroxy-5-methoxyflavone*	Flavonoids	Flavones	-	1	-	-	0.000469219
Lamp005061	563.14	315.09	562.132	C26H26O14	[M+H]+	Odoratin 7-malonyl glucoside	Flavonoids	Isoflavones	-	1	-	-	0.000453149
Zmbp006041	301.07	167.03	300.063	C16H12O6	[M+H]+	6-methyl luteolin	Flavonoids	Flavones	-	3	-	-	0.000452193
Labp003718	700.28	311.13	699.274	C32H45NO16	[M+H]+	Glucosyl-6,7-di-O-methyl-N-deacetylisoipecosidic acid	Alkaloids	Isoquinoline alkaloids	-	3	-	-	0.000446044
MWSHY0131	489.14	285.08	488.132	C24H24O11	[M+H]+	6''-O-Acetylglycitin	Flavonoids	Isoflavones	134859-96-4	2	-	-	0.000444347
Zbxp002648	376.16	214.11	375.153	C16H25NO9	[M+H]+	simmondsin	Others	Others	51771-52-9	1	-	-	0.000444256
Yyyn008289	313.07	298.05	314.079	C17H14O6	[M-H]-	5,3'-Dihydroxy-7,4'-Dimethoxyflavone	Flavonoids	Flavones	32174-62-2	2	-	-	0.00043969
Zmlp009412	315.2	163.07	314.188	C20H26O3	[M+H]+	Ent-2-hydroxy-atis-1,16(17)-dien-3,14-dione	Terpenoids	Ditepenoids	-	3	-	-	0.000439015
Lmgp004731	433.11	271.06	432.106	C21H20O10	[M+H]+	Genistein-7-O-galactoside*	Flavonoids	Isoflavones	-	1	-	-	0.000438468
Zmjp004795	301.07	286.05	300.063	C16H12O6	[M+H]+	5,6,7-Tetrahydroxy-8-methoxyflavone*	Flavonoids	Flavones	-	1	-	-	0.000436894
Wbjp004963	269.09	254.07	268.085	C15H12N2O3	[M+H]+	4-methoxy-4,5-dihydro-3H-indolo[3,2,1-de][1,5]naphthyridine-6,9-dione	Alkaloids	Alkaloids	-	2	-	-	0.000434132
Zbsp004940	193.05	133.03	192.042	C10H8O4	[M+H]+	6-Hydroxy-7-methoxycoumarin*	Lignans and Coumarins	Coumarins	-	2	-	-	0.00042421
Lhhp102402	751.42	437.19	750.419	C40H62O13	[M+H]+	6-O-Acetyl-3-O-(4-O-malonyl)-xylosylcycloastragenol	Terpenoids	Triterpene Saponin	-	1	-	-	0.000422469
Hmmn002544	355.1	193.05	356.111	C16H20O9	[M-H]-	Ferulic acid-4-O-glucoside	Phenolic acids	Phenolic acids	117405-51-3	1	-	-	0.000420176
Lmlp005572	433.11	271.06	432.106	C21H20O10	[M+H]+	Galangin-7-O-glucoside	Flavonoids	Flavonols	-	1	-	-	0.000418416
Lhmp093014	811.45	455.35	810.44	C42H66O15	[M+H]+	Dehydrosoyasaponin A glucuronic acid glucoside	Terpenoids	Triterpene Saponin	-	1	-	-	0.000407329
Wcdp006912	274.28	88.08	273.267	C16H35NO2	[M+H]+	Lauryldiethanolamine	Others	Others	1541-67-9	1	-	-	0.000406643
Lmhp002772	249.16	147.04	248.153	C14H20N2O2	[M+H]+	p-Coumaroylcadaverine	Alkaloids	Phenolamine	-	3	-	-	0.000405061
Hmbn002692	517.16	175.04	518.164	C22H30O14	[M-H]-	6'-O-Feruloyl-D-sucrose	Phenolic acids	Phenolic acids	118230-77-6	1	-	-	0.000404714
MWSmce582	144.07	84.04	143.058	C6H9NO3	[M+H]+	Methyl L-pyroglutamate	Alkaloids	Pyrrole alkaloids	4931-66-2	3	-	-	0.000391702
Zjgp101436	823.4	453.34	822.404	C42H62O16	[M+H]+	glyuralsaponin G*	Terpenoids	Triterpene Saponin	-	1	-	-	0.000388026
Zasp102439	118.06	91.05	117.058	C8H7N	[M+H]+	m-Aminophenylacetylene	Alkaloids	Alkaloids	54060-30-9	1	-	-	0.000385691
MWSmce632	195.06	93.03	194.058	C10H10O4	[M+H]+	Vanillin acetate	Phenolic acids	Phenolic acids	881-68-5	3	-	-	0.000380638
Hasp010605	353.27	261.22	352.261	C21H36O4	[M+H]+	2,3-dihydroxypropyl (9Z,12Z,15Z)-octadeca-9,12,15-trienoate	Others	Others	129828-41-7	1	-	-	0.000380171
Lmmp004504	287.06	153.02	286.048	C15H10O6	[M+H]+	2'-Hydroxygenistein	Flavonoids	Isoflavones	1156-78-1	3	C12134	ko00943	0.000377799
Yacp008636	507.23	238.12	506.215	C26H34O10	[M+H]+	Icariside E4	Lignans and Coumarins	Lignans	126253-42-7	3	-	-	0.000371666
Zmhn002301	325.09	163.04	326.1	C15H18O8	[M-H]-	p-Coumaric acid-4-O-glucoside	Phenolic acids	Phenolic acids	117405-48-8	1	C06739	-	0.000370874
pmp000344	271.06	243.06	270.053	C15H10O5	[M+H]+	3',4',7-Trihydroxyflavone	Flavonoids	Flavones	2150-11-0	3	-	-	0.000369786
MWSmce266	257.09	241.06	258.089	C15H14O4	[M-H]-	Isorhapontigenin*	Others	Stilbene	32507-66-7	1	-	-	0.000365655
Lamp008287	301.11	167.07	300.099	C17H16O5	[M+H]+	3-Hydroxy-9,10-dimethoxypterocarpan*	Flavonoids	Other Flavonoids	-	1	-	-	0.000365535
Lacp006164	301.11	286.05	300.1	C17H16O5	[M+H]+	Erythbidin D	Flavonoids	Other Flavonoids	-	2	-	-	0.000364895
mws0103	146.06	91.05	145.053	C9H7NO	[M+H]+	Indole-3-carboxaldehyde	Alkaloids	Plumerane	487-89-8	3	C08493	-	0.000364593
MWSmce317	257.08	241.05	258.089	C15H14O4	[M-H]-	Rhapontigenin*	Others	Stilbene	500-65-2	1	-	-	0.000363168
Lazp004646	503.16	299.09	502.147	C25H26O11	[M+H]+	Acetyl Wistin*	Flavonoids	Isoflavones	-	1	-	-	0.000362418
MWSmce108	273.07	137.02	272.068	C15H12O5	[M+H]+	Butein	Flavonoids	Chalcones	487-52-5	1	C08578	ko00941	0.000357081
Hmlp006326	273.11	137.06	272.105	C16H16O4	[M+H]+	2',4'-dihydroxy-4-methoxydihydrochalcone*	Flavonoids	Chalcones	-	2	-	-	0.000356434
Zblp005539	273.12	137.06	272.105	C16H16O4	[M+H]+	4,4'-Dihydroxy-2-methoxydihydrochalcone*	Flavonoids	Chalcones	-	2	-	-	0.000354619
pmn001380	187.1	169.09	188.105	C9H16O4	[M-H]-	Eucommiol	Others	Alcohol compounds	55930-44-4	1	C17878	-	0.000353748
Jmwn004371	667.22	505.17	668.232	C31H40O16	[M-H]-	4-Hydroxyphenethoxy-8-O-β-D-[6-O-(4-O-β-D-glucopyranosyl)-sinapoyl]glucopyranoside	Phenolic acids	Phenolic acids	-	2	-	-	0.000352453
MWSHC20196	237.19	81.07	236.178	C15H24O2	[M+H]+	10α-Hydroxycadin-4-en-15-al	Terpenoids	Sesquiterpenoids	398147-37-0	3	-	-	0.000351999
Wayn002532	301.06	168.01	302.064	C12H14O9	[M-H]-	Gallic acid-1-O-xyloside	Phenolic acids	Phenolic acids	-	1	-	-	0.0003507
Lazn006735	583.22	535.2	584.226	C31H36O11	[M-H]-	Erythro-Guaiacylglycerol-β-O-4'-dehydrodisinapyl Ether	Lignans and Coumarins	Lignans	613684-55-2	1	-	-	0.000349792
Zmdn006148	473.11	269.05	474.116	C23H22O11	[M-H]-	Emodin-8-O-(6'-acetyl)-glucoside	Quinones	Anthraquinone	-	3	-	-	0.000349051
Zmgp004060	463.12	301.07	462.116	C22H22O11	[M+H]+	paratensein-7-O-glucoside*	Flavonoids	Isoflavones	-	2	-	-	0.000347879
MWSmce446	469.17	307.12	468.163	C22H28O11	[M+H]+	Cimifugin-7-O-glucoside	Others	Chromone	80681-45-4	2	-	-	0.000346915
Lhdp091317	797.47	441.37	796.461	C42H68O14	[M+H]+	Soyasaponin B glucuronic acid glucoside*	Terpenoids	Triterpene Saponin	-	1	-	-	0.000346553
Zbsn009679	313.07	283.03	314.079	C17H14O6	[M-H]-	Velutin (5,4'-dihydroxy-7,3'-dimethoxyflavone)*	Flavonoids	Flavones	25739-41-7	2	-	-	0.000345702
Jmwn004308	637.21	475.16	638.221	C30H38O15	[M-H]-	4-Dihydroxyphenethoxy-8-O-[6-O-(4-O-glucosyl)feruloyl]glucoside	Phenolic acids	Phenolic acids	-	1	-	-	0.000344762
pme3083	164.04	120.05	165.043	C8H7NO3	[M-H]-	2-(Formylamino)benzoic acid	Phenolic acids	Phenolic acids	3342-77-6	3	C05653	ko00380,ko01100	0.000342175
MWSHC20168	153.02	109.03	154.027	C7H6O4	[M-H]-	Methyl cumalate*	Phenolic acids	Phenolic acids	6018-41-3	3	-	-	0.000340063
Zasn010433	307.26	307.26	308.272	C20H36O2	[M-H]-	9,12-Octadecadienoic acid,ethyl ester	Others	Others	6114-21-2	1	-	-	0.000339523
Wasn002449	461.13	152.01	462.137	C19H26O13	[M-H]-	Protocatechuic acid 1-O-Rutinoside	Phenolic acids	Phenolic acids	-	2	-	-	0.000338092
Lamp007163	447.13	285.07	446.121	C22H22O10	[M+H]+	4'-Demethyleucomin glucoside*	Flavonoids	Other Flavonoids	-	1	-	-	0.000335015
MWSmce566	301.11	167.08	300.1	C17H16O5	[M+H]+	Astrapterocarpan*	Flavonoids	Other Flavonoids	73340-41-7	1	-	-	0.000332875
pmp000170	461.14	299.09	460.137	C23H24O10	[M+H]+	Andrographidine C	Flavonoids	Flavones	113963-39-6	2	-	-	0.000332712
MWS20147	449.11	287.06	448.101	C21H20O11	[M+H]+	Luteolin-3'-O-glucoside	Flavonoids	Flavones	5154-41-6	3	-	-	0.000329191
mws0072	433.11	271.06	432.106	C21H20O10	[M+H]+	Apigenin-5-O-glucoside	Flavonoids	Flavones	28757-27-9	1	-	-	0.00032885
Zbln008834	269.08	183.05	270.089	C16H14O4	[M-H]-	bulbophyllanthrin	Quinones	PhenAnthraquinones	-	1	-	-	0.000326538
MWS20152	417.16	402.1	418.163	C22H26O8	[M-H]-	Syringaresinol	Lignans and Coumarins	Lignans	21453-71-4	1	C10889	-	0.000326288
Lmdp005678	797.47	441.37	796.461	C42H68O14	[M+H]+	Soyasaponin III*	Terpenoids	Triterpene Saponin	55304-02-4	1	C19865	-	0.000325283
Qmyp101334	293.21	151.11	292.204	C18H28O3	[M+H]+	JiangxiBaiyingsu I	Terpenoids	Sesquiterpenoids	-	3	-	-	0.000324509
mws0180	153.019	109.029	154.027	C7H6O4	[M-H]-	2,5-Dihydroxybenzoic acid; Gentisic Acid*	Phenolic acids	Phenolic acids	490-79-9	3	C00628	ko00350,ko00362,ko00626,ko01100,ko01120	0.000324292
Zjgp101319	811.45	455.35	810.44	C42H66O15	[M+H]+	methyl-kuzusapogenol C-GlcA-Glc	Terpenoids	Triterpene Saponin	-	1	-	-	0.000323651
Zbnn010068	283.06	240.04	284.068	C16H12O5	[M-H]-	Physcion	Quinones	Anthraquinone	521-61-9	2	C17045	-	0.000322455
MWSHY0104	449.11	287.06	448.101	C21H20O11	[M+H]+	Luteolin-7-O-glucoside (Cynaroside)	Flavonoids	Flavones	5373-11-5	3	C03951	ko00944	0.000321589
Xmzn007677	580.36	506.33	581.264	C33H35N5O5	[M-H]-	Ergotamine	Alkaloids	Plumerane	113-15-5	3	C07544	ko00901,ko01063,ko01110	0.000320624
Wcjp002598	146.06	91.05	145.053	C9H7NO	[M+H]+	8-hydroxyquinoline	Alkaloids	Quinoline alkaloids	148-24-3	1	C19434	-	0.00031756
Lmjp003655	463.12	301.08	462.116	C22H22O11	[M+H]+	6-C-MethylKaempferol-3-glucoside*	Flavonoids	Flavonols	-	2	-	-	0.000316543
Sazp005604	417.15	191.07	416.147	C22H24O8	[M+H]+	Comazaphilone E	Others	Others	-	3	-	-	0.00031583
MWSslk237	463.13	301.07	462.116	C22H22O11	[M+H]+	Hispidulin-7-O-glucoside(Homoplantaginin)*	Flavonoids	Flavones	17680-84-1	2	C17762	-	0.000314652
MWSHY0079	419.13	257.08	418.126	C21H22O9	[M+H]+	Liquiritigenin-4'-O-Glucoside (Liquiritin)	Flavonoids	Flavanones	551-15-5	1	C16989	-	0.000313104
Laxp008987	797.47	441.37	796.461	C42H68O14	[M+H]+	Azukisaponin II*	Terpenoids	Triterpene Saponin	82793-03-1	1	-	-	0.0003127
HJN091	445.11	283.06	446.121	C22H22O10	[M-H]-	Prunetin-4'-O-glucoside(Prunitrin)*	Flavonoids	Isoflavones	154-36-9	1	-	-	0.000305995
Smcp000882	328.13	310.12	327.132	C15H21NO7	[M+H]+	N-benzoyl-2-aminoethyl-β-D-glucopyranoside	Alkaloids	Alkaloids	-	1	-	-	0.000304933
Lhdp090710	797.47	441.37	796.461	C42H68O14	[M+H]+	Soyasaponin Bb'*	Terpenoids	Triterpene Saponin	-	1	-	-	0.000302562
Wcfn003882	371.1	121.03	372.106	C16H20O10	[M-H]-	(2S,3S,4S,5R,6R)-6-(3-benzoyloxy-2-hydroxypropoxy)-3,4,5-trihydroxyoxane-2-carboxylic acid	Others	Others	-	3	-	-	0.000302276
Lmzn006582	469.34	469.34	470.34	C30H46O4	[M-H]-	2-Formyl-3-hydroxy-A(1)-norlup-20(29)-en-28-oic acid (Colubrinic acid)	Terpenoids	Triterpene	-	3	-	-	0.000300172
WaYn005746	339.12	309.08	340.131	C20H20O5	[M-H]-	3-[(2S,3S)-2-(4-hydroxy-3-methoxyphenyl)-7-methoxy-3-methyl-2,3-dihydro-1-benzofuran-5-yl]prop-2-enal	Phenolic acids	Phenolic acids	-	3	-	-	0.000299995
Zmgp007333	283.1	268.07	282.089	C17H14O4	[M+H]+	7,4'-Di-O-methyldaidzein	Flavonoids	Isoflavones	1157-39-7	2	-	-	0.000298685
Zjgp101305	823.41	453.34	822.404	C42H62O16	[M+H]+	Licoricesaponin H2*	Terpenoids	Triterpene Saponin	-	1	-	-	0.00029773
MWSHY0196	285.08	242.06	284.068	C16H12O5	[M+H]+	Genkwanin (Apigenin 7-methyl ether)*	Flavonoids	Flavones	437-64-9	1	C10046	-	0.000295053
Zmhn003059	283.06	240.04	284.068	C16H12O5	[M-H]-	Emodin-1-methyl ether	Quinones	Anthraquinone	-	1	-	-	0.000294156
pmb1096	118.07	91.05	117.058	C8H7N	[M+H]+	Indole	Alkaloids	Plumerane	120-72-9	2	C00463	ko00380,ko00400,ko00402,ko00999,ko01100,ko01110,ko04974	0.00029283
MWSHC20189	357.13	151.04	358.142	C20H22O6	[M-H]-	Epipinoresinol*	Lignans and Coumarins	Lignans	24404-50-0	1	-	-	0.000291201
Zmhn002508	471.15	309.1	472.158	C21H28O12	[M-H]-	4-p-Cumaroyl-rhamnosyl-(1→6)-D-glucose	Phenolic acids	Phenolic acids	-	3	-	-	0.000290655
Lmyn004949	269.04	133.03	270.053	C15H10O5	[M-H]-	3,7,3'-Trihydroxyflavone	Flavonoids	Flavones	-	1	-	-	0.000290466
Lmcp000282	162.11	85.03	161.105	C7H15NO3	[M+H]+	L-Carnitine	Alkaloids	Alkaloids	541-15-1	2	C00318	ko04714,ko04976,ko05415	0.000287033
zjbp110819	311.13	251.11	310.12	C19H18O4	[M+H]+	6,7-dimethoxy-2-[2-phenylethyl]chromone	Others	Chromone	-	1	-	-	0.000286481
Hmmp004965	463.12	301.07	462.116	C22H22O11	[M+H]+	Diosmetin-7-O-glucoside*	Flavonoids	Flavones	20126-59-4	2	-	-	0.000284781
Lhmp110110	401.16	217.09	400.152	C22H24O7	[M+H]+	Pyramidatin F*	Others	Others	-	3	-	-	0.000281491
cub013	457.37	439.36	456.36	C30H48O3	[M+H]+	11-Carbonyl-20β-hydroxycucurbitadienol	Terpenoids	Triterpene	-	3	-	-	0.000280644
zjbp111502	435.16	181.05	434.158	C22H26O9	[M+H]+	Ciwujiatone	Lignans and Coumarins	Lignans	-	1	-	-	0.000280306
Lagp005559	503.16	299.09	502.147	C25H26O11	[M+H]+	8-Methoxy acetyl ononin*	Flavonoids	Isoflavones	-	1	-	-	0.000278449
Zblp007737	241.09	137.02	240.078	C15H12O3	[M+H]+	7-Hydroxyflavanone	Flavonoids	Flavanones	6515-36-2	1	-	-	0.000278267
Lmmn003398	489.11	285.04	490.111	C23H22O12	[M-H]-	Kaempferol-3-O-(6''-O-acetyl)glucoside	Flavonoids	Flavonols	-	3	-	-	0.000277025
Hmzp004605	463.13	301.08	462.116	C22H22O11	[M+H]+	Ladanetin-6-O-β-D-glucoside*	Flavonoids	Flavones	-	3	-	-	0.000276332
Lsjp211255	441.37	215.18	440.365	C30H48O2	[M+H]+	1-Hydroxylup-20(29)-en-3-one (Glochidonol)	Terpenoids	Triterpene	23963-54-4	1	-	-	0.000274631
mws0097	357.13	151.04	358.142	C20H22O6	[M-H]-	Pinoresinol*	Lignans and Coumarins	Lignans	487-36-5	1	C05366	ko00999,ko01061,ko01100,ko01110	0.000269179
Lazn004986	747.28	585.23	748.294	C37H48O16	[M-H]-	Dihydrobuddlenol B glucoside	Lignans and Coumarins	Lignans	-	2	-	-	0.000268781
Zbqn010247	457.37	457.37	458.376	C30H50O3	[M-H]-	Rubiatriol	Terpenoids	Triterpene	107694-02-0	2	-	-	0.000267977
Sazp006172	401.16	217.09	400.152	C22H24O7	[M+H]+	Comazaphilone G*	Others	Others	-	3	-	-	0.000267689
Lmdp004892	535.11	287.05	534.101	C24H22O14	[M+H]+	Kaempferol-3-O-(6''-malonyl)galactoside*	Flavonoids	Flavonols	-	2	-	-	0.000264943
Lmyp003387	192.07	146.06	191.058	C10H9NO3	[M+H]+	2-Oxo-3,4-dihydro-1H-quinoline-3-carboxylic acid	Alkaloids	Quinoline alkaloids	246867-17-4	3	-	-	0.000264451
Lakn002075	431.12	137.02	432.127	C18H24O12	[M-H]-	4-Hydroxybenzoic acid glucosyl xyloside*	Phenolic acids	Phenolic acids	-	1	-	-	0.000263321
mws2212	179.03	135.05	180.042	C9H8O4	[M-H]-	Caffeic acid	Phenolic acids	Phenolic acids	331-39-5	3	C01197	ko00940,ko01061,ko01100,ko01110,ko01220	0.000262658
MWSHY0147	255.07	199.08	254.058	C15H10O4	[M+H]+	Daidzein	Flavonoids	Isoflavones	486-66-8	1	C10208	ko00943,ko00946,ko01061,ko01100,ko01110	0.000261382
pmp000194	519.11	271.06	518.106	C24H22O13	[M+H]+	6''-O-Malonylgenistin	Flavonoids	Isoflavones	51011-05-3	1	C16192	ko00943	0.000261095
mws1350	181.05	151	182.058	C9H10O4	[M-H]-	Syringaldehyde; 4-Hydroxy-3,5-Dimethoxybenzaldehyde	Others	Aldehyde compounds	134-96-3	3	-	-	0.000260714
MWSprf088	943.53	441.38	942.519	C48H78O18	[M+H]+	Soyasaponin βb (Soyasaponin I)*	Terpenoids	Triterpene Saponin	51330-27-9	1	C08983	-	0.000256807
Labp005025	535.14	287.09	534.137	C25H26O13	[M+H]+	Malonyl isoSakuranin	Flavonoids	Flavanones	-	2	-	-	0.000252186
Laln002027	431.12	137.02	432.127	C18H24O12	[M-H]-	3,4-dihydroxybenzaldehyde-xylose-glucoside*	Phenolic acids	Phenolic acids	-	1	-	-	0.000251973
Zbfn005212	609.18	193.05	610.19	C28H34O15	[M-H]-	2-(3,4-dihydroxyphenylmethyl)-6-feruloyl-O-glucosyl-D-xylose	Phenolic acids	Phenolic acids	-	1	-	-	0.000251485
Lmyn012274	469.33	469.33	470.34	C30H46O4	[M-H]-	3,25-Epoxy-3-hydroxyolean-18-en-28-oic acid (Semimoronic acid)	Terpenoids	Triterpene	102053-38-3	3	-	-	0.000251352
Zmhn001793	341.09	179.03	342.095	C15H18O9	[M-H]-	6-O-Caffeoyl-D-glucose	Phenolic acids	Phenolic acids	-	1	-	-	0.000245161
MWSmce709	130.06	103.05	129.058	C9H7N	[M+H]+	Isoquinoline	Alkaloids	Isoquinoline alkaloids	119-65-3	2	C06323	-	0.000244771
pmn001427	471.35	471.34	472.355	C30H48O4	[M-H]-	16,23:16,30-Diepoxydammar-24-ene-3,20-diol (Jujubogenin)*	Terpenoids	Triterpene	54815-36-0	2	-	-	0.000241354
Jmzn003343	521.2	329.14	522.21	C26H34O11	[M-H]-	Saikolignanoside A	Lignans and Coumarins	Lignans	-	3	-	-	0.000240842
MWSmce049	271.1	255.07	272.105	C16H16O4	[M-H]-	3'-Hydroxypterostilbene	Others	Stilbene	475231-21-1	2	-	-	0.000238091
MWSslk013	463.12	301.09	462.116	C22H22O11	[M+H]+	Tectoridin*	Flavonoids	Isoflavones	611-40-5	2	C10533	-	0.000237321
MWSmce448	127.05	81.04	126.043	C5H6N2O2	[M+H]+	Imidazol-1-yl-acetic acid	Alkaloids	Alkaloids	22884-10-2	3	-	-	0.000236062
Wbwn006662	367.08	337.03	368.09	C20H16O7	[M-H]-	[2,5-Bis(1,3-benzodioxol-5-yl)-4-(hydroxymethyl)furan-3-yl]methanol	Lignans and Coumarins	Lignans	-	2	-	-	0.00023317
Lmzn006169	471.35	471.35	472.355	C30H48O4	[M-H]-	3,19-Dihydroxyurs-12-en-28-oic acid (Pomolic acid)*	Terpenoids	Triterpene	13849-91-7	2	-	-	0.000233069
Lmjp101401	535.2	287.05	534.189	C30H30O9	[M+H]+	Bismurrangatin	Lignans and Coumarins	Coumarins	-	3	-	-	0.000232844
Ladp002110	206.04	160.04	205.037	C10H7NO4	[M+H]+	4-hydroxy-2-oxo-1,2-dihydroquinoline-3-carboxylic acid	Alkaloids	Quinoline alkaloids	73776-24-6	3	-	-	0.000229638
Zbjn005825	503.122	299.057	504.127	C24H24O12	[M-H]-	Kaempferide-3-O-(6'-O-acetyl)glucoside	Flavonoids	Flavonols	-	3	-	-	0.00022887
pmn001423	385.19	223.14	386.194	C19H30O8	[M-H]-	Roseoside	Others	Ketone compounds	54835-70-0	2	-	-	0.000228606
Smpn011792	471.35	471.34	472.355	C30H48O4	[M-H]-	2,3-Dihydroxy-12-ursen-28-oic acid*	Terpenoids	Triterpene	-	2	-	-	0.00022473
MWSHY0124	257.08	153.02	256.074	C15H12O4	[M+H]+	Pinocembrin (Dihydrochrysin)	Flavonoids	Flavanones	480-39-7	1	C09827	ko00941	0.000224475
MWSHC2027	231.11	158.1	230.106	C13H14N2O2	[M+H]+	(1R,3S)-1-Methyl-1,2,3,4-tetrahydro-β-carboline-3-carboxylic acid	Alkaloids	Alkaloids	42438-72-2	3	-	-	0.000223901
Hahn000897	491.14	167.03	492.148	C20H28O14	[M-H]-	picrorhizin	Others	Others	-	1	-	-	0.000223847
Wbmp002283	146.06	118.06	145.053	C9H7NO	[M+H]+	Α-hydroxyquinoline	Alkaloids	Alkaloids	-	2	-	-	0.000222487
Jmwn002172	315.11	135.04	316.116	C14H20O8	[M-H]-	3,4-dihydroxyphenylethanol-β-D-glucopyranoside	Phenolic acids	Phenolic acids	-	3	-	-	0.000221964
WaYn006966	583.22	195.07	584.226	C31H36O11	[M-H]-	Ficusesquilignan B	Lignans and Coumarins	Lignans	-	3	-	-	0.000221777
Jmzn003632	521.2	329.14	522.21	C26H34O11	[M-H]-	Manglieside D	Lignans and Coumarins	Lignans	-	3	-	-	0.000220921
Hmgn002038	637.18	475.14	638.185	C29H34O16	[M-H]-	β-Oxoacteoside	Phenolic acids	Phenolic acids	-	3	-	-	0.000220653
pmp000193	503.12	255.07	502.111	C24H22O12	[M+H]+	6''-O-Malonyldaidzin	Flavonoids	Isoflavones	124590-31-4	3	C16191	ko00943	0.000220641
Lhdp090712	767.46	441.37	766.45	C41H66O13	[M+H]+	Soyasaponin Ⅳ	Terpenoids	Triterpene Saponin	-	1	-	-	0.000218665
Smnp001863	449.14	287.09	448.137	C22H24O10	[M+H]+	8-O-methyl-7-hydroxyaloin	Quinones	Anthraquinone	-	3	-	-	0.000218166
pme3437	213.08	154.06	212.069	C10H12O5	[M+H]+	Eudesmic acid (3,4,5-trimethoxybenzoic acid)	Phenolic acids	Phenolic acids	118-41-2	3	-	-	0.000217486
Hmhp002580	413.14	136.07	412.137	C19H24O10	[M+H]+	Methylpicraquassioside A	Lignans and Coumarins	Coumarins	-	3	-	-	0.000216629
WaJp005708	386.16	368.15	385.152	C21H23NO6	[M+H]+	N-Deacetyl-N-Formylcolchicine	Alkaloids	Alkaloids	7411-12-3	2	-	-	0.000214306
Lmmp003817	535.11	287.05	534.101	C24H22O14	[M+H]+	Kaempferol-3-O-(6''-malonyl)glucoside*	Flavonoids	Flavonols	81149-02-2	2	-	-	0.000212941
Zmkp004743	287.08	272.06	286.084	C16H14O5	[M+H]+	Kushenin	Phenolic acids	Phenolic acids	-	3	-	-	0.000210495
pmn001411	315.11	135.05	316.116	C14H20O8	[M-H]-	Cornoside	Phenolic acids	Phenolic acids	40661-45-8	3	-	-	0.000209259
Jmwn002117	331.1	153.02	332.111	C14H20O9	[M-H]-	2-(3,4-dihydroxyphenyl)ethanediol 1-O-β-D-glucopyranoside*	Phenolic acids	Phenolic acids	-	3	-	-	0.000209073
Layp007669	329.1	314.08	328.095	C18H16O6	[M+H]+	5,7-dimethoxy-3',4'-methylenedioxyflavanone	Flavonoids	Other Flavonoids	-	2	-	-	0.000207422
mws0063	271.06	215.07	270.053	C15H10O5	[M+H]+	Genistein	Flavonoids	Isoflavones	446-72-0	1	C06563	ko00943,ko00946,ko01061,ko01100,ko01110	0.000206958
Zmhn002422	355.1	193.05	356.111	C16H20O9	[M-H]-	1-O-Feruloyl-β-D-glucose	Phenolic acids	Phenolic acids	7196-71-6	1	C17759	-	0.000206874
Lmmn001294	331.1	153.02	332.111	C14H20O9	[M-H]-	Koaburaside*	Phenolic acids	Phenolic acids	41653-73-0	3	-	-	0.000206466
Lmwp003442	449.11	287.06	448.101	C21H20O11	[M+H]+	Kaempferol-3-O-mannoside（Amoenin）	Flavonoids	Flavonols	-	3	-	-	0.000206169
Yphn012690	407.187	407.192	408.194	C25H28O5	[M-H]-	6-Geranylnaringenin; Mimulone; Bonannione A	Flavonoids	Flavanones	97126-57-3	3	-	-	0.00020474
Lajn004838	285.08	135.01	286.084	C16H14O5	[M-H]-	Isopterofuran	Phenolic acids	Phenolic acids	-	1	-	-	0.000204595
Wdtp003420	357.12	177.05	356.111	C16H20O9	[M+H]+	3,4,5-Trihydroxy-6-[[3-(4-methoxyphenyl)oxiran-2-yl]methoxy]oxane-2-carboxylic acid	Phenolic acids	Phenolic acids	-	3	-	-	0.000202773
Cmyp002064	463.12	301.08	462.116	C22H22O11	[M+H]+	Yuanhuanin*	Flavonoids	Flavones	83133-14-6	3	-	-	0.000201022
Hmln002355	549.2	387.15	550.205	C27H34O12	[M-H]-	5'-Methoxymatairesinoside*	Lignans and Coumarins	Lignans	1691201-82-7	2	-	-	0.000200133
Lmmn005003	1087.51	1087.5	1088.5	C52H80O24	[M-H]-	Medicagenic acid-3-O-glucuronide-28-O-xylosyl(1,4)-rhamnosyl(1,2)-arabinoside	Terpenoids	Triterpene Saponin	128192-15-4	2	-	-	0.00019919
pmb0764	144.05	113.03	143.041	C6H9NOS	[M+H]+	4-Methyl-5-thiazoleethanol	Others	Others	137-00-8	3	C04294	ko00730,ko01100,ko01240	0.000198104
MWSHY0039	417.12	255.07	416.111	C21H20O9	[M+H]+	Daidzein-7-O-glucoside(Daidzin)*	Flavonoids	Isoflavones	552-66-9	1	C10216	ko00943,ko00946,ko01100	0.000197868
pmn001371	549.2	387.15	550.205	C27H34O12	[M-H]-	Eucommin A*	Lignans and Coumarins	Lignans	99633-12-2	2	C10560	-	0.000195537
MWSprf094	549.2	387.14	550.205	C27H34O12	[M-H]-	Tracheloside*	Lignans and Coumarins	Lignans	33464-71-0	2	-	-	0.000194114
Wcgp006109	265.11	173.06	264.1	C14H16O5	[M+H]+	3-(2-hydroxyethyl)-5,7-dimethoxy-4-methyl-2H-1-benzopyran-2-one	Others	Others	-	3	-	-	0.000193381
Wcfp003475	325.14	191.08	324.132	C15H20N2O6	[M+H]+	6,7-dimethyl-4-(2,3,4,5-tetrahydroxypentyl)-1H-quinoxaline-2,3-dione	Others	Others	-	3	-	-	0.000192971
Zahp012577	280.26	81.07	279.256	C18H33NO	[M+H]+	Octadecadienamide	Alkaloids	Alkaloids	-	1	-	-	0.000190188
Lmmp003215	387.2	207.14	386.194	C19H30O8	[M+H]+	Icariside B2	Others	Ketone compounds	108906-51-0	3	-	-	0.000188193
Zbrp003982	433.11	271.06	432.106	C21H20O10	[M+H]+	Sulfurein; Sulfuretin-6-O-glucoside	Flavonoids	Aurones	531-63-5	2	-	-	0.0001879
Jmwn006041	519.19	357.13	520.194	C26H32O11	[M-H]-	Dehydrodiconiferylalcohol-9'-O-glucoside	Lignans and Coumarins	Lignans	-	2	-	-	0.000187613
pmf0175	157.16	157.16	158.167	C10H22O	[M-H]-	2-Decanol*	Others	Alcohol compounds	1120-06-5	3	-	-	0.000187435
Zmhn001036	433.11	271.06	434.121	C21H22O10	[M-H]-	Choerospondin	Flavonoids	Flavanones	81202-36-0	2	-	-	0.000186939
pmn001407	503.34	279.16	504.345	C30H48O6	[M-H]-	2,3,16,21-Tetrahydroxyolean-12-en-28-oic acid (Platycogenic acid C)	Terpenoids	Triterpene	26121-81-3	2	-	-	0.000186377
Lmdn006025	287.06	125.02	288.063	C15H12O6	[M-H]-	2-Hydroxy-2,3-dihydrogenistein*	Flavonoids	Isoflavones	-	2	C12631	ko00943,ko01100,ko01110	0.000185967
Lamp003722	681.17	271.06	680.158	C30H32O18	[M+H]+	Apigenin glucosyl malonyl glucoside*	Flavonoids	Flavones	-	1	-	-	0.000184971
pme1439	165.05	119.05	164.047	C9H8O3	[M+H]+	p-Coumaric acid	Phenolic acids	Phenolic acids	501-98-4	3	C00811	ko00130,ko00350,ko00940,ko00950,ko01061,ko01100,ko01110,ko01220	0.00018419
Lmzn006284	471.35	471.35	472.355	C30H48O4	[M-H]-	2-Hydroxyursolic acid*	Terpenoids	Triterpene	-	2	-	-	0.000183695
Wcdp011414	338.34	303.3	337.334	C22H43NO	[M+H]+	Erucamide	Others	Others	112-84-5	3	-	-	0.000183354
Wabn003563	385.11	179.07	386.121	C17H22O10	[M-H]-	3'-O-Beta-D-Glucopyranosyl plumbagic acid	Phenolic acids	Phenolic acids	-	2	-	-	0.000183306
MWSprf123	943.53	441.37	942.519	C48H78O18	[M+H]+	Buddlejasaponin IVb*	Terpenoids	Triterpene Saponin	152580-79-5	1	-	-	0.000182075
ML10179289	105.07	77.04	122.073	C8H10O	[M-H2O+H]+	2-Phenylethanol	Phenolic acids	Phenolic acids	60-12-8	3	C05853	ko00360	0.000181407
MWSHC20102	197.08	151.04	196.074	C10H12O4	[M+H]+	3-Hydroxy-1-(4-Hydroxy-3-Methoxyphenyl)Propan-1-One	Phenolic acids	Phenolic acids	2196-18-1	1	-	-	0.000180998
Lasp006188	433.15	137.06	432.142	C22H24O9	[M+H]+	3-O-β-D-glucopyranosyl-MEDICARPIN	Flavonoids	Other Flavonoids	-	1	-	-	0.000180497
Lcsn003955	287.05	125.03	288.063	C15H12O6	[M-H]-	Maesopsin*	Flavonoids	Other Flavonoids	5989-16-2	1	-	-	0.000180397
Lasp003235	681.17	271.06	680.159	C30H32O18	[M+H]+	Genistein glucosyl malonyl glucoside*	Flavonoids	Isoflavones	-	1	-	-	0.000177457
mws4068	425.23	369.13	424.225	C26H32O5	[M+H]+	Licoricidin	Flavonoids	Other Flavonoids	30508-27-1	3	C16986	-	0.000177258
mws1172	445.11	283.06	446.121	C22H22O10	[M-H]-	Trifolirhizin (Maackiain-3-O-glucoside)*	Flavonoids	Isoflavones	6807-83-6	1	C10538	ko00943	0.000176826
MWS20151	271.06	153.02	270.053	C15H10O5	[M+H]+	Apigenin; 4',5,7-Trihydroxyflavone	Flavonoids	Flavones	520-36-5	1	C01477	ko00941,ko00943,ko00944,ko00946,ko01061,ko01100,ko01110	0.000175305
Cmqn003939	741.26	501.17	742.268	C34H46O18	[M-H]-	Syringaresinol-4,4'-O-bis-β-D-glucoside; Liriodendrin	Lignans and Coumarins	Lignans	573-44-4	2	-	-	0.000174535
mws4085	223.06	193.02	224.069	C11H12O5	[M-H]-	Sinapic acid	Phenolic acids	Phenolic acids	530-59-6	2	C00482	ko00940,ko01061,ko01100,ko01110	0.000172673
pmp000628	261.16	243.15	260.152	C15H20N2O2	[M+H]+	9α-Hydroxysophoramine	Alkaloids	Quinorisidine alkaloids	-	3	-	-	0.000172299
Zmgp004297	281.15	107.05	280.146	C19H20O2	[M+H]+	1-phenyl-7-(4-hydroxyphenyl)-4-ene-3-heptanone	Others	Ketone compounds	-	3	-	-	0.000171721
mws0102	160.04	116.05	161.048	C9H7NO2	[M-H]-	Indole-5-carboxylic acid*	Alkaloids	Plumerane	1670-81-1	3	-	-	0.000171553
HJN003	385.11	223.06	386.121	C17H22O10	[M-H]-	1-O-Sinapoyl-β-D-glucose	Phenolic acids	Phenolic acids	-	1	C01175	ko00940,ko01110	0.000170911
MWS2069	139.08	77.04	138.068	C8H10O2	[M+H]+	2-Methoxy-4-methylphenol	Phenolic acids	Phenolic acids	93-51-6	3	-	-	0.000169609
pmn001378	519.19	357.14	520.194	C26H32O11	[M-H]-	Pinoresinol-4-O-glucoside	Lignans and Coumarins	Lignans	41607-20-9	1	C17529	-	0.00016956
Qmyp101412	311.22	95.08	310.214	C18H30O4	[M+H]+	Septemlobin E	Terpenoids	Sesquiterpenoids	-	3	-	-	0.000169426
ML10174588	233.16	233.16	234.162	C15H22O2	[M-H]-	Confertifoline	Terpenoids	Sesquiterpenoids	1811-23-0	3	C09376	-	0.00016917
mws1610	471.35	471.35	472.355	C30H48O4	[M-H]-	2,3-Dihydroxyurs-12-en-29-oic acid (Maslinic acid)*	Terpenoids	Triterpene	4373-41-5	2	C16939	-	0.000168782
mws2103	243.07	159.05	244.074	C14H12O4	[M-H]-	Piceatannol	Others	Stilbene	10083-24-6	1	C05901	ko00945	0.000167827
Lamp007741	479.13	269.04	478.126	C26H22O9	[M+H]+	Methoxy astrernestin	Others	Lactones	-	1	-	-	0.000167668
Labp002803	711.18	463.12	710.169	C31H34O19	[M+H]+	Geraldol malonyl glucosyl glucoside	Flavonoids	Flavonols	-	1	-	-	0.000167129
Lmmn005092	955.46	955.46	956.462	C47H72O20	[M-H]-	Medicagenic acid-3-O-glucuronide-28-O-rhamnosyl(1,2)-arabinoside	Terpenoids	Triterpene Saponin	-	2	-	-	0.000166935
Zbrn006627	461.106	299.056	462.116	C22H22O11	[M-H]-	Chrysoeriol-5-O-glucoside*	Flavonoids	Flavones	-	1	-	-	0.000166378
Wafn002827	357.12	195.07	358.126	C16H22O9	[M-H]-	Dihydroferulic acid glucoside	Phenolic acids	Phenolic acids	-	2	-	-	0.000166322
Lmgn013947	471.35	471.35	472.355	C30H48O4	[M-H]-	2α,3α-Dihydroxyolean-12-en-28-oic acid	Terpenoids	Triterpene	26563-68-8	3	-	-	0.000166125
mws0921	149.06	131.05	150.068	C9H10O2	[M-H]-	p-Coumaryl alcohol	Phenolic acids	Phenolic acids	3690-05-9	3	C02646	ko00940,ko01061,ko01100,ko01110	0.000165744
Hmjp000461	265.08	103.04	264.084	C10H16O8	[M+H]+	3-O-Glucoside-3-hydroxy-y-butyrolactone	Others	Lactones	-	3	-	-	0.000165661
Lmdp004307	463.16	301.11	462.153	C23H26O10	[M+H]+	Farrerol-7-O-glucoside	Flavonoids	Flavanones	885044-12-2	2	-	-	0.000165601
Lamp008148	781.47	441.38	780.465	C42H68O13	[M+H]+	Azukisaponin I*	Terpenoids	Triterpene Saponin	82793-02-0	1	-	-	0.000164386
mws1417	160.04	116.05	161.048	C9H7NO2	[M-H]-	Indole-3-carboxylic acid*	Alkaloids	Plumerane	771-50-6	3	C19837	-	0.000164272
Walp006246	221.05	135.05	220.037	C11H8O5	[M+H]+	8-Methoxy-6,7-Methylenedioxycoumarin	Lignans and Coumarins	Coumarins	81558-03-4	2	-	-	0.000163586
Sazp004376	533.2	167.07	532.194	C27H32O11	[M+H]+	Phyllamyricoside C	Lignans and Coumarins	Lignans	-	3	-	-	0.000163243
Lmqp002761	313.14	151.08	312.136	C19H20O4	[M+H]+	Alnusonol	Phenolic acids	Phenolic acids	52330-12-8	2	-	-	0.000163113
Lamn006527	287.05	125.02	288.063	C15H12O6	[M-H]-	Drimiopsin C*	Flavonoids	Other Flavonoids	773850-90-1	1	-	-	0.000162671
Zmdn006929	255.07	213.06	256.074	C15H12O4	[M-H]-	Aloe-Emodin-9-Anthrone	Quinones	Anthraquinone	6247-99-0	1	C16760	-	0.000162174
Zbzp004330	549.12	301.07	548.116	C25H24O14	[M+H]+	irilin B-7-O-malonyl glucoside	Flavonoids	Isoflavones	-	1	-	-	0.000161489
MWS1812	171.17	55.05	170.167	C11H22O	[M+H]+	2-Undecanone	Others	Ketone compounds	112-12-9	3	C01875	-	0.000160579
Sayp006468	357.13	307.1	356.126	C20H20O6	[M+H]+	Acutissimalignan B*	Lignans and Coumarins	Lignans	-	1	-	-	0.000158157
Laxp006572	255.06	137.02	254.058	C15H10O4	[M+H]+	Hispidol*	Flavonoids	Other Flavonoids	5786-54-9	1	C08644	-	0.000157717
Zmtp102902	339.11	177.05	338.1	C16H18O8	[M+H]+	α-Hydrojuglone glucoside	Quinones	Quinones	-	1	-	-	0.000157716
Zbfn005045	667.23	223.06	668.232	C31H40O16	[M-H]-	2-(3-methoxyphenethoxy)-6-mustardoyl-O-glucosyl-deoxy-arabinose	Phenolic acids	Phenolic acids	-	1	-	-	0.000156935
Zahp006076	177.05	131.05	176.047	C10H8O3	[M+H]+	2-Hydroxy-2,3-dihydronaphthalene-1,4-dione	Quinones	Quinones	63534-43-0	2	-	-	0.000156609
Hmsn002948	417.14	109.03	418.147	C18H26O11	[M-H]-	2-Hydroxyphenol-1-O-glucosyl(6→1)rhamnoside	Phenolic acids	Phenolic acids	-	3	-	-	0.000154359
pmb0628	613.18	451.1	612.169	C27H32O16	[M+H]+	Eriodictyol-8-C-glucoside-4'-O-glucoside	Flavonoids	Flavanones	-	3	-	-	0.000154284
Wasn002902	355.07	209.03	356.074	C15H16O10	[M-H]-	O-p-Coumaroylgalactaric acid	Phenolic acids	Phenolic acids	-	1	-	-	0.00015427
Lskp211385	357.13	307.09	356.126	C20H20O6	[M+H]+	dihydrosesamin*	Lignans and Coumarins	Lignans	-	1	-	-	0.000154118
Zmln002252	223.03	149.03	224.032	C10H8O6	[M-H]-	Sideretin (5,7,8-Trihydroxy-6-methoxycoumarin)	Lignans and Coumarins	Coumarins	-	2	C22007	ko00999,ko01110	0.000153782
MWSCX017	165.05	119.05	164.047	C9H8O3	[M+H]+	4-hydroxyphenyl acrylaldehyde	Others	Aldehyde compounds	-	3	-	-	0.000153428
Hmln001931	681.24	357.13	682.247	C32H42O16	[M-H]-	Matairesinol-4,4'-O-diglucoside	Lignans and Coumarins	Lignans	-	3	-	-	0.000151786
mws0038	313.07	283.02	314.079	C17H14O6	[M-H]-	5,4'-Dihydroxy-3,7-dimethoxyflavone(Kumatakenin)*	Flavonoids	Flavonols	3301-49-3	2	-	-	0.000151669
Zbjn006482	461.11	299.06	462.116	C22H22O11	[M-H]-	Kaempferide-3-O-glucoside*	Flavonoids	Flavonols	-	1	-	-	0.000151313
HJN090	433.11	271.06	434.121	C21H22O10	[M-H]-	Butin-7-O-glucoside*	Flavonoids	Flavanones	-	2	-	-	0.000150805
Wcdp010708	263.24	81.07	262.23	C18H30O	[M+H]+	Octadeca-2,9,12,15-tetraen-1-ol	Others	Others	-	1	-	-	0.000150188
Zbbn004560	581.19	223.06	582.195	C27H34O14	[M-H]-	2'-sinapoyl-mussaenosidic acid	Terpenoids	Monoterpenoids	-	3	-	-	0.000150077
Zamn005971	227.07	185.06	228.079	C14H12O3	[M-H]-	5-[2-(2-hydroxy-phenyl)-vinyl]-benzene-1,3-diol	Others	Stilbene	-	3	-	-	0.000149141
Zbjn005361	549.12	301.07	548.117	C25H24O14	[M+H]+	Diosmetin-7-O-(6''-malonyl)glucoside	Flavonoids	Flavones	-	1	-	-	0.00014897
Zbbp006589	433.15	271.09	432.142	C22H24O9	[M+H]+	Medicarpin-3-O-Glucoside; Medicocarpin	Flavonoids	Other Flavonoids	52766-70-8	1	-	-	0.000148189
MWSHY0099	463.16	167.07	462.153	C23H26O10	[M+H]+	Methylnissolin-3-O-Glucoside*	Flavonoids	Other Flavonoids	94367-42-7	1	-	-	0.000148083
Wbwp006008	417.15	167.07	416.147	C22H24O8	[M+H]+	3,4,5,19-tetramethoxy-9,10-dimethyl-15,17-dioxatetracyclo[10.7.0.02,7.014,18]nonadeca-1(19),2,4,6,12,14(18)-hexaen-11-ol	Lignans and Coumarins	Lignans	51670-40-7	1	-	-	0.000147296
Lmgn009690	313.07	255.03	314.079	C17H14O6	[M-H]-	3,5-Dihydroxy-7,4'-dimethoxyflavone	Flavonoids	Flavonols	15486-33-6	2	-	-	0.00014663
MWSmce412	193.12	91.06	192.115	C12H16O2	[M+H]+	Senkyunolide A	Others	Lactones	63038-10-8	3	C17853	-	0.000145949
Hmlp005443	255.07	137.02	254.058	C15H10O4	[M+H]+	6,7-Dihydroxyflavone*	Flavonoids	Flavones	38183-04-9	1	-	-	0.000145616
pme3255	179.11	123.04	178.099	C11H14O2	[M+H]+	Methyleugenol	Phenolic acids	Phenolic acids	93-15-2	1	C10454	ko00940	0.000144389
Hamp008353	297.11	282.09	296.105	C18H16O4	[M+H]+	desmosflavone	Others	Others	-	2	-	-	0.000143119
Lhdp091318	795.45	439.36	794.445	C42H66O14	[M+H]+	Soyasaponin E glucuronic acid glucoside	Terpenoids	Triterpene Saponin	-	1	-	-	0.000140997
Lagp006745	795.45	439.36	794.445	C42H66O14	[M+H]+	3-O-[β-D-Glucopyranosyl-(1→3)-O-β-D-glucuronopyranosyl]-15-a-hydroxyolean-12-en-16-one	Terpenoids	Triterpene Saponin	-	1	-	-	0.000140567
MWSHY0159	255.07	137.03	254.058	C15H10O4	[M+H]+	6,2'-Dihydroxyflavone	Flavonoids	Flavones	92439-20-8	1	-	-	0.000140213
Lhmp110507	781.47	441.37	780.466	C42H68O13	[M+H]+	Soyasaponin B glucuronic acid rhamnoside*	Terpenoids	Triterpene Saponin	-	1	-	-	0.000138701
pmn001338	445.08	283	446.085	C21H18O11	[M-H]-	Rhein-8-O-glucoside	Quinones	Anthraquinone	34298-86-7	2	-	-	0.00013788
MWStz073	102.05	84.05	101.048	C4H7NO2	[M+H]+	5-Hydroxy-2-pyrrolidinone	Alkaloids	Pyrrole alkaloids	62312-55-4	3	-	-	0.000137705
Lmjp004816	197.12	133.1	196.11	C11H16O3	[M+H]+	Loliolide	Terpenoids	Monoterpenoids	5989-02-6	3	-	-	0.000137358
pmp000343	269.08	254.05	268.074	C16H12O4	[M+H]+	Isoformononetin	Flavonoids	Isoflavones	486-63-5	1	C12125	ko00943,ko01061,ko01110	0.000137313
Wdbn005328	417.16	181.05	418.163	C22H26O8	[M+H]+	3,3'-Bis(3,4-dihydro-4-hydroxy-6,8-dimethoxy-2H-1-benzopyran)	Others	Others	-	1	-	-	0.000136969
Lhdp090705	959.52	457.36	958.514	C48H78O19	[M+H]+	Soyasaponin A3*	Terpenoids	Triterpene Saponin	-	1	-	-	0.00013689
Zbqn008291	473.36	473.36	474.371	C30H50O4	[M-H]-	3,13,15-Trihydroxyoleanane-12-one	Terpenoids	Triterpene	-	3	-	-	0.000136306
Yalp002838	207.07	91.05	206.058	C11H10O4	[M+H]+	4-Methoxy-5-(hydroxymethyl)-2H-1-benzopyran-2-one	Lignans and Coumarins	Coumarins	-	3	-	-	0.000135628
zjbp110804	357.13	307.1	356.126	C20H20O6	[M+H]+	6,7-dimethoxy-2-[2-(4'-hydroxy-3'-methoxyphenyl)ethyl]chromone	Others	Chromone	-	1	-	-	0.000135489
Zmpn002440	287.06	135.05	288.063	C15H12O6	[M-H]-	3,4,2',4',6'-Pentahydroxychalcone	Flavonoids	Chalcones	73692-51-0	3	C15525	ko00941,ko01100,ko01110	0.000134163
Hmcn001415	387.13	225.07	388.137	C17H24O10	[M-H]-	Majoroside	Terpenoids	Monoterpenoids	134140-02-6	3	-	-	0.000131914
mws1316	301.07	258.05	300.063	C16H12O6	[M+H]+	Hydroxygenkwanin	Flavonoids	Flavones	20243-59-8	3	-	-	0.00013189
Zbln003676	385.13	205.05	386.137	C21H22O7	[M-H]-	7-hydroxy-4-methoxyphenanthrene-2-O-glucoside	Quinones	PhenAnthraquinones	-	2	-	-	0.000131875
Wbsp008399	473.36	473.36	472.355	C30H48O4	[M+H]+	16-oxolycoclavanol	Terpenoids	Triterpene	-	3	-	-	0.000131871
Wbwn006953	337.11	307.06	338.115	C20H18O5	[M-H]-	Cagayanone A	Lignans and Coumarins	Lignans	-	3	-	-	0.000131214
Zbbn005842	253.05	117.04	254.058	C15H10O4	[M-H]-	7,4'-Dihydroxyflavone	Flavonoids	Flavones	2196-14-7	1	C12123	ko00941,ko00943	0.000130399
Cmbn003996	429.14	193.05	430.147	C19H26O11	[M-H]-	Regaloside G	Phenolic acids	Phenolic acids	120601-64-1	2	-	-	0.000130347
Rfmb056	591.21	387.14	592.216	C29H36O13	[M-H]-	Medioresinol-4'-O-(6'''-acetyl)glucoside	Lignans and Coumarins	Lignans	-	3	-	-	0.000130173
Lmmp122803	551.21	193.09	550.205	C27H34O12	[M+H]+	Balanophonin E glucoside	Lignans and Coumarins	Lignans	-	3	-	-	0.000130145
Wcfp001236	130.06	103.05	129.058	C9H7N	[M+H]+	Leucol	Others	Others	91-22-5	2	C06413	-	0.000130144
Hmln000873	331.07	169.01	332.074	C13H16O10	[M-H]-	2-O-Galloyl-D-glucose	Phenolic acids	Phenolic acids	-	1	-	-	0.000130003
Lmhn003373	253.04	137.02	254.043	C11H10O7	[M-H]-	4-Hydroxybenzoylmalic acid	Phenolic acids	Phenolic acids	-	3	-	-	0.00012988
Wbjp002330	221.09	175.09	220.085	C11H12N2O3	[M+H]+	1,3-dihydroxy-2,3,3a,4-tetrahydropyrrolo[2,1-b]quinazolin-9(1H)-one	Alkaloids	Alkaloids	-	2	-	-	0.000129294
Lhdp090711	941.51	439.36	940.503	C48H76O18	[M+H]+	Dehydrosoyasaponin Bb*	Terpenoids	Triterpene Saponin	-	1	-	-	0.00012904
pmn001671	547.17	223.1	548.174	C23H32O15	[M-H]-	Furanofructosyl-α-D-(6-mustard acyl)glucoside*	Phenolic acids	Phenolic acids	-	1	-	-	0.000128985
Zmdn005575	473.11	269.05	474.116	C23H22O11	[M-H]-	Aloe emodin-8-O-(6-acetyl)-glucoside	Quinones	Anthraquinone	-	2	-	-	0.000128893
WaYp006799	433.15	271.1	432.142	C22H24O9	[M+H]+	Pinostrobin 5-O-Glucoside	Flavonoids	Flavanones	-	2	-	-	0.000127927
Lchp000221	207.06	91.05	206.058	C11H10O4	[M+H]+	3-Ethylidene-7-hydroxy-6-methoxyphthalide	Others	Others	-	1	-	-	0.000127576
pmp000581	475.12	271.06	474.116	C23H22O11	[M+H]+	Apigenin-7-O-(6''-acetyl)glucoside	Flavonoids	Flavones	72741-92-5	2	-	-	0.000127352
Sazp004372	371.15	167.07	370.142	C21H22O6	[M+H]+	Bursehernin*	Lignans and Coumarins	Lignans	-	2	-	-	0.000127273
pmp000200	941.51	439.35	940.503	C48H76O18	[M+H]+	Soyasaponin βe*	Terpenoids	Triterpene Saponin	-	1	-	-	0.000126675
Wbjp002382	294.13	128.07	293.128	C16H15N5O	[M+H]+	1-methyl-9-[2-(1,2,4-triazol-1-yl)ethyl]-2H-pyrido[3,4-b]indol-7-one	Alkaloids	Alkaloids	-	1	-	-	0.000125465
Lmqp006559	330.34	312.33	329.329	C20H43NO2	[M+H]+	2-Amino-1,3-eicosanediol	Others	Alcohol compounds	-	2	-	-	0.000125463
Wbwp006397	357.13	307.1	356.126	C20H20O6	[M+H]+	(3r,4r)-3-(2h-1,3-benzodioxol-5-ylmethyl)-4-[(4-hydroxy-3-methoxyphenyl)methyl]oxolan-2-one*	Lignans and Coumarins	Lignans	-	1	-	-	0.000124026
pmp000587	535.11	287.05	534.101	C24H22O14	[M+H]+	Luteolin-7-O-(6''-malonyl)glucoside*	Flavonoids	Flavones	-	2	C10103	-	0.000123776
pmp000395	563.18	269.08	562.169	C27H30O13	[M+H]+	Glycyroside	Flavonoids	Isoflavones	125310-04-5	3	-	-	0.000123237
Cmjn004337	401.14	269.1	402.153	C18H26O10	[M-H]-	Benzyl-(2''-O-xylosyl)glucoside*	Phenolic acids	Phenolic acids	-	1	-	-	0.00012306
MWSslk181	419.13	257.09	418.126	C21H22O9	[M+H]+	Isoliquiritin	Flavonoids	Chalcones	5041-81-6	2	C16978	-	0.000122951
Zbhp006013	503.12	255.07	502.111	C24H22O12	[M+H]+	Chrysin-7-O-(6'-malonyl)glucoside	Flavonoids	Flavones	-	1	-	-	0.000122683
mws0467	165.06	119.05	166.063	C9H10O3	[M-H]-	3-(4-Hydroxyphenyl)-propionic acid	Phenolic acids	Phenolic acids	501-97-3	3	C01744	ko00946,ko01100	0.000121003
Lajp006366	257.08	123.04	256.074	C15H12O4	[M+H]+	Bolusanthin IV	Lignans and Coumarins	Lignans	-	1	-	-	0.000120807
Lafp003256	227.09	181.05	226.084	C11H14O5	[M+H]+	3,4'-Dihydroxy-3',5'-dimethoxypropiophenone	Others	Ketone compounds	136196-47-9	1	-	-	0.000120724
Lmdp004200	635.42	423.36	634.408	C36H58O9	[M+H]+	Soyasapogenol B-3-O-glucuronide	Terpenoids	Triterpene Saponin	-	1	C19763	-	0.000120431
MWSHY0129	271.1	177.05	270.089	C16H14O4	[M+H]+	4,4'-Dihydroxy-2-methoxychalcone; Echinatin	Flavonoids	Chalcones	34221-41-5	1	-	-	0.000119685
Laxp005986	625.19	463.14	624.184	C32H32O13	[M+H]+	Butesuperin A-7''-O-β-glucopyranoside*	Flavonoids	Isoflavones	-	1	-	-	0.000119562
Rfmb25702	561.2	357.13	562.205	C28H34O12	[M-H]-	Pinoresinol-4-O-(6''-acetyl)glucoside	Lignans and Coumarins	Lignans	-	1	-	-	0.000118649
mws1150	785.25	623.22	786.258	C35H46O20	[M-H]-	Echinacoside*	Phenolic acids	Phenolic acids	82854-37-3	2	C10450	-	0.000118401
pmp000198	913.52	441.37	912.508	C47H76O17	[M+H]+	Soyasaponin βc*	Terpenoids	Triterpene Saponin	-	1	-	-	0.000117788
Lasp006489	625.19	463.14	624.184	C32H32O13	[M+H]+	Butesuperin A glucoside*	Flavonoids	Isoflavones	-	1	-	-	0.000117682
Lmsn003628	547.17	223.06	548.174	C23H32O15	[M-H]-	6'-O-Sinapoylsucrose*	Phenolic acids	Phenolic acids	-	1	-	-	0.00011697
Wbkp005691	271.11	225.1	270.1	C15H14N2O3	[M+H]+	3-(4-methoxy-9H-pyrido[3,4-b]indol-1-yl)propanoic acid	Alkaloids	Alkaloids	-	2	-	-	0.000116675
Hmdp010479	285.11	151.07	284.105	C17H16O4	[M+H]+	Batatasin I (6-Hydroxy-2,4,7-Trimethoxyphenanthrene)	Phenolic acids	Phenolic acids	51415-00-0	2	C10246	-	0.000116492
pmn001669	237.08	207.03	238.084	C12H14O5	[M-H]-	Methyl sinapate	Phenolic acids	Phenolic acids	20733-94-2	1	-	-	0.000116253
Lmyp003951	227.09	181.09	226.084	C11H14O5	[M+H]+	3-Hydroxy-1-(4-hydroxy-3,5-dimethoxyphenyl)propan-1-one	Others	Ketone compounds	-	2	-	-	0.000116091
pmn001672	547.17	223.1	548.174	C23H32O15	[M-H]-	Furanofructosyl-α-D-(3-mustard acyl)glucoside*	Phenolic acids	Phenolic acids	-	1	-	-	0.000115626
Hmhn003067	325.09	119.05	326.1	C15H18O8	[M-H]-	Phenylpropionic acid-O-β-D-glucopyranoside	Phenolic acids	Phenolic acids	-	1	-	-	0.000115171
Lagp005492	959.52	457.37	958.514	C48H78O19	[M+H]+	Subproside I*	Terpenoids	Triterpene Saponin	-	1	-	-	0.000115107
Wbjp001317	203.08	130.07	202.074	C11H10N2O2	[M+H]+	vasicinone	Alkaloids	Alkaloids	486-64-6	1	-	-	0.000114614
Lajp003510	271.06	149.02	270.053	C15H10O5	[M+H]+	Furo(2,3-f)-1,3-bewnzodioxole	Phenolic acids	Phenolic acids	-	2	-	-	0.000114156
Samp011064	423.18	367.12	422.173	C25H26O6	[M+H]+	robipseudin A	Flavonoids	Isoflavones	-	2	-	-	0.000113481
Wbsp004755	179.07	119.05	178.063	C10H10O3	[M+H]+	Methyl Hydroxycinnamate	Phenolic acids	Phenolic acids	80540-55-2	1	-	-	0.000111706
pmp001220	353.1	335.09	352.095	C20H16O6	[M+H]+	Bavacumestan A	Lignans and Coumarins	Coumarins	-	3	-	-	0.000111695
Lhhp005648	179.07	91.05	178.063	C10H10O3	[M+H]+	3,4-Methylenedioxy cinnamyl alcohol*	Others	Alcohol compounds	17581-86-1	1	-	-	0.000111245
Zapn004520	419.13	257.08	420.142	C21H24O9	[M-H]-	gnetifolin E	Others	Stilbene	140671-07-4	2	-	-	0.000110971
Lamp006047	463.16	167.07	462.152	C23H26O10	[M+H]+	Astrapterocarpan-3-O-glucoside*	Flavonoids	Other Flavonoids	-	1	-	-	0.000110311
Lacn005311	533.17	371.11	534.174	C26H30O12	[M-H]-	Phellatin	Flavonoids	Flavonols	-	3	-	-	0.000109468
Wcsp007167	273.11	103.05	272.105	C16H16O4	[M+H]+	3',7-Dihydroxy-4'-methoxyflavan	Flavonoids	Other Flavonoids	-	3	-	-	0.000109347
Laxp009625	315.09	300.06	314.079	C17H14O6	[M+H]+	4,6-Dihydroxy-2-(4-Hydroxy-3-Methoxybenzylidene)-7-Methylbenzofuran-3(2h)-One	Flavonoids	Other Flavonoids	-	1	-	-	0.000109021
Lamp008400	303.12	123.04	302.115	C17H18O5	[M+H]+	8-Methoxyvestitol	Flavonoids	Other Flavonoids	-	1	-	-	0.000108942
Wmmn000117	463.11	168.01	464.117	C18H24O14	[M-H]-	mudanoside B*	Phenolic acids	Phenolic acids	203511-37-9	2	-	-	0.00010827
Lmhn002321	461.07	167.04	462.08	C21H18O12	[M-H]-	Vnilloylcaffeoyltartaric acid	Phenolic acids	Phenolic acids	-	2	-	-	0.0001082
Salp005796	405.15	167.07	404.147	C21H24O8	[M+H]+	Fraxiresinol	Lignans and Coumarins	Lignans	89199-97-3	2	-	-	0.000107061
Lhhp102904	357.13	307.09	356.126	C20H20O6	[M+H]+	Horsfieldin*	Lignans and Coumarins	Lignans	-	1	-	-	0.000105534
Wmqn000820	193.09	163.04	194.094	C11H14O3	[M-H]-	Dehydrololiolide	Terpenoids	Terpene	19355-58-9	3	-	-	0.00010509
Lmqn004838	315.01	299.99	316.022	C15H8O8	[M-H]-	3-O-Methylellagic acid	Tannins	Tannin	-	2	-	-	0.000104988
mws0005	161.11	144.08	160.1	C10H12N2	[M+H]+	Tryptamine	Alkaloids	Plumerane	61-54-1	3	C00398	ko00380,ko00901,ko01060,ko01063,ko01100,ko01110,ko04080	0.000104689
Lmbn005172	165.06	119.05	166.063	C9H10O3	[M-H]-	2,6-Dimethoxybenzaldehyde	Others	Aldehyde compounds	3392-97-0	3	-	-	0.000104324
Lmtp005226	221.19	105.07	220.183	C15H24O	[M+H]+	Santalol	Terpenoids	Sesquiterpenoids	11031-45-1	3	-	-	0.000103947
MWSslk182	313.11	283.07	312.1	C18H16O5	[M+H]+	5,6,7-Trimethoxyflavone	Flavonoids	Flavones	973-67-1	3	-	-	0.00010366
Hmln003169	387.14	329.14	388.152	C21H24O7	[M-H]-	Trachelogenin	Lignans and Coumarins	Lignans	34209-69-3	3	C10891	-	0.000103622
HX1340	197.12	133.1	196.11	C11H16O3	[M+H]+	epiloliolide	Others	Others	-	1	-	-	0.000103246
MWSHY0049	303.09	177.05	302.079	C16H14O6	[M+H]+	Hesperetin	Flavonoids	Flavanones	520-33-2	1	C01709	ko00941	0.000102977
Qmyp101416	387.2	207.14	386.194	C19H30O8	[M+H]+	Citroside	Terpenoids	Sesquiterpenoids	-	3	-	-	0.000102098
Labn003910	401.14	269.1	402.153	C18H26O10	[M-H]-	Benzyl β-primeveroside*	Phenolic acids	Phenolic acids	-	1	-	-	0.000101917
pmp000417	417.12	255.07	416.111	C21H20O9	[M+H]+	Daidzein-4'-O-glucoside*	Flavonoids	Isoflavones	-	1	-	-	0.000101189
pme3443	207.07	192.04	208.074	C11H12O4	[M-H]-	Sinapinaldehyde	Phenolic acids	Phenolic acids	4206-58-0	3	C05610	ko00940,ko01061,ko01100,ko01110	0.000101164
mws1175	271.1	167.03	270.089	C16H14O4	[M+H]+	Pinostrobin	Flavonoids	Flavanones	480-37-5	3	C16419	ko00941	0.000101153
Labn002576	577.21	179.07	578.221	C25H38O15	[M-H]-	Benzyl alcohol rhamnosyl glucosyl glucoside	Phenolic acids	Phenolic acids	-	1	-	-	0.000100981
Wahp001558	322.21	177.06	321.205	C17H27N3O3	[M+H]+	N-Feruloylspermidine	Alkaloids	Phenolamine	-	1	-	-	0.000100413
Lhhp102922	371.15	167.07	370.142	C21H22O6	[M+H]+	Fargesin*	Lignans and Coumarins	Lignans	31008-19-2	2	C16957	-	0.000100085
Lamp006557	551.18	167.07	550.168	C26H30O13	[M+H]+	Isomucronulatol-7-O-malonyl glucoside	Flavonoids	Other Flavonoids	-	1	-	-	9.96515e-05
Lmlp004754	312.11	294.21	311.101	C14H17NO7	[M+H]+	Ehretioside B	Alkaloids	Phenolamine	156368-84-2	3	-	-	9.95564e-05
WaYn006850	613.23	195.07	614.236	C32H38O12	[M-H]-	Buddlenol F*	Lignans and Coumarins	Lignans	97399-83-2	3	-	-	9.9201e-05
pmb0492	584.28	325	583.268	C34H37N3O6	[M+H]+	N',N'',N'''-p-Coumaroyl-cinnamoyl-caffeoyl spermidine	Alkaloids	Phenolamine	-	3	-	-	9.90984e-05
Wbsp006047	489.36	489.36	488.35	C30H48O5	[M+H]+	serratane-3α,14α,20β,21β,24,29-heptol	Terpenoids	Triterpene	-	2	-	-	9.87332e-05
Zmhn002032	609.18	447.13	610.19	C28H34O15	[M-H]-	4-O-(6'-O-Glucosylcaffeoylglucosyl)-4-hydroxybenzyl alcohol	Phenolic acids	Phenolic acids	-	3	-	-	9.86487e-05
Lmmp002795	463.12	301.07	462.116	C22H22O11	[M+H]+	Pratensein-7-O-glucoside	Flavonoids	Isoflavones	36191-03-4	2	-	-	9.85342e-05
Samp009497	383.12	327.09	382.105	C21H18O7	[M+H]+	7,4',5'-trihydroxy-5-methoxy-6-[3 ''-methyl-2''-butenyl]-coumestan	Flavonoids	Isoflavones	-	2	-	-	9.79972e-05
pme0241	123.04	79.05	122.037	C7H6O2	[M+H]+	Benzoic acid	Phenolic acids	Phenolic acids	65-85-0	3	C00180	ko00362,ko00621,ko00623,ko00627,ko00996,ko01063,ko01100,ko01110,ko01120,ko01220	9.79967e-05
Hmqp005412	319.22	319.22	318.219	C20H30O3	[M+H]+	12-Hydroxyabietic Acid	Terpenoids	Ditepenoids	3484-61-5	3	-	-	9.79184e-05
pmn001469	561.18	323.11	562.19	C24H34O15	[M-H]-	Glomeratose A	Phenolic acids	Phenolic acids	202471-84-9	3	-	-	9.77397e-05
Zjhp090607	303.09	123.04	302.079	C16H14O6	[M+H]+	Disporopsin/5,7-dihydroxy-3-(2',4'-dihydroxybenzyl)-chroman-4-one*	Flavonoids	Other Flavonoids	-	2	-	-	9.77308e-05
Lmrn003000	165.06	103.06	166.063	C9H10O3	[M-H]-	2-Hydroxy-3-phenylpropanoic acid	Phenolic acids	Phenolic acids	7326-19-4	3	C05607	ko00360,ko00960,ko01064,ko01100,ko01110	9.73224e-05
Yamp002097	194.08	136.07	193.074	C10H11NO3	[M+H]+	1-[2-(Furan-2-yl)-2-oxoethyl]pyrrolidin-2-One	Alkaloids	Alkaloids	-	3	-	-	9.72366e-05
Lcyp000680	449.15	287.09	448.137	C22H24O10	[M+H]+	Padmakastin*	Flavonoids	Isoflavones	-	2	-	-	9.722e-05
pmn001372	711.25	549.2	712.258	C33H44O17	[M-H]-	Medioresinol-4,4'-di-O-glucoside	Lignans and Coumarins	Lignans	88142-63-6	3	-	-	9.70111e-05
Lagp002418	609.18	447.13	608.174	C28H32O15	[M+H]+	3'-Methoxydaidzin-4'-O-glucoside	Flavonoids	Isoflavones	-	2	-	-	9.62135e-05
Laxp007682	957.5	473.36	956.498	C48H76O19	[M+H]+	3-O-β-D-galactopyranosyl-(1→2)-β-D-glucuronopyranosyl complogenin 22-O-α-L-rhamnopyranoside	Terpenoids	Triterpene Saponin	-	1	-	-	9.60777e-05
Zbln008497	301.11	256.04	302.115	C17H18O5	[M-H]-	phoyunbene A	Others	Stilbene	-	3	-	-	9.59528e-05
Wcfn006909	329.06	299.02	330.074	C17H14O7	[M-H]-	4,6-Dihydroxy-2-[(4-Hydroxy-3,5-Dimethoxyphenyl)Methylidene]-1-Benzofuran-3-One	Others	Others	-	3	-	-	9.57025e-05
mws4113	353.14	295.06	354.147	C21H22O5	[M-H]-	3'-Hydroxy-4'-O-methylglabridin	Flavonoids	Other Flavonoids	175554-11-7	3	-	-	9.50076e-05
MWS1860	72.08	55.05	71.0735	C4H9N	[M+H]+	Pyrrolidin	Alkaloids	Pyrrole alkaloids	123-75-1	3	-	-	9.46581e-05
Lhhp120823	193.08	105.07	192.079	C11H12O3	[M+H]+	Eugenyl formate	Others	Others	-	1	-	-	9.36328e-05
Zmpn003044	161.03	133.03	162.032	C9H6O3	[M-H]-	7-Hydroxycoumarin;Umbelliferone	Lignans and Coumarins	Coumarins	93-35-6	3	C09315	ko00999,ko01061,ko01110	9.33525e-05
pme2954	303.05	137.02	302.043	C15H10O7	[M+H]+	Quercetin	Flavonoids	Flavonols	117-39-5	2	C00389	ko00941,ko00944,ko00946,ko01100,ko01110,ko04152	9.33419e-05
Hmhn003518	355.1	175.04	356.111	C16H20O9	[M-H]-	4-O-β-D-glucopyranosylferulic acid	Phenolic acids	Phenolic acids	-	1	-	-	9.32782e-05
Zbsp005715	551.14	303.09	550.132	C25H26O14	[M+H]+	Hesperetin-7-O-(6''-malonyl)glucoside	Flavonoids	Flavanones	-	1	-	-	9.29479e-05
Lajp006790	190.08	147.07	189.079	C11H11NO2	[M+H]+	8-Methoxy-4-methylquinolin-2(1H)-one	Alkaloids	Quinoline alkaloids	30198-01-7	2	-	-	9.29052e-05
mws0093	179.07	146.04	180.079	C10H12O3	[M-H]-	Coniferyl alcohol	Phenolic acids	Phenolic acids	458-35-5	3	C00590	ko00940,ko00999,ko01061,ko01100,ko01110	9.27552e-05
Lmmp008478	941.51	439.36	940.503	C48H76O18	[M+H]+	Soyasapogenol E-3-O-rhamnosyl(1,2)glucosyl(1,2)glucuronide*	Terpenoids	Triterpene Saponin	-	1	-	-	9.2566e-05
MWSHY0165	449.14	287.1	448.137	C22H24O10	[M+H]+	Isosakuranetin-7-O-glucoside (Isosakuranin)*	Flavonoids	Flavonols	491-69-0	2	-	-	9.25381e-05
Lmyn003028	431.16	269.1	432.163	C19H28O11	[M-H]-	Benzyl-β-gentiobioside*	Phenolic acids	Phenolic acids	56775-64-5	2	-	-	9.20289e-05
Wchn004079	355.11	175.04	356.111	C16H20O9	[M-H]-	Juglanoside D	Others	Others	-	3	-	-	9.14407e-05
Wdjp004614	403.14	167.07	402.132	C21H22O8	[M+H]+	2-(7-hydroxy-4-methoxyphenanthren-2-yl)oxy-6-(hydroxymethyl)oxane-3,4,5-triol	Others	Others	-	2	-	-	9.11074e-05
Zbln006102	329.03	298.98	330.038	C16H10O8	[M-H]-	3,3'-O-Dimethylellagic Acid	Tannins	Tannin	2239-88-5	2	-	-	9.01594e-05
MWSHY0140	269.08	226.06	268.074	C16H12O4	[M+H]+	3-Hydroxy-3'-methoxyflavone	Flavonoids	Flavones	76666-32-5	3	-	-	8.93624e-05
Labn002107	463.11	168.01	464.117	C18H24O14	[M-H]-	galloyl xylosyl glucoside*	Phenolic acids	Phenolic acids	-	2	-	-	8.93356e-05
Lmtn002324	431.15	269.1	432.163	C19H28O11	[M-H]-	Benzyl-(2''-O-glucosyl)glucoside*	Phenolic acids	Phenolic acids	-	2	C17564	-	8.92548e-05
Zmsp001754	280.19	262.18	279.183	C16H25NO3	[M+H]+	Serratine	Alkaloids	Alkaloids	15252-93-4	2	C09901	-	8.90487e-05
MWS2099	137.06	77.04	136.052	C8H8O2	[M+H]+	4-Methylbenzoic acid	Phenolic acids	Phenolic acids	99-94-5	3	C01454	ko00622,ko01100,ko01120,ko01220	8.89216e-05
Hmlp003129	359.15	137.06	358.142	C20H22O6	[M+H]+	Matairesinol	Lignans and Coumarins	Lignans	580-72-3	3	C10682	ko00999,ko01061,ko01100,ko01110	8.8783e-05
WaYn006596	613.23	195.07	614.236	C32H38O12	[M-H]-	Buddlenol C*	Lignans and Coumarins	Lignans	97465-73-1	3	-	-	8.76619e-05
Zmsn002206	375.13	153.06	376.137	C16H24O10	[M-H]-	Cornusoside A	Others	Others	-	3	-	-	8.72942e-05
Zbzp007301	293.21	55.05	292.204	C18H28O3	[M+H]+	2-Methoxy-6-undecyl-1,4-benzoquinone	Quinones	Quinones	-	3	-	-	8.69133e-05
Zaln004057	335.08	179.03	336.084	C16H16O8	[M-H]-	4-caffeoylshikimic acid	Phenolic acids	Phenolic acids	-	1	-	-	8.64922e-05
Hmln005624	257.08	121.03	258.089	C15H14O4	[M-H]-	2,4,4'-trihydroxydihydrochalcone	Flavonoids	Chalcones	15097-74-2	2	-	-	8.63957e-05
pmp000405	823.41	647.38	822.404	C42H62O16	[M+H]+	Isoglycyrrhizic acid	Terpenoids	Triterpene	-	1	-	-	8.62968e-05
Lhmp122220	315.12	149.06	314.115	C18H18O5	[M+H]+	6a,3,9-trimethoxypterocarpan	Others	Others	-	2	-	-	8.62098e-05
Lmlp006175	435.13	273.09	434.121	C21H22O10	[M+H]+	Isosalipurposide (Phlorizin Chalcone)	Flavonoids	Chalcones	4547-85-7	3	C16406	ko00941	8.53347e-05
Lmyn006922	447.13	285.08	448.137	C22H24O10	[M-H]-	Sakuranin	Flavonoids	Flavanones	529-39-5	3	C17391	-	8.49275e-05
Lasp008336	463.14	283.06	462.132	C26H22O8	[M+H]+	Butesuperin A	Flavonoids	Isoflavones	-	1	-	-	8.46158e-05
Zmgp006938	315.09	283.06	314.079	C17H14O6	[M+H]+	Irisolidone	Flavonoids	Isoflavones	2345-17-7	1	C10471	-	8.40145e-05
pmn001468	461.13	137.02	462.137	C19H26O13	[M-H]-	Sibiricose A3	Phenolic acids	Phenolic acids	139726-39-9	1	-	-	8.38292e-05
Wcsn011332	279.23	261.23	280.24	C18H32O2	[M-H]-	Ethyl (10Z,13Z)-hexadeca-10,13-dienoate	Others	Others	-	1	-	-	8.36122e-05
Lman002731	341.09	135.04	342.095	C15H18O9	[M-H]-	Grevilloside F	Phenolic acids	Phenolic acids	1094004-50-8	3	-	-	8.34708e-05
Yhhn008774	429.132	429.133	430.142	C26H22O6	[M-H]-	hemerocallin	Phenolic acids	Phenolic acids	99305-33-6	3	C09971	-	8.27485e-05
mws1094	287.06	259.07	288.063	C15H12O6	[M-H]-	Aromadendrin (Dihydrokaempferol)	Flavonoids	Flavanonols	480-20-6	1	C00974	ko00941,ko00946,ko01061,ko01100,ko01110	8.25642e-05
Laxp007215	913.51	441.37	912.508	C47H76O17	[M+H]+	Wistariasaponin C*	Terpenoids	Triterpene Saponin	-	1	-	-	8.18332e-05
Lmtn003096	523.22	361.14	524.226	C26H36O11	[M-H]-	Secoisolariciresinol 4-O-glucoside	Lignans and Coumarins	Lignans	-	1	-	-	8.16779e-05
Wcgp005256	249.11	159.08	248.105	C14H16O4	[M+H]+	3-hydroxy-6-(2-hydroxyethyl)-7-(hydroxymethyl)-5-methyl-2-methylidene-3H-inden-1-one	Others	Others	-	3	-	-	8.15587e-05
Cmcp004793	353.19	321.17	352.179	C21H24N2O3	[M+H]+	Lochnericine	Alkaloids	Plumerane	72058-36-7	3	C11676	ko00901,ko01110	8.14917e-05
pmb0069	122.06	105.03	121.053	C7H7NO	[M+H]+	Benzamide	Alkaloids	Alkaloids	55-21-0	3	C09815	ko00627,ko01120	8.01791e-05
Lhhp102923	327.16	137.06	326.152	C20H22O4	[M+H]+	(7'R,8'R)-7'8'-dihydro-7'-(5'-hydroxy-3'-methoxphenyl)-3-methoxy-8'-methyl-1-(E)-propenylbenzof-uran	Lignans and Coumarins	Lignans	-	3	-	-	8.0045e-05
MWS20182	195.07	136.05	196.074	C10H12O4	[M-H]-	Dihydroferulic Acid	Phenolic acids	Phenolic acids	1135-23-5	3	-	-	8.00087e-05
Wbsp007365	471.34	453.34	470.34	C30H46O4	[M+H]+	3α,21β-Dihydroxy-β-serrata-14-ene-16,24-dione*	Terpenoids	Triterpene	-	1	-	-	7.96489e-05
Zblp004317	206.08	120.09	205.074	C11H11NO3	[M+H]+	3-(2-oxopropyl)-3-hydroxyindolin-2-one	Alkaloids	Plumerane	-	3	-	-	7.9605e-05
Cmxp004977	289.07	153.02	288.063	C15H12O6	[M+H]+	Isookanin	Flavonoids	Flavanones	-	3	-	-	7.95426e-05
Hmsp001667	281.19	263.17	280.179	C15H24N2O3	[M+H]+	5,9-Dihydroxymatrine	Alkaloids	Quinorisidine alkaloids	72362-00-6	2	-	-	7.93806e-05
pmb0108	375.11	137.1	374.1	C19H18O8	[M+H]+	Feruloyl syringic acid	Phenolic acids	Phenolic acids	-	3	-	-	7.93801e-05
Jmwn002494	325.09	119.05	326.1	C15H18O8	[M-H]-	3-[4-(β-D-glucopyranoside)-phenylacrylic]-acid	Phenolic acids	Phenolic acids	-	3	-	-	7.93505e-05
Wagp007355	329.1	299.06	328.095	C18H16O6	[M+H]+	8-Hydroxy-4',5,7-trimethoxyflavone*	Flavonoids	Flavones	21919-71-1	1	-	-	7.90143e-05
Zbsp013636	375.25	177.05	374.246	C23H34O4	[M+H]+	1-Dehydro-[12]-gingerdione	Phenolic acids	Phenolic acids	-	2	-	-	7.87223e-05
Lamn006680	515.12	267.07	516.127	C25H24O12	[M-H]-	Formononetin 7-O-Glucoside-6''-Malonate	Flavonoids	Flavones	-	1	-	-	7.80659e-05
Lmmp001410	253.15	165.05	252.147	C13H20N2O3	[M+H]+	Dihydrocaffeoylputrescine	Alkaloids	Phenolamine	-	3	-	-	7.80557e-05
Zmtn001624	188.04	144.05	189.043	C10H7NO3	[M-H]-	N-Acetylisatin	Alkaloids	Plumerane	574-17-4	3	C02172	ko00380	7.78973e-05
MWS3020	145.13	86.1	144.126	C7H16N2O	[M+H]+	N-Acetylcadaverine	Alkaloids	Alkaloids	32343-73-0	3	-	-	7.78698e-05
Lhdp091315	813.46	457.37	812.456	C42H68O15	[M+H]+	Soyasaponin A glucuronic acid glucoside	Terpenoids	Triterpene Saponin	-	2	-	-	7.77835e-05
pmb0490	235.14	147.04	234.137	C13H18N2O2	[M+H]+	p-Coumaroylputrescine	Alkaloids	Phenolamine	34136-53-3	3	C18326	ko00330,ko01100	7.77326e-05
Hmxp006586	329.1	299.05	328.095	C18H16O6	[M+H]+	5-Hydroxy-7,3',4'-trimethoxyflavone*	Flavonoids	Flavones	29080-58-8	1	-	-	7.73144e-05
Lhhp102901	361.16	189.09	360.157	C20H24O6	[M+H]+	3-(α,4-Dihydroxy-3-methoxybenzyl)-4-(hydroxy-3-methoxybenzyl)	Others	Others	-	3	-	-	7.70444e-05
pmp000441	471.35	453.34	470.34	C30H46O4	[M+H]+	3-Hydroxy-11-oxours-12-en-28-oic acid (11-Keto-ursolic acid)*	Terpenoids	Triterpene	105870-59-5	1	-	-	7.6848e-05
Lmzp002365	465.14	303.09	464.132	C22H24O11	[M+H]+	Hesperetin-7-O-glucoside	Flavonoids	Flavanones	31712-49-9	2	C16422	ko00941	7.63379e-05
MWSmce016	138.05	78.03	137.048	C7H7NO2	[M+H]+	Nicotinic Acid Methyl Ester(Methyl Nicotinate)	Alkaloids	Pyridine alkaloids	93-60-7	3	-	-	7.58975e-05
pmp000682	538.23	359.15	520.194	C26H32O11	[M+NH4]+	Matairesinol-4'-O-glucoside (Matairesinoside)	Lignans and Coumarins	Lignans	23202-85-9	1	-	-	7.55987e-05
pmn001459	547.17	205.05	548.174	C23H32O15	[M-H]-	Sibiricose A6	Phenolic acids	Phenolic acids	241125-75-7	3	-	-	7.48412e-05
Lmyn001519	285.03	133.02	286.033	C11H10O9	[M-H]-	L-Malic acid-2-O-gallate	Phenolic acids	Phenolic acids	-	2	-	-	7.48288e-05
Zbhp004510	465.14	303.09	464.132	C22H24O11	[M+H]+	Hesperetin-3'-O-glucoside	Flavonoids	Flavanones	-	3	-	-	7.45353e-05
Wagp002530	177.06	117.03	176.047	C10H8O3	[M+H]+	2-Methoxy-1-benzofuran-5-carbaldehyde	Others	Others	-	3	-	-	7.45046e-05
Lakp003115	313.09	151.04	312.084	C14H16O8	[M+H]+	5-O-β-D-Glucopyranosyl-3-hydrobenzo(b)fu-ran-2-one	Phenolic acids	Phenolic acids	-	1	-	-	7.42399e-05
Zmxp003107	611.16	287.06	610.153	C27H30O16	[M+H]+	Luteolin-7,3'-di-O-glucoside	Flavonoids	Flavones	52187-80-1	3	-	-	7.42335e-05
Wbmn006600	369.13	339.09	370.142	C21H22O6	[M-H]-	3,4-Dihydro-4-(4-hydroxy-3-methoxyphenyl)-3-(hydroxymethyl)-6,7-dimethoxy-(3R,4S)-2-naphthalenecarboxaldehyde	Lignans and Coumarins	Lignans	-	2	-	-	7.39829e-05
Lahp003986	435.13	273.08	434.121	C21H22O10	[M+H]+	3,4-Dihydro-4-(4'-hydroxyphenyl)-5,7-dihydroxycoumarin glucoside	Lignans and Coumarins	Coumarins	-	3	-	-	7.38226e-05
Wagp008758	405.12	375.07	404.111	C20H20O9	[M+H]+	5,4'-Dihydroxy-3,6,7,3',5'-Pentamethoxyflavone*	Flavonoids	Flavones	-	2	-	-	7.36809e-05
Yaan005591	405.12	242.06	406.126	C20H22O9	[M-H]-	Resveratroloside	Others	Others	116181-54-5	3	-	-	7.34826e-05
Qmyp101415	313.24	135.12	312.23	C18H32O4	[M+H]+	Septemlobin D	Terpenoids	Sesquiterpenoids	-	3	-	-	7.33808e-05
Zbfn002169	487.15	145.03	488.153	C21H28O13	[M-H]-	3'-p-Coumaroyl-sucrose	Phenolic acids	Phenolic acids	-	2	-	-	7.32754e-05
Lmcp004116	329.1	137.06	328.095	C18H16O6	[M+H]+	Oxidoagarochromone C	Others	Chromone	-	2	-	-	7.32171e-05
pmn001573	461.145	299.09	462.153	C23H26O10	[M-H]-	Desmethylagrimonolide-6-O-glucoside	Phenolic acids	Phenolic acids	1257408-55-1	3	-	-	7.31631e-05
Zjgp101307	839.41	469.33	838.399	C42H62O17	[M+H]+	licorice-saponin G2	Terpenoids	Triterpene Saponin	118441-84-2	1	-	-	7.305e-05
Zjgp101431	839.4	469.33	838.399	C42H62O17	[M+H]+	licorice-saponin P2	Terpenoids	Triterpene Saponin	-	2	-	-	7.30204e-05
Hmpp002612	611.16	287.05	610.153	C27H30O16	[M+H]+	Luteolin-7-O-gentiobioside	Flavonoids	Flavones	-	3	-	-	7.29727e-05
Lmqp002784	138.06	77.04	137.048	C7H7NO2	[M+H]+	Salicylamide	Alkaloids	Phenolamine	65-45-2	3	-	-	7.29637e-05
Lmwp102713	265.11	173.06	264.1	C14H16O5	[M+H]+	Peucedanol	Lignans and Coumarins	Coumarins	-	1	-	-	7.26019e-05
Lhmp122224	237.19	95.09	236.178	C15H24O2	[M+H]+	rel-(3S,6R,7S)-3,7,11-trimethyl-3,6-epoxy-1-dodecen-7,11-diol	Terpenoids	Sesquiterpenoids	-	3	-	-	7.2471e-05
mws1033	303.09	153.02	302.079	C16H14O6	[M+H]+	Homoeriodictyol	Flavonoids	Flavanones	446-71-9	2	C09756	ko00941	7.17398e-05
pmn001381	349.15	187.1	350.158	C15H26O9	[M-H]-	Eucommioside	Terpenoids	Terpene	-	3	-	-	7.16417e-05
mws1505	283.1	135.04	284.105	C17H16O4	[M-H]-	Phenethyl caffeate	Phenolic acids	Phenolic acids	104594-70-9	3	C10484	-	7.12932e-05
Lagp002697	579.17	417.12	578.164	C27H30O14	[M+H]+	3'-Methoxy-6''-O-xylosyl puerarin	Flavonoids	Isoflavones	-	2	-	-	7.06863e-05
Zjbn102538	257.08	242.06	258.089	C15H14O4	[M-H]-	4-methoxy-9,10-dihydrophenanthrene-1,2,7-triol	Others	Others	-	2	-	-	7.04801e-05
Lmhn002683	457.08	163.04	458.085	C22H18O11	[M-H]-	p-Coumaroylcaffeoyltartaric acid	Phenolic acids	Phenolic acids	-	3	-	-	7.00587e-05
Zmxp003624	273.08	255.07	272.068	C15H12O5	[M+H]+	Thunberginol C	Lignans and Coumarins	Coumarins	147517-06-4	3	-	-	6.99832e-05
Xmyp004678	727.21	287.05	726.201	C32H38O19	[M+H]+	Kaempferol-3-O-(2''-O-xylosyl-6''-O-rhamnosyl)glucoside	Flavonoids	Flavonols	-	3	-	-	6.95632e-05
MWSmce391	369.13	313.07	368.126	C21H20O6	[M+H]+	Glycycoumarin	Lignans and Coumarins	Coumarins	94805-82-0	1	-	-	6.94504e-05
pmp000585	519.11	271.06	518.106	C24H22O13	[M+H]+	Apigenin-7-O-(6''-malonyl)glucoside	Flavonoids	Flavones	86546-87-4	1	C10020	-	6.93704e-05
Lmbp000728	121.06	77.04	120.058	C8H8O	[M+H]+	2-Phenyloxirane	Phenolic acids	Phenolic acids	20780-54-5	3	C20782	ko00643,ko01100,ko01120	6.92344e-05
Labn004814	567.21	357.13	568.216	C27H36O13	[M-H]-	(7S,8S)-threo-3,2',5'-trimethoxy-7,9-dihydroxy-8-O-4'-neolignan-4-O-β-D–glucopyranoside	Lignans and Coumarins	Lignans	-	2	-	-	6.90087e-05
Jmwn003377	567.21	357.13	568.216	C27H36O13	[M-H]-	Citrusin B	Phenolic acids	Phenolic acids	-	3	-	-	6.8991e-05
Zmgp006231	283.06	225.05	282.053	C16H10O5	[M+H]+	Pseudobaptigenin	Flavonoids	Isoflavones	90-29-9	2	C10522	ko00943,ko01110	6.89021e-05
Zjgp101432	839.4	469.33	838.399	C42H62O17	[M+H]+	licorice-saponin Q2	Terpenoids	Triterpene Saponin	-	1	-	-	6.88039e-05
Wmln000659	193.07	101.02	194.058	C10H10O4	[M-H]-	3-Methyl-4,8-dihydroxy-3,4-dihydroisocoumarin	Lignans and Coumarins	Coumarins	33788-22-6	3	-	-	6.83696e-05
Lacp005602	459.22	211.17	458.215	C22H34O10	[M+H]+	Blumenol C malonyl Glucoside*	Terpenoids	Sesquiterpenoids	-	3	-	-	6.82633e-05
mws0853	209.08	179.07	210.089	C11H14O4	[M-H]-	Sinapyl alcohol*	Phenolic acids	Phenolic acids	537-33-7	3	C02325	ko00940,ko01061,ko01100,ko01110	6.82571e-05
pmb4486	579.305	267.065	580.312	C29H40N8O5	[M-H]-	Hordatine B	Alkaloids	Phenolamine	10502-21-3	3	C08308	ko00999,ko01100,ko01110	6.81856e-05
Cmxp005429	289.07	153.02	288.063	C15H12O6	[M+H]+	Okanin	Flavonoids	Chalcones	484-76-4	2	C08724	-	6.81226e-05
Lmbn004847	179.07	146.04	180.079	C10H12O3	[M-H]-	4-Methoxyphenylpropionic acid	Phenolic acids	Phenolic acids	-	3	-	-	6.81148e-05
MWSmce581	137.03	91.02	138.032	C7H6O3	[M-H]-	2,4-Dihydroxybenzaldehyde	Others	Aldehyde compounds	95-01-2	3	-	-	6.79529e-05
Lazp005033	345.17	137.06	344.162	C20H24O5	[M+H]+	Divanillyltetrahydrofuran	Lignans and Coumarins	Lignans	-	3	-	-	6.77261e-05
Xmyp005599	611.16	287.06	610.153	C27H30O16	[M+H]+	Kaempferol-3-O-galactoside-4'-O-glucoside	Flavonoids	Flavonols	-	3	-	-	6.76171e-05
Sakn002857	447.15	315.11	448.158	C19H28O12	[M-H]-	3,4-Dihydroxyphenethyl alcohol-8-O-[β-D-apinosyl(1→3)]-β-D-glucoside	Phenolic acids	Phenolic acids	-	2	-	-	6.75923e-05
Lmmp003530	345.17	137.06	344.162	C20H24O5	[M+H]+	3,4-Divanillyltetrahydrofuran	Phenolic acids	Phenolic acids	34730-78-4	3	-	-	6.75337e-05
Lhmp100911	765.48	439.36	764.471	C42H68O12	[M+H]+	Soyasaponin E rhamnose glucoside	Terpenoids	Triterpene Saponin	-	2	-	-	6.74855e-05
Lasp001752	579.17	255.07	578.164	C27H30O14	[M+H]+	Daidzein 4',7-diglucoside	Flavonoids	Isoflavones	-	1	-	-	6.71435e-05
Lmsn000842	481.06	301	482.07	C20H18O14	[M-H]-	4,6-(S)-Hexahydroxydiphenoyl-β-D-glucose	Phenolic acids	Phenolic acids	36378-48-0	3	-	-	6.70923e-05
Layp009110	285.11	151.08	284.105	C17H16O4	[M+H]+	Bauhinione	Quinones	PhenAnthraquinones	-	2	-	-	6.64129e-05
pmp000172	477.14	315.08	476.132	C23H24O11	[M+H]+	5,2'-Dihydroxy-7,8-dimethoxyflavone glycoside	Flavonoids	Flavones	-	3	-	-	6.6246e-05
Zbnn006442	287.05	135.04	288.063	C15H12O6	[M-H]-	Eriodictyol (5,7,3',4'-Tetrahydroxyflavanone)	Flavonoids	Flavanones	552-58-9	3	C05631	ko00941,ko00946,ko01100,ko01110	6.62144e-05
Zmxn003874	585.23	537.21	586.241	C31H38O11	[M-H]-	7,8-Dihydro-Buddlenol B(threo)	Phenolic acids	Phenolic acids	-	1	-	-	6.57555e-05
Zasn010461	269.25	269.25	270.256	C17H34O2	[M-H]-	Pentadecanoic acid,14-methyl-,methyl ester	Others	Others	5129-60-2	2	-	-	6.5506e-05
Hmsp005265	289.11	123.04	288.1	C16H16O5	[M+H]+	3'-Deoxysappanol	Others	Alcohol compounds	-	1	-	-	6.54082e-05
pmb3012	461.11	299.06	462.116	C22H22O11	[M-H]-	Chrysoeriol-7-O-glucoside	Flavonoids	Flavones	19993-32-9	3	-	-	6.51073e-05
Lmlp003161	265.15	177.06	264.147	C14H20N2O3	[M+H]+	N-Feruloylputrescine	Alkaloids	Phenolamine	501-13-3	3	C10497	ko00330,ko01100	6.50194e-05
pmn001336	431.1	269	432.106	C21H20O10	[M-H]-	Aloeemodin-8-O-glucoside	Quinones	Anthraquinone	-	2	-	-	6.49312e-05
Zjgp101438	809.43	453.33	808.424	C42H64O15	[M+H]+	glyyunnansapogenin H-GlcA-Glc	Terpenoids	Triterpene Saponin	-	2	-	-	6.47559e-05
Zmdn006057	445.12	283.07	446.121	C22H22O10	[M-H]-	Physcion-1-O-glucoside*	Quinones	Anthraquinone	23451-01-6	3	-	-	6.46757e-05
Zblp003644	387.2	207.14	386.194	C19H30O8	[M+H]+	corchoinoside C	Quinones	PhenAnthraquinones	-	3	-	-	6.45215e-05
Zmfn008055	299.09	241.05	300.1	C17H16O5	[M-H]-	10,11-Dihydro-2,7-dimethoxy-3,4-methylene-dioxydibenzo[b,f]oxepine	Others	Stilbene	-	2	-	-	6.40772e-05
Zmfn008305	299.13	241.05	300.136	C18H20O4	[M-H]-	5-(2,3-Dimethoxyphenethyl)-6-methylbenzo[d][1,3]dioxole	Others	Stilbene	-	2	-	-	6.40394e-05
Labp005299	459.22	211.17	458.215	C22H34O10	[M+H]+	Malonyl myrsinionoside A*	Terpenoids	Sesquiterpenoids	-	3	-	-	6.37454e-05
Wafp004334	476.2	177.05	475.184	C24H29NO9	[M+H]+	N-Feruloyltyramine 4'-glucoside	Alkaloids	Phenolamine	-	3	-	-	6.34609e-05
Ladp002935	190.05	144.04	189.043	C10H7NO3	[M+H]+	3-quinolinecarboxylic acid	Alkaloids	Quinoline alkaloids	-	2	-	-	6.31994e-05
Lmcp005089	313.11	121.07	312.1	C18H16O5	[M+H]+	6,8-Dihydroxy-2-[2-(4-methoxyphenyl)ethyl]chromone	Others	Chromone	-	3	-	-	6.31533e-05
MWS1852	137.06	94.04	136.052	C8H8O2	[M+H]+	4-Methoxybenzaldehyde	Others	Aldehyde compounds	123-11-5	3	C10761	-	6.31157e-05
Wcfn005812	361.16	165.06	362.173	C20H26O6	[M-H]-	Flaxseeds Extract	Others	Others	3688-23-1	3	-	-	6.30717e-05
Lmbn002737	119.05	93.03	120.058	C8H8O	[M-H]-	3-Methylbenzaldehyde*	Others	Aldehyde compounds	620-23-5	3	C07209	ko00622,ko01100,ko01120,ko01220	6.23141e-05
Zmcp003989	595.16	287.05	594.159	C27H30O15	[M+H]+	Kaempferol-3-O-rhamnosyl(1→2)glucoside	Flavonoids	Flavonols	-	3	-	-	6.22231e-05
Zmhn003074	445.11	283.07	446.121	C22H22O10	[M-H]-	Physcion-8-O-glucoside*	Quinones	Anthraquinone	26296-54-8	3	C10384	-	6.19098e-05
pmp000097	142.09	124.07	141.079	C7H11NO2	[M+H]+	Guvacoline	Alkaloids	Piperidine alkaloids	495-19-2	3	C16821	-	6.17983e-05
Lmbp006165	287.13	91.05	286.12	C17H18O4	[M+H]+	6,7-cis-Dihydroxy-2-(2-phenylethyl)-5,6,7,8-tetrahydrochromone	Others	Chromone	-	3	-	-	6.14912e-05
Zmfn006327	299.09	241.06	300.1	C17H16O5	[M-H]-	2,4,7-trimethoxy-3,4-dihydrophenanthrene-9,10-dione	Quinones	PhenAnthraquinones	-	1	-	-	6.12111e-05
Lskp211219	435.15	127.04	434.142	C18H26O12	[M+H]+	methoxyhydroquinone-4-O-β-D-apiosyl-(1→6)-β-D-glucopyranoside	Lignans and Coumarins	Lignans	-	3	-	-	6.11824e-05
Lmbn004790	209.08	179.03	210.089	C11H14O4	[M-H]-	Methyl 3-(3-hydroxy-4-methoxyphenyl)propanoate*	Phenolic acids	Phenolic acids	129150-61-4	3	-	-	6.08221e-05
MWS0687	153.07	108.04	152.059	C7H8N2O2	[M+H]+	1-Methyl-6-Oxo-1,6-Dihydropyridine-3-Carboxamide	Alkaloids	Pyridine alkaloids	701-44-0	3	-	-	6.06665e-05
Lacp004731	255.06	181.06	254.057	C15H10O4	[M+H]+	3-Hydroxy-1-methoxy-9,10-anthraquinone	Quinones	Anthraquinone	28504-24-7	1	-	-	5.92434e-05
mws1708	285.1	123.05	286.105	C13H18O7	[M-H]-	Gastrodin	Phenolic acids	Phenolic acids	62499-27-8	3	C16964	-	5.8413e-05
Lmdp003146	167.11	93.07	166.099	C10H14O2	[M+H]+	Rhododendrol	Phenolic acids	Phenolic acids	501-96-2	3	-	-	5.786e-05
Lazn006001	585.23	537.21	586.241	C31H38O11	[M-H]-	Dihydrobuddlenol B	Lignans and Coumarins	Lignans	-	2	-	-	5.77552e-05
pmp000531	519.19	357.13	518.179	C26H30O11	[M+H]+	Phellamurin	Flavonoids	Flavanonols	52589-11-4	2	C09808	-	5.77538e-05
Lamp007136	563.14	315.08	562.132	C26H26O14	[M+H]+	3-(4-hydroxybenzene)-5,7-dihydroxy-6-methoxychroman-4-one malonyl glucoside	Flavonoids	Other Flavonoids	-	2	-	-	5.76169e-05
Yaln005580	585.24	537.21	586.241	C31H38O11	[M-H]-	23-Hydroxytoonacilide	Terpenoids	Triterpene	-	3	-	-	5.75059e-05
MWSHC20125	335.08	135.05	336.084	C16H16O8	[M-H]-	5-O-Caffeoylshikimic acid	Phenolic acids	Phenolic acids	73263-62-4	1	-	-	5.70796e-05
pma6218	419.13	383.1	418.126	C21H22O9	[M+H]+	O-MethylNaringenin-8-C-arabinoside	Flavonoids	Flavanones	-	3	-	-	5.69333e-05
pmp000386	425.2	369.13	424.189	C25H28O6	[M+H]+	Gancaonin E	Flavonoids	Flavanones	124596-89-0	3	-	-	5.67639e-05
MA10040889	154.01	123.01	155.022	C6H5NO4	[M-H]-	4-Nitrocatechol	Phenolic acids	Phenolic acids	3316-09-4	3	C02235	ko00627,ko01120	5.67168e-05
pmb1207	339.09	177.05	338.079	C19H14O6	[M+H]+	O-Feruloyl 3-hydroxycoumarin	Lignans and Coumarins	Coumarins	-	2	-	-	5.65837e-05
Zahp007439	177.05	149.02	176.047	C10H8O3	[M+H]+	3,4-Methylenedioxycinnamaldehyde	Others	Aldehyde compounds	58095-77-5	3	-	-	5.61773e-05
pmn001505	763.43	763.4	764.435	C41H64O13	[M-H]-	Oleanolic acid-3-O-xylosyl(1→3)glucuronide	Terpenoids	Triterpene Saponin	-	3	-	-	5.57559e-05
MWSmce588	287.09	121.03	286.084	C16H14O5	[M+H]+	Licochalcone B	Flavonoids	Chalcones	58749-23-8	3	-	-	5.54564e-05
WaYn003112	439.16	195.07	440.168	C21H28O10	[M-H]-	Erythro-Guaiacylglycerol-β-threo-syringylglycerol Ether	Lignans and Coumarins	Lignans	1313434-74-0	2	-	-	5.53919e-05
Zbfn005474	607.2	193.05	608.211	C29H36O14	[M-H]-	2-(p-Hydroxyphenethoxy)-6-feruloyl-O-glucosyl-xylose	Phenolic acids	Phenolic acids	-	2	-	-	5.52841e-05
Lazn002346	601.21	439.16	602.221	C27H38O15	[M-H]-	Erythro-Guaiacylglycerol-β-threo-syringylglycerol Ether glucoside	Lignans and Coumarins	Lignans	-	1	-	-	5.51395e-05
Zbzn008048	293.18	221.15	294.183	C17H26O4	[M-H]-	Embelin	Quinones	Quinones	550-24-3	1	-	-	5.43574e-05
mws1024	147.05	129.03	148.052	C9H8O2	[M-H]-	p-Coumaraldehyde	Phenolic acids	Phenolic acids	2538-87-6	3	C05608	ko00940,ko01061,ko01100,ko01110	5.42423e-05
Lmnn004130	553.207	505.187	554.215	C30H34O10	[M-H]-	Lappaol C	Lignans and Coumarins	Lignans	64855-00-1	3	C17686	-	5.40695e-05
Lmbn002644	119.05	93.0346	120.058	C8H8O	[M-H]-	4-Methylbenzaldehyde*	Others	Aldehyde compounds	104-87-0	3	C06758	ko00622,ko01100,ko01120,ko01220	5.39615e-05
Qmjp080402	277.22	235.18	276.209	C18H28O2	[M+H]+	15,16-Bisnor-13-oxo-8(17),11-labdadien-19-ol	Terpenoids	Sesquiterpenoids	-	3	-	-	5.38603e-05
Wagp008369	405.12	375.07	404.111	C20H20O9	[M+H]+	5,3'-Dihydroxy-3,6,7,4',5'-Pentamethoxyflavone*	Flavonoids	Flavones	-	2	-	-	5.38187e-05
Lhlp120627	195.14	67.05	194.131	C12H18O2	[M+H]+	Carvylacetate	Terpenoids	Monoterpenoids	97-42-7	3	-	-	5.36534e-05
Wbhp009564	335.26	335.26	334.251	C21H34O3	[M+H]+	Methyl 8,9-epoxypimaran-18-oate	Terpenoids	Terpene	42855-38-9	3	-	-	5.35319e-05
MWSHY0141	163.04	107.05	162.032	C9H6O3	[M+H]+	7-Hydroxy-4-chromone	Others	Chromone	59887-89-7	3	-	-	5.34635e-05
MWSHC20176	455.35	455.35	456.36	C30H48O3	[M-H]-	3-Hydroxylup-20(29)-en-28-oic acid (Betulinic acid)*	Terpenoids	Triterpene	472-15-1	1	C08619	-	5.32957e-05
Lmyp005841	417.12	255.06	416.111	C21H20O9	[M+H]+	Chrysin-7-O-glucoside	Flavonoids	Flavones	31025-53-3	3	-	-	5.31099e-05
Lhmp100801	809.43	453.34	808.424	C42H64O15	[M+H]+	Dehydrosoyasaponin I glucuronic acid glucoside	Terpenoids	Triterpene Saponin	-	2	-	-	5.30358e-05
Lmbn006032	301.04	149.02	302.043	C15H10O7	[M-H]-	Hypolaetin*	Flavonoids	Flavones	27696-41-9	3	C10078	-	5.21073e-05
Hmtp000776	168.07	105.03	167.058	C8H9NO3	[M+H]+	4,5,6-Trihydroxy-2-cyclohexen-1-ylideneacetonitrile	Alkaloids	Alkaloids	-	3	-	-	5.19989e-05
Lmhp005872	455.22	177.05	454.21	C25H30N2O6	[M+H]+	Diferuloylcadaverine	Alkaloids	Phenolamine	-	3	-	-	5.1923e-05
mws0895	431.1	269.05	432.106	C21H20O10	[M-H]-	Genistein-7-O-Glucoside (Genistin)	Flavonoids	Isoflavones	529-59-9	2	C09126	ko00943,ko00946	5.18324e-05
pme0368	579.17	271.06	578.164	C27H30O14	[M+H]+	Apigenin-7-O-rutinoside (Isorhoifolin)*	Flavonoids	Flavones	552-57-8	3	-	-	5.15647e-05
Jmbn003691	311.11	59.01	312.121	C15H20O7	[M-H]-	3,4-Dihydroxyallylbenzene-3-O-glucoside	Phenolic acids	Phenolic acids	-	3	-	-	5.11455e-05
MWSHY0046	465.1	303.05	464.096	C21H20O12	[M+H]+	Quercetin-3-O-glucoside (Isoquercitrin)*	Flavonoids	Flavonols	482-35-9	3	C05623	ko00944,ko00946,ko01100,ko01110	5.09844e-05
Lmsn004132	329.094	167.04	330.11	C18H18O6	[M-H]-	6-Hydroxy-4',5,7-trimethoxyflavanone; Hamiltone A	Flavonoids	Flavanones	6626-61-5	3	-	-	5.08682e-05
Zmpn004713	301.04	149.03	302.043	C15H10O7	[M-H]-	Isoetin (5,7,2',4',5'-Pentahydroxyflavone)*	Flavonoids	Flavones	1621-84-7	3	C10079	-	5.06819e-05
Laxp005948	451.16	271.1	450.153	C22H26O10	[M+H]+	7,2'-dihydroxy-4'-methoxy-isoflavanol glucoside	Flavonoids	Other Flavonoids	-	1	-	-	5.05459e-05
MWSmce490	167.04	123.05	168.042	C8H8O4	[M-H]-	2',4',6'-Trihydroxyacetophenone	Phenolic acids	Phenolic acids	480-66-0	3	C21895	-	5.04542e-05
Lmmp004382	371.21	191.14	370.199	C19H30O7	[M+H]+	3-Oxo-α-ionol-β-D-glucoside	Others	Alcohol compounds	-	3	-	-	5.04068e-05
Wafn003070	371.1	209.05	372.106	C16H20O10	[M-H]-	Hydroxyferulic acid glucoside	Phenolic acids	Phenolic acids	-	2	-	-	5.04049e-05
mad1424	427.05	295.05	426.043	C17H14O13	[M+H]+	Ditartaroyl-hydroxycoumarin	Lignans and Coumarins	Coumarins	-	3	-	-	5.03969e-05
Lmbp007051	313.11	137.06	312.1	C18H16O5	[M+H]+	6-Hydroxy-2-[2-(3'-methoxy-4'-hydroxyphenylethyl)]chromone	Others	Chromone	-	3	-	-	5.03662e-05
pmn001587	431.12	269.07	432.127	C18H24O12	[M-H]-	Asperulosidic acid	Terpenoids	Monoterpenoids	25368-11-0	3	-	-	5.01666e-05
Hmcp002354	227.13	121.01	226.111	C14H14N2O	[M+H]+	Crenatine	Alkaloids	Plumerane	26585-14-8	3	-	-	4.99505e-05
Labn002833	417.14	123.05	418.147	C18H26O11	[M-H]-	2-(Hydroxymethyl)Phenyl 6-O-Beta-D-Xylopyranosyl-Beta-D-Glucopyranoside	Phenolic acids	Phenolic acids	-	2	-	-	4.93403e-05
pma0791	521.13	273.08	520.122	C24H24O13	[M+H]+	Naringenin-7-O-(6''-malonyl)glucoside	Flavonoids	Flavanones	-	3	-	-	4.92597e-05
Lcgn000237	653.243	623.234	654.252	C31H42O15	[M-H]-	Dihydrodehydrodiconiferyl alcohol-9-O-β-D-xylopyranoside-4-O-β-D-glucopyranoside	Lignans and Coumarins	Lignans	-	3	-	-	4.92347e-05
Lacn004858	535.18	373.13	536.189	C26H32O12	[M-H]-	Phellavin	Flavonoids	Flavanonols	-	2	-	-	4.92324e-05
Lmyp001375	314.09	152.03	313.08	C13H15NO8	[M+H]+	BOA-6-O-glucoside	Alkaloids	Alkaloids	-	3	-	-	4.91628e-05
Lhmp122214	289.11	153.05	288.1	C16H16O5	[M+H]+	5,6-dihydroxy-2-methoxy-5-(1-phenyl-2-propenyl)-2-cyclohexene-1,4-dione	Others	Others	-	2	-	-	4.90946e-05
zjgp122326	286.09	124.04	285.085	C12H15NO7	[M+H]+	Pyridine-4-formyl-O-β-D-glucopyranoside	Others	Others	-	1	-	-	4.88983e-05
Wcdp005264	246.24	88.08	245.236	C14H31NO2	[M+H]+	Tetradecasphinganine	Others	Others	-	1	-	-	4.88328e-05
Wayp002004	177.1	132.08	176.095	C10H12N2O	[M+H]+	N-Formyl nornicotine	Alkaloids	Pyridine alkaloids	3000-81-5	2	-	-	4.86212e-05
Wcgp009524	307.26	81.07	306.256	C20H34O2	[M+H]+	Kaurane-16,17-diol	Terpenoids	Ditepenoids	16836-31-0	3	-	-	4.85372e-05
pme1605	593.15	285.04	594.159	C27H30O15	[M-H]-	Kaempferol-3-O-robinobioside(Biorobin)*	Flavonoids	Flavonols	17297-56-2	3	-	-	4.83727e-05
pmp000363	369.13	285.07	368.126	C21H20O6	[M+H]+	Gancaonin N	Flavonoids	Isoflavones	129145-52-4	1	-	-	4.83395e-05
mws1628	283.02	239.04	284.032	C15H8O6	[M-H]-	Rheic Acid	Quinones	Anthraquinone	478-43-3	3	C10401	-	4.82678e-05
mws0943	151.05	71.01	152.059	C7H8N2O2	[M-H]-	1,4-Dihydro-1-Methyl-4-oxo-3-pyridinecarboxamide	Alkaloids	Pyridine alkaloids	769-49-3	3	C05843	ko00760,ko01100	4.82337e-05
pmp000627	261.16	243.15	260.152	C15H20N2O2	[M+H]+	Isobaptifoline	Alkaloids	Quinorisidine alkaloids	-	3	-	-	4.81978e-05
Zmdn003762	533.187	311.114	534.195	C23H34O14	[M-H]-	Isosyringinoside	Lignans and Coumarins	Lignans	152686-85-6	3	-	-	4.81642e-05
MWS2076	110.06	65.04	109.053	C6H7NO	[M+H]+	2-Aminophenol	Alkaloids	Phenolamine	95-55-6	3	C01987	ko00380,ko00627,ko01100,ko01120	4.81562e-05
MWSHY0174	291.09	139.04	290.079	C15H14O6	[M+H]+	Epicatechin	Flavonoids	Flavanols	490-46-0	2	C09727	ko00941,ko01061,ko01100,ko01110	4.79356e-05
Lajn004735	485.13	375.08	486.132	C28H22O8	[M-H]-	Scirpusin B	Others	Stilbene	69297-49-0	1	-	-	4.75592e-05
mws1336	138.06	120.04	137.048	C7H7NO2	[M+H]+	4-Aminobenzoic acid	Phenolic acids	Phenolic acids	150-13-0	3	C00568	ko00627,ko00790,ko01061,ko01100,ko01120,ko01240	4.74445e-05
Cmsp004086	303.09	229.08	302.079	C16H14O6	[M+H]+	Dihydrokaempferide	Flavonoids	Flavanonols	137225-59-3	2	-	-	4.74081e-05
Lmyn002788	183.03	124.02	184.037	C8H8O5	[M-H]-	Methyl gallate*	Phenolic acids	Phenolic acids	99-24-1	3	-	-	4.71547e-05
Lmdp003286	465.1	303.06	464.096	C21H20O12	[M+H]+	Quercetin-3-O-alloside; Isohyperoside*	Flavonoids	Flavonols	35589-21-0	3	-	-	4.69548e-05
pmb0770	353.15	177.05	352.142	C20H20N2O4	[M+H]+	N-Feruloylserotonin	Alkaloids	Plumerane	68573-23-9	3	-	-	4.69226e-05
MA10107783	207.03	119.05	208.037	C10H8O5	[M-H]-	3-[(1-Carboxyvinyl)oxy]benzoic acid	Phenolic acids	Phenolic acids	16929-37-6	3	C20772	ko00130,ko01100,ko01110,ko01240	4.68558e-05
Lmdn003756	193.05	135.05	194.058	C10H10O4	[M-H]-	Methyl caffeate	Phenolic acids	Phenolic acids	3843-74-1	3	C10477	-	4.6679e-05
Lmtn002565	329.11	167.03	330.095	C14H18O9	[M-H]-	1-O-Vanilloyl-D-Glucose	Phenolic acids	Phenolic acids	-	3	C20470	-	4.65438e-05
Zmhn002334	355.1	193.05	356.111	C16H20O9	[M-H]-	6-O-Feruloyl-β-D-glucose	Phenolic acids	Phenolic acids	137887-25-3	2	-	-	4.63919e-05
Cmyn001336	408.15	89.02	409.158	C16H27NO11	[M-H]-	Linustatin	Alkaloids	Alkaloids	72229-40-4	2	C08333	-	4.63685e-05
mws1195	179.07	147.04	178.063	C10H10O3	[M+H]+	p-Coumaric acid methyl ester	Phenolic acids	Phenolic acids	19367-38-5	3	-	-	4.62888e-05
pmn001389	351.12	292.99	352.131	C21H20O5	[M-H]-	Gancaonin G	Flavonoids	Isoflavones	126716-34-5	3	-	-	4.62255e-05
pmp000626	261.16	243.15	260.152	C15H20N2O2	[M+H]+	Baptifoline	Alkaloids	Quinorisidine alkaloids	732-50-3	3	C10755	-	4.62137e-05
Zmsn006790	581.2	367.11	582.216	C24H38O16	[M-H]-	Cormusglucoside A	Others	Others	-	3	-	-	4.60207e-05
MWS1962	153.13	83.05	152.12	C10H16O	[M+H]+	cis-Citral	Terpenoids	Monoterpenoids	5392-40-5	3	C09847	ko00907,ko01062,ko01110,ko01120	4.59528e-05
Labp006525	449.18	151.08	448.173	C23H28O9	[M+H]+	Sativan glucoside	Flavonoids	Other Flavonoids	-	2	-	-	4.5705e-05
Lmcn004052	643.24	417.16	644.247	C33H40O13	[M-H]-	Buddlenol D	Phenolic acids	Phenolic acids	97465-75-3	3	-	-	4.56452e-05
Zmhn003269	299.02	255.03	300.027	C15H8O7	[M-H]-	6-Hydroxyrhein	Quinones	Anthraquinone	-	3	-	-	4.56141e-05
Hmsn002598	301.09	139.04	302.1	C13H18O8	[M-H]-	Salirepin	Phenolic acids	Phenolic acids	26652-12-0	3	-	-	4.55923e-05
Lmtn002233	327.11	165.05	328.116	C15H20O8	[M-H]-	Androsin	Phenolic acids	Phenolic acids	531-28-2	3	-	-	4.54822e-05
Labn002291	461.13	153.019	462.137	C19H26O13	[M-H]-	Rhamnosyl-gentisic acid-5-O-β-D-glucoside	Phenolic acids	Phenolic acids	-	3	-	-	4.54672e-05
MWStz202	353.15	177.06	352.142	C20H20N2O4	[M+H]+	cis-Moschamine	Alkaloids	Plumerane	193224-24-7	3	-	-	4.53109e-05
Hmgp002080	641.17	317.06	640.164	C28H32O17	[M+H]+	Patuletin-7-O-rutinoside	Flavonoids	Flavonols	-	2	-	-	4.51235e-05
Lasp003707	225.08	119.05	224.069	C11H12O5	[M+H]+	Acropyrone	Phenolic acids	Phenolic acids	-	3	-	-	4.50773e-05
MWSmce482	209.12	179.07	208.11	C12H16O3	[M+H]+	alpha-Asarone*	Phenolic acids	Phenolic acids	2883-98-9	2	-	-	4.49854e-05
Lmgp005640	479.12	317.07	478.111	C22H22O12	[M+H]+	Isorhamnetin-3-O-Galactoside; Cacticin	Flavonoids	Flavonols	6743-92-6	3	-	-	4.46281e-05
mws5028	136.04	80.06	135.032	C7H5NO2	[M+H]+	2-Benzoxazolinone	Alkaloids	Alkaloids	59-49-4	3	-	-	4.45876e-05
Sakn005222	651.2	489.16	652.2	C30H36O16	[M-H]-	Aeschynanthoside A	Phenolic acids	Phenolic acids	-	3	-	-	4.43986e-05
mws0677	219.11	160.08	218.106	C12H14N2O2	[M+H]+	N-Acetyl-5-hydroxytryptamine	Alkaloids	Plumerane	1210-83-9	3	C00978	ko00380,ko01100,ko01110	4.4287e-05
pmb0736	493.13	331.08	492.127	C23H24O12	[M+H]+	Tricin-7-O-Glucoside*	Flavonoids	Flavones	32769-01-0	3	-	-	4.41697e-05
Lhdp091121	955.49	453.33	954.482	C48H74O19	[M+H]+	Dehydrosoyasaponin I glucuronic acid glucose rhamnoside*	Terpenoids	Triterpene Saponin	-	1	-	-	4.40151e-05
Lmsp012858	631.37	469.32	630.361	C32H54O12	[M+H]+	Goshonoside F7	Terpenoids	Ditepenoids	-	3	-	-	4.39611e-05
MWSmce283	149.07	92.03	150.068	C9H10O2	[M-H]-	4'-Hydroxypropiophenone	Others	Ketone compounds	70-70-2	3	C13342	-	4.38274e-05
Zahp013600	282.28	69.07	281.272	C18H35NO	[M+H]+	Octadec-2-enamide	Alkaloids	Alkaloids	-	1	-	-	4.36937e-05
Wahp006589	303.09	153.02	302.079	C16H14O6	[M+H]+	Homeriodictyol	Flavonoids	Flavanones	-	2	-	-	4.35823e-05
Lmmp001894	310.21	222.11	309.205	C16H27N3O3	[M+H]+	Dihydrocaffeoylspermidine	Alkaloids	Phenolamine	-	3	-	-	4.34106e-05
MWSmce332	209.08	191.07	208.074	C11H12O4	[M+H]+	3,4-Dimethoxycinnamic acid	Phenolic acids	Phenolic acids	2316-26-9	3	-	-	4.33262e-05
MWSmce052	455.36	455.36	456.36	C30H48O3	[M-H]-	3-Hydroxyurs-12-en-28-oic acid (3-Epiursolic acid)*	Terpenoids	Triterpene	989-30-0	1	-	-	4.30863e-05
MWSHY0089	287.09	167.03	286.084	C16H14O5	[M+H]+	5,4'-Dihydroxy-7-methoxyflavanone (Sakuranetin)	Flavonoids	Flavanones	2957-21-3	3	C09833	ko00941,ko01110	4.29339e-05
Labn003679	327.11	147.05	328.116	C15H20O8	[M-H]-	Caffeyl alcohol 4-O-β-D-glucopyranoside	Phenolic acids	Phenolic acids	-	3	-	-	4.28703e-05
pmn001399	405.12	243.07	406.126	C20H22O9	[M-H]-	2,4,6,4'-Tetrahydroxy-stilbene-2-O-glucoside*	Others	Stilbene	-	3	-	-	4.28263e-05
pma0948	138.09	120.08	137.084	C8H11NO	[M+H]+	Phenylethanolamine	Alkaloids	Alkaloids	7568-93-6	3	C02735	-	4.2735e-05
Lazn005243	227.13	181.09	226.12	C12H18O4	[M+H]+	3-(3,4-Dimethoxyphenyl)-1-propanol	Phenolic acids	Phenolic acids	-	2	-	-	4.25206e-05
Hmlp000935	154.09	137.06	153.079	C8H11NO2	[M+H]+	Vanillylamine	Alkaloids	Phenolamine	1196-92-5	3	C16666	ko00996,ko01063,ko01100,ko01110	4.24875e-05
Hmcn000773	507.17	179.05	508.179	C21H32O14	[M-H]-	6'-O-Glucosylaucubin	Terpenoids	Sesquiterpenoids	-	3	-	-	4.24875e-05
mws0444	152.04	108.05	153.043	C7H7NO3	[M-H]-	3-Aminosalicylic acid	Phenolic acids	Phenolic acids	570-23-0	3	-	-	4.24044e-05
Lmmn008971	455.35	455.35	456.36	C30H48O3	[M-H]-	3-Hydroxycycloarta-24-ene-26-oic acid (Isomangiferolic acid)*	Terpenoids	Triterpene	13878-92-7	1	-	-	4.20851e-05
Hmcn001989	755.25	593.21	756.248	C34H44O19	[M-H]-	Lavandulifolioside	Phenolic acids	Phenolic acids	-	3	-	-	4.20373e-05
Lmmn002274	521.2	359.15	522.21	C26H34O11	[M-H]-	Isolariciresinol-9'-O-glucoside*	Lignans and Coumarins	Lignans	63358-12-3	3	-	-	4.19861e-05
MWSHY0095	331.08	271.06	330.074	C17H14O7	[M+H]+	Tricin (5,7,4'-Trihydroxy-3',5'-dimethoxyflavone)	Flavonoids	Flavones	520-32-1	3	C10193	-	4.16875e-05
pma0795	551.1	303.05	550.096	C24H22O15	[M+H]+	Tricetin-5-O-(6''-malonyl)glucoside	Flavonoids	Flavones	-	3	-	-	4.16396e-05
HJN104	481.14	319.08	482.106	C21H22O13	[M-H]-	Dihydromyricetin-3-O-glucoside	Flavonoids	Flavanonols	-	2	-	-	4.15255e-05
Cmsp006710	275.13	137.06	274.12	C16H18O4	[M+H]+	3',4-Dihydroxy-3,5'-dimethoxybibenzyl	Others	Stilbene	83088-28-2	3	-	-	4.14393e-05
Wayp003244	180.06	134.06	179.058	C9H9NO3	[M+H]+	3-Succinoylpyridine	Alkaloids	Pyridine alkaloids	4192-31-8	2	C19569	ko00760,ko00980,ko01100,ko01120,ko05204	4.11982e-05
pme2292	89.11	72.08	88.1	C4H12N2	[M+H]+	Putrescine	Alkaloids	Alkaloids	110-60-1	3	C00134	ko00330,ko00470,ko00480,ko00960,ko01060,ko01064,ko01100,ko01110,ko02010,ko04974	4.11278e-05
pmn001368	699.25	537.2	700.258	C32H44O17	[M-H]-	Olivil-4,4'-Di-O-glucoside	Lignans and Coumarins	Lignans	-	2	-	-	4.10827e-05
MWStz079	445.21	224.11	444.205	C27H28N2O4	[M+H]+	Aurantiamide acetate	Alkaloids	Alkaloids	56121-42-7	3	-	-	4.10317e-05
Lahp003408	451.12	243.06	450.116	C21H22O11	[M+H]+	2-(3,4-dihydroxyphenyl)-4h-chromene-3,5,7-triol-glucoside	Flavonoids	Flavanols	-	3	-	-	4.09182e-05
Zapp006824	365.14	243.1	364.131	C22H20O5	[M+H]+	gnetupendin A	Others	Stilbene	-	3	-	-	4.09162e-05
mws0044	303.05	125.02	304.058	C15H12O7	[M-H]-	Taxifolin(Dihydroquercetin)	Flavonoids	Flavanonols	480-18-2	3	C01617	ko00941,ko00946,ko01061,ko01100,ko01110	4.06054e-05
Wagp003695	324.11	177.05	323.101	C15H17NO7	[M+H]+	N-(Isoferuloyl)-Glutamic Acid	Alkaloids	Phenolamine	-	3	-	-	4.05134e-05
Zbqn006094	299.02	243.03	300.027	C15H8O7	[M-H]-	Pseudopurpurin(1,2,4-trihydroxy-3-carboxyanthraquinone)	Quinones	Anthraquinone	476-41-5	2	C10394	-	4.0506e-05
Wafp002664	293.16	147.04	292.142	C15H20N2O4	[M+H]+	1-O-p-Coumaroyllysine	Alkaloids	Phenolamine	-	3	-	-	4.03274e-05
MWS1848	135.05	92.03	136.052	C8H8O2	[M-H]-	Phenyl acetate	Phenolic acids	Phenolic acids	122-79-2	3	C00548	-	4.03121e-05
Lcgp000245	493.21	331.15	492.2	C25H32O10	[M+H]+	dihydrodehydrodiconiferyl alcohol-9-O-β-D-xylopyranoside	Lignans and Coumarins	Lignans	-	3	-	-	3.992e-05
Lazn002744	211.06	148.02	212.069	C10H12O5	[M-H]-	C-Veratroylglycol	Phenolic acids	Phenolic acids	168293-10-5	3	-	-	3.99101e-05
mws4066	383.15	299.06	382.142	C22H22O6	[M+H]+	Glycyrin	Lignans and Coumarins	Lignans	66056-18-6	3	-	-	3.98248e-05
Lazn004665	336.17	204.13	335.159	C15H21N5O4	[M+H]+	Triacanthinapioside	Alkaloids	Alkaloids	-	2	-	-	3.98e-05
Zjgp101422	955.48	453.33	954.482	C48H74O19	[M+H]+	rhaoglucoglycyrrhizin	Terpenoids	Triterpene Saponin	-	1	-	-	3.97902e-05
Lmsn002288	503.14	341.09	504.148	C21H28O14	[M-H]-	1-O-Caffeoyl-(6-O-glucosyl)-β-D-glucose	Phenolic acids	Phenolic acids	-	3	-	-	3.94143e-05
pmb0489	397.2	147.04	396.19	C19H28N2O7	[M+H]+	N-Glucosyl-p-coumaroylputrescine	Alkaloids	Phenolamine	-	3	-	-	3.93607e-05
Hmlp008487	211.17	81.07	210.162	C13H22O2	[M+H]+	Blumenol C	Terpenoids	Monoterpenoids	36151-02-7	3	-	-	3.92392e-05
Wcgn005749	265.1	221.12	266.115	C14H18O5	[M-H]-	(2S,3S)-6-(1,2-dihydroxyethyl)-3-hydroxy-5-(hydroxymethyl)-2,7-dimethyl-indan-1-one	Others	Others	-	3	-	-	3.91123e-05
pmb3066	481.14	319.2	482.142	C22H26O12	[M-H]-	5-O-p-Coumaroylshikimic acid O-glucoside	Phenolic acids	Phenolic acids	-	1	-	-	3.9097e-05
mws1608	447.09	357.06	448.101	C21H20O11	[M-H]-	Luteolin-6-C-glucoside (Isoorientin)	Flavonoids	Flavones	4261-42-1	3	C01821	-	3.90173e-05
Lssp210438	301.07	286.05	300.063	C16H12O6	[M+H]+	3'-O-methylorobol	Others	Others	-	2	-	-	3.89413e-05
Zmhn001746	405.12	243.07	406.126	C20H22O9	[M-H]-	Piceatannol-3'-O-glucoside*	Others	Stilbene	94356-26-0	3	-	-	3.86408e-05
MWSmce466	135.05	92.03	136.052	C8H8O2	[M-H]-	4-Hydroxyacetophenone	Others	Ketone compounds	99-93-4	3	C10700	ko00363,ko01100,ko01120	3.8519e-05
pmp000358	355.15	299.06	354.147	C21H22O5	[M+H]+	Licoagrochalcone D	Flavonoids	Chalcones	325144-69-2	3	-	-	3.82701e-05
mws0011	371.13	209.08	372.142	C17H24O9	[M-H]-	Syringin	Phenolic acids	Phenolic acids	118-34-3	2	C01533	ko00940	3.82358e-05
Lakn003296	371.1	123.05	372.106	C16H20O10	[M-H]-	Acetyl-2-β-D-glucopyranosyloxy-5-hydroxy-phenylacetic acid	Phenolic acids	Phenolic acids	-	2	-	-	3.79429e-05
pmp000357	355.12	299.05	354.11	C20H18O6	[M+H]+	Licoisoflavanone*	Flavonoids	Other Flavonoids	66067-26-3	3	-	-	3.7905e-05
mws1078	138.06	92.05	137.048	C7H7NO2	[M+H]+	Anthranilic Acid	Phenolic acids	Phenolic acids	118-92-3	3	C00108	ko00380,ko00400,ko00405,ko00621,ko00627,ko00996,ko00997,ko00998,ko00999,ko01060,ko01061,ko01063,ko01070,ko01100,ko01110,ko01120,ko01220,ko01230,ko07110	3.78382e-05
MWSCX001	143.03	69.03	142.027	C6H6O4	[M+H]+	5-hydroxymaltol	Others	Ketone compounds	1073-96-7	3	-	-	3.76986e-05
pmn001681	165.09	149.06	166.099	C10H14O2	[M-H]-	1-(4-Methoxyphenyl)-1-propanol	Phenolic acids	Phenolic acids	5349-60-0	3	-	-	3.76526e-05
Wbtp004798	301.07	286.05	300.063	C16H12O6	[M+H]+	8,11-dimethoxy-2h-[1,3]dioxolo[4,5-b]xanthen-10-one	Flavonoids	Other Flavonoids	-	2	-	-	3.75342e-05
HJN037	183.03	124.02	184.037	C8H8O5	[M-H]-	3,5-Dihydroxy-4-methoxybenzoic acid; 4-O-Methylgallic Acid	Phenolic acids	Phenolic acids	4319-02-2	3	-	-	3.7494e-05
pmp000638	355.12	299.06	354.11	C20H18O6	[M+H]+	8-Prenylkaempferol*	Flavonoids	Flavonols	28610-31-3	3	-	-	3.72429e-05
MWS2091	123.08	77.04	122.073	C8H10O	[M+H]+	1-Phenylethanol	Phenolic acids	Phenolic acids	98-85-1	3	C07112	-	3.7219e-05
Labn002716	373.08	169.02	374.085	C15H18O11	[M-H]-	galloyl acetyl glucoside	Phenolic acids	Phenolic acids	-	3	-	-	3.6993e-05
pme0434	577.14	407.08	578.142	C30H26O12	[M-H]-	Procyanidin B2	Tannins	Proanthocyanidins	29106-49-8	1	C17639	-	3.69466e-05
Lmsp008392	315.09	272.07	314.079	C17H14O6	[M+H]+	4',5-Dihydroxy-3',5'-dimethoxyflavone	Flavonoids	Flavones	-	1	-	-	3.65675e-05
MA10074217	144.05	115.04	145.053	C9H7NO	[M-H]-	4-Hydroxyquinoline	Alkaloids	Quinoline alkaloids	611-36-9	3	C06343	-	3.65664e-05
Lmjp003402	405.15	387.14	404.147	C21H24O8	[M+H]+	2'-Hydroxy-3,4,5,3',4',6'-hexameth-oxychalcone	Flavonoids	Chalcones	-	2	-	-	3.65298e-05
Zjgp101423	955.48	453.34	954.482	C48H74O19	[M+H]+	20α-galacturonoylglycyrrhizin*	Terpenoids	Triterpene Saponin	-	1	-	-	3.65126e-05
Lmgp004474	579.17	271.06	578.164	C27H30O14	[M+H]+	Genistein-7-O-galactoside-rhamnose*	Flavonoids	Isoflavones	-	3	-	-	3.64503e-05
MWSmce159	193.05	147.04	192.042	C10H8O4	[M+H]+	6,7-Dihydroxy-4-methylcoumarin	Lignans and Coumarins	Coumarins	529-84-0	3	-	-	3.64271e-05
Lsjp211201	209.15	137.1	208.146	C13H20O2	[M+H]+	3S-3-hydroxy-β-damascon	Terpenoids	Monoterpenoids	-	3	-	-	3.64156e-05
Lmyn003971	521.2	359.15	522.21	C26H34O11	[M-H]-	Dihydrodehydrodiconiferyl alcohol-4-O-glucoside*	Lignans and Coumarins	Lignans	-	3	-	-	3.64149e-05
MWSprf110	402.33	402.33	401.329	C26H43NO2	[M+H]+	N-Benzyloleamide	Alkaloids	Alkaloids	883715-21-7	2	-	-	3.63822e-05
Zbnp004170	451.12	289.07	450.116	C21H22O11	[M+H]+	Eriodictyol-3'-O-glucoside*	Flavonoids	Flavanones	-	3	-	-	3.62473e-05
Smjp001258	219.11	132.08	218.106	C12H14N2O2	[M+H]+	Abrine	Alkaloids	Plumerane	526-31-8	3	C02983	-	3.60118e-05
Zmdn005358	373.13	313.1	374.137	C20H22O7	[M-H]-	Vladinol D	Lignans and Coumarins	Lignans	-	3	-	-	3.59994e-05
Cmsn002067	491.19	315.12	492.2	C25H32O10	[M-H]-	7S,8R-threo-3',9,9'-trihydroxy-3-methoxy-4',7-epoxy-neolignan-4-O-rhamnoside	Lignans and Coumarins	Lignans	-	2	-	-	3.58699e-05
pmp000355	355.12	299.05	354.11	C20H18O6	[M+H]+	Licoflavonol*	Flavonoids	Flavonols	60197-60-6	3	-	-	3.5831e-05
Lhmp100902	779.46	439.36	778.45	C42H66O13	[M+H]+	Soyasaponin E rhamnose glucuronic acid	Terpenoids	Triterpene Saponin	-	1	-	-	3.57799e-05
Lasp008178	493.15	283.06	492.142	C27H24O9	[M+H]+	Butesuperin B	Flavonoids	Isoflavones	-	1	-	-	3.53298e-05
Sayp010477	361.2	129.02	360.194	C21H28O5	[M+H]+	phanginin A	Terpenoids	Ditepenoids	-	3	-	-	3.53208e-05
Lmmn003663	329.09	167.04	330.095	C14H18O9	[M-H]-	5-Glucosyloxy-2-Hydroxybenzoic acid methyl ester	Phenolic acids	Phenolic acids	-	3	-	-	3.52991e-05
Lmlp005236	451.12	289.08	450.116	C21H22O11	[M+H]+	Dihydrokaempferol-3-O-glucoside*	Flavonoids	Flavanonols	31049-08-8	3	-	-	3.51802e-05
Cmqn004417	461.2	401.18	462.21	C21H34O11	[M-H]-	7(R)-n-butylmorroniside	Terpenoids	Monoterpenoids	952484-99-0	3	-	-	3.51175e-05
pmn001375	535.182	373.129	536.189	C26H32O12	[M-H]-	1-Hydroxypinoresinol-1-O-Glucoside	Lignans and Coumarins	Lignans	81495-71-8	3	-	-	3.48926e-05
Lcgn000236	683.256	503.189	684.263	C32H44O16	[M-H]-	Dihydrodehydrodiconiferyl alcohol-4,9-di-O-β-D-glucopyranoside	Lignans and Coumarins	Lignans	-	3	-	-	3.46957e-05
Lazn005262	405.15	165.06	406.163	C21H26O8	[M-H]-	Erythro-Guaiacylglycerol-β-Sinapyl Ether	Lignans and Coumarins	Lignans	877875-96-2	1	-	-	3.44702e-05
Wagp004812	491.15	329.1	490.147	C24H26O11	[M+H]+	5-Hydroxy-6,7,4'-Trimethoxyflavone 5-O-glucoside	Flavonoids	Flavones	-	3	-	-	3.44276e-05
Wdzp006494	221.15	121.1	220.146	C14H20O2	[M+H]+	11-oxo-13-noralismol	Terpenoids	Sesquiterpenoids	-	3	-	-	3.41867e-05
Lajn004322	451.14	267.07	452.147	C25H24O8	[M-H]-	Kompasinol A	Lignans and Coumarins	Lignans	-	2	-	-	3.4074e-05
Lamn004461	755.23	593.18	756.248	C34H44O19	[M-H]-	4'-demethyl-3,9-dihydroeucomin glucosyl rhamnosyl glucoside	Flavonoids	Other Flavonoids	-	2	-	-	3.38688e-05
Lmtp004915	491.15	329.1	490.147	C24H26O11	[M+H]+	3,5-Dihydroxy-3',4'-diacetoxylstilbene-3-O-glucoside	Others	Stilbene	-	3	-	-	3.38559e-05
pmp000445	499.21	337.16	498.2	C26H30N2O8	[M+H]+	Vincoside lactam	Alkaloids	Plumerane	-	3	-	-	3.35055e-05
Wbtp007858	315.09	282.05	314.079	C17H14O6	[M+H]+	7-O-Methyltectorigenin; 4',5-Dihydroxy-6,7-Dimethoxyisoflavone*	Flavonoids	Isoflavones	1096-58-8	1	-	-	3.33973e-05
HJAP057	315.09	282.06	314.079	C17H14O6	[M+H]+	Dihydroxy-dimethoxyflavone*	Flavonoids	Flavones	-	1	-	-	3.33735e-05
Lazn002030	481.17	271.1	482.179	C23H30O11	[M-H]-	Guaiacylglycerol-β-Guaiacyl Ether glucoside	Lignans and Coumarins	Lignans	-	3	-	-	3.33069e-05
Cmqp003383	206.08	146.06	205.074	C11H11NO3	[M+H]+	Gentianamine	Alkaloids	Pyridine alkaloids	22952-54-1	3	C09961	-	3.32484e-05
Zbpn005555	435.13	273.08	436.137	C21H24O10	[M-H]-	Phloretin-4'-O-glucoside (Trilobatin)	Flavonoids	Chalcones	4192-90-9	1	-	-	3.31304e-05
mws1405	267.03	211.05	268.037	C15H8O5	[M-H]-	Coumestrol	Lignans and Coumarins	Coumarins	479-13-0	2	C10205	ko00943,ko01061,ko01110	3.30318e-05
Lmfp003403	481.1	319.05	480.09	C21H20O13	[M+H]+	Quercetagetin-7-O-glucoside(Quercetagitrin)	Flavonoids	Flavonols	548-75-4	3	-	-	3.30044e-05
Labn003059	417.067	331.072	418.075	C16H18O13	[M-H]-	galloyl malonyl glucoside	Phenolic acids	Phenolic acids	-	3	-	-	3.28957e-05
mws1077	355.1	193.05	354.095	C16H18O9	[M+H]+	Scopoletin-7-O-glucoside (Scopolin)	Lignans and Coumarins	Coumarins	531-44-2	3	C01527	ko00999,ko01061,ko01110	3.28313e-05
pmp001073	168.1	150.09	167.095	C9H13NO2	[M+H]+	Synephrine; 4-[1-Hydroxy-2-(methylamino)ethyl]phenol	Alkaloids	Phenolamine	94-07-5	3	C04548	-	3.28261e-05
MWSslk146	595.17	433.12	594.159	C27H30O15	[M+H]+	4'-O-Glucosylvitexin	Flavonoids	Flavones	38950-94-6	3	-	-	3.27294e-05
Lmjp002461	611.16	303.05	610.153	C27H30O16	[M+H]+	Quercetin-3-O-neohesperidoside*	Flavonoids	Flavonols	29662-79-1	3	-	-	3.23845e-05
MWSmce439	147.05	119.05	148.052	C9H8O2	[M-H]-	3,4-Dihydrocoumarin	Lignans and Coumarins	Coumarins	119-84-6	3	C02274	ko00624,ko00999,ko01120	3.23814e-05
MWSmce697	139.07	65.04	138.068	C8H10O2	[M+H]+	4-Ethoxyphenol	Phenolic acids	Phenolic acids	622-62-8	3	-	-	3.23772e-05
Lmmp003091	611.16	303.05	610.153	C27H30O16	[M+H]+	Quercetin-3-O-(4''-O-glucosyl)rhamnoside	Flavonoids	Flavonols	59262-54-3	3	C17563	-	3.21477e-05
Zmcp001750	385.11	223.06	384.106	C17H20O10	[M+H]+	Eleutheroside B1	Lignans and Coumarins	Coumarins	16845-16-2	2	-	-	3.2048e-05
Zbsp004301	611.16	303.05	610.153	C27H30O16	[M+H]+	Quercetin-7-O-rutinoside*	Flavonoids	Flavonols	147714-62-3	3	-	-	3.18246e-05
MWSmce415	315.09	282.06	314.079	C17H14O6	[M+H]+	Cirsimaritin (4',5-dihydroxy-6,7-dimethoxyflavone)*	Flavonoids	Flavones	6601-62-3	1	C17785	-	3.17696e-05
MWSslk148	611.16	303.06	664.185	C27H36O19	[M-3H2O+H]+	Rutin Trihydrate	Flavonoids	Flavanols	207671-50-9	3	-	-	3.16438e-05
Zmhp005139	565.12	317.07	564.111	C25H24O15	[M+H]+	Tamarixetin-3-O-(6''-malonyl)glucoside	Flavonoids	Flavonols	-	3	-	-	3.1596e-05
Hmsn002272	327.11	165.05	328.116	C15H20O8	[M-H]-	Demethyl coniferin	Phenolic acids	Phenolic acids	-	3	-	-	3.15723e-05
Lmsp009300	315.09	272.07	314.079	C17H14O6	[M+H]+	5,6-Dihydroxy-7,4'-dimethoxyflavone (Ladanein)	Flavonoids	Flavones	10176-71-3	2	-	-	3.15205e-05
pmp001235	195.14	79.05	194.131	C12H18O2	[M+H]+	Cnidilide	Others	Lactones	-	3	-	-	3.13486e-05
zjbp111606	235.17	105.07	234.162	C15H22O2	[M+H]+	9-Hydroxyselina-4,11-dien-14-al	Terpenoids	Sesquiterpenoids	-	3	-	-	3.11724e-05
Lmbp008472	327.12	137.06	326.115	C19H18O5	[M+H]+	7-Hydroxy-6-methoxy-2-[2-(4-methoxyphenyl)ethyl]chromone	Others	Chromone	-	3	-	-	3.1151e-05
MWSHY0067	611.16	303.05	610.153	C27H30O16	[M+H]+	Quercetin-3-O-rutinoside (Rutin)*	Flavonoids	Flavonols	153-18-4	3	C05625	ko00944,ko00946,ko01100,ko01110	3.09064e-05
mws4077	367.12	311.06	366.11	C21H18O6	[M+H]+	Neoglycyrol	Flavonoids	Other Flavonoids	23013-84-5	2	C16968	-	3.08335e-05
Zmdn006214	487.12	283.06	488.132	C24H24O11	[M-H]-	Physcion-8-O-(6-acetyl)-glucoside	Quinones	Anthraquinone	-	3	-	-	3.07821e-05
Labn002860	453.1	137.03	454.111	C20H22O12	[M-H]-	[3,4,5-trihydroxy-6-(4-hydroxy-3-methoxyphenoxy)oxan-2-yl]methyl 3,4,5-trihydroxybenzoate	Phenolic acids	Phenolic acids	-	2	-	-	3.0766e-05
Hmgp001888	641.17	317.06	640.164	C28H32O17	[M+H]+	Patuletin-3-O-rutinoside	Flavonoids	Flavonols	-	1	-	-	3.05589e-05
pma1840	250.14	147.04	250.144	C14H20NO3+	[M]+	4-Coumaroylcholine	Alkaloids	Phenolamine	-	3	-	-	3.04789e-05
MWSmce498	579.17	271.07	578.164	C27H30O14	[M+H]+	Apigenin-7-O-neohesperidoside (Rhoifolin)*	Flavonoids	Flavones	17306-46-6	3	C12627	ko00944	3.04733e-05
Lmtp004518	405.16	192.08	404.147	C21H24O8	[M+H]+	Nitidanin	Lignans and Coumarins	Lignans	-	1	-	-	3.04113e-05
Cmsp003083	521.2	131.05	520.194	C26H32O11	[M+H]+	Dehydrodiconiferyl alcohol-4-O-glucoside*	Lignans and Coumarins	Lignans	107870-88-2	3	-	-	3.02979e-05
Zmcp102703	521.2	131.05	520.194	C26H32O11	[M+H]+	saikolignanoside D*	Lignans and Coumarins	Lignans	-	3	-	-	2.9971e-05
MWS2032	137.07	65.04	136.064	C7H8N2O	[M+H]+	6-Methylnicotinamide	Alkaloids	Pyridine alkaloids	6960-22-1	3	-	-	2.97516e-05
Lmsp003655	521.2	131.05	520.194	C26H32O11	[M+H]+	Dehydrodiconiferyl alcohol-gamma'-O-glucoside*	Lignans and Coumarins	Lignans	-	3	-	-	2.93307e-05
Yphn012853	437.198	437.2	438.204	C26H30O6	[M-H]-	3'-O-methyldiplacone	Flavonoids	Flavanones	-	3	-	-	2.92334e-05
Zbfn004208	503.12	323.08	504.127	C24H24O12	[M-H]-	3-O-(3-Methoxy-4-hydroxybenzoyl)-4-O-caffeoylquinic acid	Phenolic acids	Phenolic acids	-	2	-	-	2.92076e-05
pme0309	183.03	124.02	184.037	C8H8O5	[M-H]-	3-O-Methylgallic Acid*	Phenolic acids	Phenolic acids	3934-84-7	3	C05616	ko00627,ko01120	2.91806e-05
Lmbn013410	205.16	189.13	206.167	C14H22O	[M-H]-	2,4-Di-Tert-Butylphenol	Phenolic acids	Phenolic acids	96-76-4	1	-	-	2.89988e-05
zjbp110813	327.12	151.08	326.115	C19H18O5	[M+H]+	6-hydroxy-2-[2-(3,4-dimethoxyphenyl)ethyl]chromone	Others	Chromone	-	2	-	-	2.89987e-05
Lmmp002963	625.18	317.06	624.169	C28H32O16	[M+H]+	6-C-Methylquercetin-3-O-rutinoside	Flavonoids	Flavonols	-	3	-	-	2.89342e-05
Wasn003942	363.17	201.11	364.173	C16H28O9	[M-H]-	Glucosyl 6,9-dihydroxydec-4-enoic acid	Others	Others	-	3	-	-	2.88874e-05
Lafp002342	243.09	140.05	242.078	C11H14O6	[M+H]+	2,3-Dihydroxy-1-(4-hydroxy-3,5-dimethoxyphenyl)propan-1-one	Phenolic acids	Phenolic acids	33900-74-2	2	-	-	2.88004e-05
mws1659	269.05	225.06	270.053	C15H10O5	[M-H]-	Emodin	Quinones	Anthraquinone	518-82-1	3	C10343	-	2.87909e-05
Zahn005590	359.15	329.14	360.157	C20H24O6	[M-H]-	(7'S,8R,8'R)-3,5'-dimethoxy-3',4,9'-trihydroxy-7',9-epoxy-8,8'-lignan	Lignans and Coumarins	Lignans	-	1	-	-	2.87788e-05
NK10252689	168.03	123.01	169.037	C7H7NO4	[M-H]-	2-Methoxy-5-nitrophenol	Phenolic acids	Phenolic acids	636-93-1	3	C17385	-	2.87666e-05
Cmsn002371	491.19	327.12	492.2	C25H32O10	[M-H]-	Isolariciresinol-9-O-xyloside	Lignans and Coumarins	Lignans	-	2	-	-	2.87112e-05
Lscp211208	373.22	135.12	372.215	C19H32O7	[M+H]+	Alangionoside L	Others	Others	-	3	-	-	2.85752e-05
mws1138	551.15	303.04	550.144	C24H26N2O13	[M+H]+	Betanin (Betanidin-5-O-glucoside)	Alkaloids	Plumerane	7659-95-2	3	C08540	ko00965,ko01100,ko01110	2.84496e-05
MWS0435	150.056	93.0401	151.063	C8H9NO2	[M-H]-	Acetaminophen	Alkaloids	Phenolamine	103-90-2	3	C06804	ko04976	2.82506e-05
Lmpp003930	579.15	271.06	578.142	C30H26O12	[M+H]+	Apigenin-7-O-(6''-p-Coumaryl)glucoside	Flavonoids	Flavones	-	3	-	-	2.81896e-05
Lmsp004166	611.16	303.05	610.153	C27H30O16	[M+H]+	Quercetin-3-O-glucoside-7-O-rhamnoside*	Flavonoids	Flavonols	-	3	-	-	2.81323e-05
MWSmce389	209.12	179.07	208.11	C12H16O3	[M+H]+	Beta-asarone*	Phenolic acids	Phenolic acids	5273-86-9	2	C10430	-	2.8094e-05
Lmzp003012	331.12	161.06	330.11	C18H18O6	[M+H]+	3-Hydroxy-4',5,7-Trimethoxyflavanone	Flavonoids	Flavanonols	76792-94-4	3	-	-	2.80887e-05
Lmhp003958	211.14	70.06	210.137	C11H18N2O2	[M+H]+	Deoxymutaaspergillic acid	Alkaloids	Alkaloids	17004-73-8	1	-	-	2.80849e-05
Ymjm000116	313.09	151.04	314.1	C14H18O8	[M-H]-	6-O-Acetylarbutin	Phenolic acids	Phenolic acids	10338-88-2	3	-	-	2.79685e-05
MWSHY0064	625.17	317.07	624.169	C28H32O16	[M+H]+	Isorhamnetin-3-O-neohesperidoside*	Flavonoids	Flavonols	55033-90-4	3	-	-	2.78677e-05
Lamp008416	303.09	123.05	302.079	C16H14O6	[M+H]+	3-(4-hydroxy)-5,7-dihydroxy-9-hydroxychroman-4-one*	Flavonoids	Other Flavonoids	-	2	-	-	2.78485e-05
Hmln002100	535.18	373.13	536.189	C26H32O12	[M-H]-	Nortrachelogenin-4-O-glucoside	Lignans and Coumarins	Lignans	33464-78-7	2	-	-	2.77726e-05
Wayn004109	477.07	315.01	478.075	C21H18O13	[M-H]-	3'-O-Methylellagic acid 4-O-beta-D-glucoside	Tannins	Tannin	-	3	-	-	2.76788e-05
Wcgp010745	275.2	149.1	274.193	C18H26O2	[M+H]+	3-(4-hydroxycyclohex-1-en-1-yl)-4a,5-dimethyl-3,4,4a,5,6,8a-hexahydronaphthalen-1(2H)-one	Others	Others	-	3	-	-	2.74366e-05
pme1651	176.07	130.07	175.063	C10H9NO2	[M+H]+	Indole-3-acetic acid (IAA)	Alkaloids	Plumerane	87-51-4	3	C00954	ko00380,ko01070,ko01100,ko04075	2.73247e-05
HJAP148	581.15	287.06	580.143	C26H28O15	[M+H]+	Kaempferol-3-O-sambubioside	Flavonoids	Flavonols	27661-51-4	3	-	-	2.73011e-05
Zjgp101443	645.36	451.32	644.356	C36H52O10	[M+H]+	yunganoside E3	Terpenoids	Triterpene Saponin	-	2	-	-	2.72417e-05
Lamn005190	625.22	301.11	626.222	C29H38O15	[M-H]-	Glucosyl isomucronulatol-7-O-glucoside	Flavonoids	Other Flavonoids	-	1	-	-	2.72162e-05
Lmlp002205	197.12	161.1	196.11	C11H16O3	[M+H]+	Isololiolide	Terpenoids	Terpene	38274-00-9	3	-	-	2.70741e-05
mws2213	147.05	103.06	148.052	C9H8O2	[M-H]-	Cinnamic acid	Phenolic acids	Phenolic acids	140-10-3	3	C00423	ko00130,ko00360,ko00940,ko00996,ko00999,ko01060,ko01070,ko01100,ko01110,ko01120,ko01220	2.7011e-05
Hmgp007733	367.12	261.12	366.11	C21H18O6	[M+H]+	Hedysarimcoumestan D	Others	Lactones	-	3	-	-	2.68487e-05
Lazn003893	375.15	327.12	376.152	C20H24O7	[M-H]-	Erythro-Guaiacylglycerol-β-Coniferyl Ether	Lignans and Coumarins	Lignans	890317-92-7	3	-	-	2.6817e-05
Lmmp002463	625.18	317.07	624.169	C28H32O16	[M+H]+	Sexangularetin-3-O-glucoside-7-O-rhamnoside*	Flavonoids	Flavonols	-	3	-	-	2.66317e-05
MWSHY0092	597.18	289.07	596.174	C27H32O15	[M+H]+	Eriodictyol-7-O-Rutinoside (Eriocitrin)	Flavonoids	Flavanones	13463-28-0	2	C09732	-	2.64996e-05
MWSHC20105	371.11	282.09	372.121	C20H20O7	[M-H]-	4-ketopinoresinol	Lignans and Coumarins	Lignans	66288-89-9	3	-	-	2.64016e-05
Lmhn102068	295.05	179.03	296.053	C13H12O8	[M-H]-	2-O-Caffeoylmalic acid	Phenolic acids	Phenolic acids	53755-04-7	3	-	-	2.63215e-05
Zblp004717	625.17	317.07	624.169	C28H32O16	[M+H]+	3'-methoxyquercetin-3-O-L-rhamnosyl(1→2)-glucopyranoside*	Flavonoids	Flavonols	-	3	-	-	2.63027e-05
pmp000604	435.13	273.07	434.121	C21H22O10	[M+H]+	Rubrofusarin-6-O-glucoside	Others	Ketone compounds	132922-80-6	3	-	-	2.62713e-05
MWSmce342	311.04	135.05	312.048	C13H12O9	[M-H]-	2-Caffeoyl-L-tartaric acid (Caftaric acid)	Phenolic acids	Phenolic acids	67879-58-7	3	-	-	2.62413e-05
mws1383	243.09	145.08	242.08	C12H10N4O2	[M+H]+	Lumichrome	Alkaloids	Alkaloids	1086-80-2	3	C01727	ko00740	2.62198e-05
Wbmn004986	581.223	401.159	582.231	C28H38O13	[M-H]-	Lyoniresinol-3α-O-glucoside	Lignans and Coumarins	Lignans	-	3	-	-	2.61772e-05
MWS0434	287.2	269.21	288.209	C19H28O2	[M-H]-	Trans-dehydrorosinone	Others	Ketone compounds	53-43-0	2	-	-	2.61599e-05
mws4101	367.12	337.4	368.126	C21H20O6	[M-H]-	Licoarylcoumarin	Lignans and Coumarins	Coumarins	125709-31-1	2	-	-	2.6139e-05
Ladn007057	257.08	121.03	258.089	C15H14O4	[M-H]-	2-hydroxy-3,4-dimethoxy benzophenone	Phenolic acids	Phenolic acids	-	1	-	-	2.60894e-05
Lmdp002901	331.14	151.07	330.132	C15H22O8	[M+H]+	2,6-Dihydroxy-4-isopropylphenyl-1-O-β-D-glucoside	Phenolic acids	Phenolic acids	-	2	-	-	2.60845e-05
pmn001642	503.08	459.1	504.09	C23H20O13	[M-H]-	Kaempferol-3-O-(2''-O-acetyl)glucuronide	Flavonoids	Flavonols	-	3	-	-	2.60833e-05
Lmqp008175	163.08	103.05	162.068	C10H10O2	[M+H]+	Methyl Cinnamate	Phenolic acids	Phenolic acids	103-26-4	3	C06358	-	2.60769e-05
Lmmn001894	461.07	401.18	462.08	C21H18O12	[M-H]-	Demethylwedelolactone-3-O-glucoside	Lignans and Coumarins	Coumarins	-	2	-	-	2.60361e-05
Lmdn004802	911.5	911.5	912.508	C47H76O17	[M-H]-	Soyasaponin II	Terpenoids	Triterpene Saponin	55319-36-3	3	C12081	-	2.59554e-05
Hmgn004139	373.13	329.05	374.137	C20H22O7	[M-H]-	Isohydroxymatairesinol	Lignans and Coumarins	Lignans	-	3	-	-	2.59523e-05
Lmsp004721	625.18	317.07	624.169	C28H32O16	[M+H]+	Tamarixetin-3-O-glucoside-7-O-rhamnoside*	Flavonoids	Flavonols	-	3	-	-	2.57568e-05
pmp000003	317.07	302.04	316.058	C16H12O7	[M+H]+	Nepetin (5,7,3',4'-Tetrahydroxy-6-methoxyflavone)	Flavonoids	Flavones	520-11-6	3	-	-	2.54714e-05
Hamp011640	256.26	102.09	255.256	C16H33NO	[M+H]+	Hexadecanamide	Alkaloids	Alkaloids	629-54-9	2	-	-	2.52606e-05
pmb0819	157.08	130.07	156.069	C10H8N2	[M+H]+	3-Indoleacetonitrile	Alkaloids	Plumerane	771-51-7	3	C02938	ko00380,ko01100	2.52404e-05
Zmbp002461	267.08	249.07	266.069	C15H10N2O3	[M+H]+	3-(2'-Hydroxyl-phenyl)-4-(3H)-quinazolone	Alkaloids	Alkaloids	-	3	-	-	2.52377e-05
Zmjp003291	595.17	433.12	594.159	C27H30O15	[M+H]+	Vitexin-2''-O-galactoside	Flavonoids	Flavones	-	2	-	-	2.51781e-05
Lamp006141	465.17	167.07	464.168	C23H28O10	[M+H]+	Isomucronulatol-7-O-glucoside	Flavonoids	Other Flavonoids	94367-43-8	2	-	-	2.51111e-05
mws0009	179.07	91.06	178.063	C10H10O3	[M+H]+	Coniferaldehyde*	Others	Aldehyde compounds	20649-42-7	1	C02666	ko00940,ko01061,ko01100,ko01110	2.50785e-05
Zmyn002856	123.04	108.02	124.052	C7H8O2	[M-H]-	3-(Hydroxymethyl)phenol	Phenolic acids	Phenolic acids	620-24-6	3	C03351	ko00623,ko01120,ko01220	2.50454e-05
Lmbp010382	281.12	91.05	280.11	C18H16O3	[M+H]+	6-Methoxy-2-(2-phenylethyl)chromone	Others	Chromone	84294-89-3	2	-	-	2.48971e-05
Zjgp101312	647.38	453.34	646.372	C36H54O10	[M+H]+	macedonic acid-GlcA	Terpenoids	Triterpene Saponin	-	2	-	-	2.48595e-05
Hmlp003068	627.15	303.05	626.148	C27H30O17	[M+H]+	Quercetin-3-O-(4''-glucosyl)glucoside; Meratin*	Flavonoids	Flavonols	27215-04-9	3	-	-	2.48143e-05
Hmcn002875	301.04	255.02	302.043	C15H10O7	[M-H]-	6-Hydroxyluteolin	Flavonoids	Flavones	18003-33-3	3	C10072	-	2.48094e-05
Zmcp002666	627.14	303.05	626.148	C27H30O17	[M+H]+	Quercetin-3,7-Di-O-glucoside*	Flavonoids	Flavonols	6892-74-6	3	-	-	2.47141e-05
Lmmn002179	313.09	107.05	314.1	C14H18O8	[M-H]-	Methylsalicylate-2-O-glucoside	Phenolic acids	Phenolic acids	10019-60-0	3	-	-	2.46763e-05
Zbsn012113	379.21	295.19	380.22	C21H32O6	[M-H]-	Diacetoxy-[6]-gingerdiol	Phenolic acids	Phenolic acids	143615-75-2	3	-	-	2.46389e-05
YC512112	325.18	163.12	324.168	C16H24O5N2	[M+H]+	Anabasine-glucoside	Alkaloids	Pyridine alkaloids	-	3	-	-	2.45919e-05
MWSprf037	795.45	439.36	794.445	C42H66O14	[M+H]+	Chikusetsusaponin IVa	Terpenoids	Triterpene Saponin	51415-02-2	2	-	-	2.44639e-05
Lhmp121010	419.17	205.09	418.163	C22H26O8	[M+H]+	Olivil Monoacetate	Lignans and Coumarins	Lignans	1016974-78-9	1	-	-	2.41218e-05
Lcsn000192	683.26	329.14	684.263	C32H44O16	[M-H]-	indigoticoside A	Lignans and Coumarins	Lignans	-	3	-	-	2.39941e-05
Zmxp002867	625.17	301.07	624.169	C28H32O16	[M+H]+	Chrysoeriol-5,7-di-O-glucoside	Flavonoids	Flavones	-	3	-	-	2.39937e-05
Zmdn007764	269.05	225.06	270.053	C15H10O5	[M-H]-	isoemodin	Quinones	Anthraquinone	-	3	-	-	2.39767e-05
pmn001572	475.16	313.11	476.168	C24H28O10	[M-H]-	Agrimonolide-6-O-glucoside	Lignans and Coumarins	Coumarins	126223-29-8	2	-	-	2.35113e-05
MWStz152	206.08	118.07	205.074	C11H11NO3	[M+H]+	2-(Acetylamino)-3-phenyl-2-propenoic acid	Alkaloids	Alkaloids	5469-45-4	3	-	-	2.34772e-05
Lazn003560	469.17	195.07	470.179	C22H30O11	[M-H]-	Methoxy-erythro-Guaiacyl glycerol β-threo-syringyl glycerol ether	Lignans and Coumarins	Lignans	-	2	-	-	2.34652e-05
Lmcn002982	197.05	167	198.053	C9H10O5	[M-H]-	Methyl 3-O-Methyl Gallate	Phenolic acids	Phenolic acids	3934-86-9	3	-	-	2.34211e-05
MWSmce537	167.07	124.05	166.063	C9H10O3	[M+H]+	Veratraldehyde	Phenolic acids	Phenolic acids	120-14-9	1	C02201	-	2.31127e-05
mws1434	431.1	311.05	432.106	C21H20O10	[M-H]-	Apigenin-6-C-glucoside (Isovitexin)	Flavonoids	Flavones	38953-85-4	3	C01714	ko00944	2.29316e-05
Lmdn001925	537.2	375.15	538.205	C26H34O12	[M-H]-	Olivil-4'-O-glucoside	Lignans and Coumarins	Lignans	76880-93-8	3	-	-	2.29243e-05
pmf0440	163.08	91.05	162.068	C10H10O2	[M+H]+	4-MethoxycinnaMaldehyde	Others	Aldehyde compounds	1963-36-6	3	C10475	-	2.29051e-05
Hmln002149	623.2	461.17	624.205	C29H36O15	[M-H]-	Acteoside; Verbascoside	Phenolic acids	Phenolic acids	61276-17-3	3	C10501	-	2.27748e-05
zjbp110815	327.12	151.07	326.115	C19H18O5	[M+H]+	6-methoxy-2-[2-(3-methoxy-4-hydroxyphenyl)ethyl]chromone	Others	Chromone	-	2	-	-	2.26856e-05
Wayp004564	182.08	136.08	181.074	C9H11NO3	[M+H]+	4-hydroxy-4-(3-pyridyl)-butanoic acid	Alkaloids	Pyridine alkaloids	15569-97-8	3	C19579	ko00980,ko05204	2.26114e-05
MWSmce328	517.13	163.04	516.127	C25H24O12	[M+H]+	Isochlorogenic acid C	Phenolic acids	Phenolic acids	57378-72-0	3	-	-	2.25945e-05
Zmhn000892	301.09	139.05	302.1	C13H18O8	[M-H]-	4-O-Glucosyl-3,4-dihydroxybenzyl alcohol	Phenolic acids	Phenolic acids	-	3	-	-	2.25522e-05
Labn005411	521.2	89.02	522.21	C26H34O11	[M-H]-	Urolignoside	Lignans and Coumarins	Lignans	131723-83-6	1	-	-	2.25158e-05
Lmmp005125	271.1	167.03	270.089	C16H14O4	[M+H]+	Pinostrobin Chalcone*	Flavonoids	Chalcones	18956-15-5	3	-	-	2.21668e-05
MWSHY0135	625.18	317.08	624.169	C28H32O16	[M+H]+	Isorhamnetin-3-O-rutinoside (Narcissin)*	Flavonoids	Flavonols	604-80-8	3	-	-	2.21431e-05
Wasn003821	409.21	187.13	350.194	C16H30O8	[M+CH3COOH-H]-	Glucosyl 3,7-dimethyloct-2-ene-1,6,7-triol	Others	Others	-	1	-	-	2.2129e-05
Zjgp101430	881.41	511.34	880.409	C44H64O18	[M+H]+	uralsaponin M	Terpenoids	Triterpene Saponin	-	1	-	-	2.21174e-05
Lmgp008851	237.18	135.12	236.178	C15H24O2	[M+H]+	Corymbolone	Terpenoids	Sesquiterpenoids	97094-19-4	3	-	-	2.20641e-05
Jmgn005927	287.06	125.03	288.063	C15H12O6	[M-H]-	2-hydroxynaringenin*	Flavonoids	Flavanones	-	2	-	-	2.20263e-05
Hmdp103165	741.22	287.06	740.216	C33H40O19	[M+H]+	Clitorin	Flavonoids	Flavones	55804-74-5	3	-	-	2.18332e-05
pmp000362	369.13	313.07	368.126	C21H20O6	[M+H]+	7,3',4'-Trihydroxy-5-Methoxy-5'-Prenylisoflavone	Flavonoids	Isoflavones	125709-32-2	3	-	-	2.17928e-05
Lmdn002671	785.251	623.223	786.258	C35H46O20	[M-H]-	Purpureaside C*	Phenolic acids	Phenolic acids	108648-07-3	2	C10488	-	2.17026e-05
Lmbn005454	285.077	119.049	286.084	C16H14O5	[M-H]-	Naringenin-5-methyl ether	Flavonoids	Flavones	61823-56-1	3	-	-	2.1688e-05
Lmqp003887	581.15	287.05	580.143	C26H28O15	[M+H]+	Kaempferol-3-O-xylosyl(1→2)glucoside	Flavonoids	Flavones	-	3	-	-	2.15945e-05
Lmcp004714	343.12	137.06	342.11	C19H18O6	[M+H]+	6-Hydroxy-7-Methoxy-2-[2-(3'-Hydroxy-4'-Methoxyphenyl)Ethyl]Chromone	Others	Chromone	-	3	-	-	2.14658e-05
pme2244	190.09	118.07	189.079	C11H11NO2	[M+H]+	3-Indolepropionic acid	Alkaloids	Plumerane	830-96-6	2	-	-	2.14161e-05
Zmjp004875	347.07	315.06	346.069	C17H14O8	[M+H]+	5,6,3',4'-Tetrahydroxy-3,7-dimethoxyflavone	Flavonoids	Flavones	-	3	-	-	2.14159e-05
mws4067	271.1	167.07	270.089	C16H14O4	[M+H]+	Isomedicarpin*	Flavonoids	Isoflavones	74560-05-7	3	-	-	2.11746e-05
mws1503	133.06	115.05	132.058	C9H8O	[M+H]+	Cinnamaldehyde	Phenolic acids	Phenolic acids	14371-10-9	3	C00903	ko00940,ko01060,ko01100,ko01110,ko04750	2.11596e-05
Hmtn001288	181.05	135.04	182.058	C9H10O4	[M-H]-	Methyl 2,4-dihydroxyphenylacetate*	Phenolic acids	Phenolic acids	67828-42-6	3	-	-	2.09588e-05
Zbfn006124	531.15	193.05	532.158	C26H28O12	[M-H]-	2,6-Di-Feruloyl glucoside	Phenolic acids	Phenolic acids	-	3	-	-	2.08815e-05
mws1177	283.06	254.06	284.068	C16H12O5	[M-H]-	Maackiain	Flavonoids	Isoflavones	2035-15-6	3	C10502	ko00943	2.07286e-05
pme0436	577.14	407.08	578.142	C30H26O12	[M-H]-	Procyanidin B3	Tannins	Proanthocyanidins	23567-23-9	1	-	-	2.06825e-05
Hmgp001916	671.18	347.07	670.174	C29H34O18	[M+H]+	3,3',5,7-Tetrahydroxy-4',6-Dimethoxyflavone-7-O-Gentiobioside; (Laciniatin-7-O-Gentiobioside)	Flavonoids	Flavonols	-	2	-	-	2.05842e-05
MWS1909	227.24	55.05	226.23	C15H30O	[M+H]+	2-Pentadecanone	Others	Ketone compounds	2345-28-0	3	-	-	2.02996e-05
Qmyp101229	237.18	109.1	236.178	C15H24O2	[M+H]+	1β-Hydroxy-α-cyperone	Terpenoids	Sesquiterpenoids	-	3	-	-	2.01212e-05
MWSmce346	517.13	163.04	516.127	C25H24O12	[M+H]+	1,3-O-Dicaffeoylquinic Acid (Cynarin)	Phenolic acids	Phenolic acids	30964-13-7	3	C10445	-	2.01075e-05
MWSmce347	209.06	152.06	208.052	C14H8O2	[M+H]+	9,10-Anthraquinone	Quinones	Anthraquinone	84-65-1	3	C16207	ko00624,ko01120	2.00899e-05
mws1422	275.09	107.05	274.084	C15H14O5	[M+H]+	Epiafzelechin	Flavonoids	Flavanols	24808-04-6	3	C12128	ko00941,ko01110	2.00511e-05
Wbmp004660	357.13	175.08	356.126	C20H20O6	[M+H]+	balanophon n	Lignans and Coumarins	Lignans	-	3	-	-	2.00459e-05
mws0062	287.06	241.05	286.048	C15H10O6	[M+H]+	Isoluteolin (Orobol)(5,7,3',4'-tetrahydroxyisoflavone)	Flavonoids	Isoflavones	480-23-9	3	C10510	-	1.99642e-05
Hmsp004125	303.09	123.04	302.079	C16H14O6	[M+H]+	3'-Deoxy-4-O-methylsappanol	Others	Alcohol compounds	-	3	-	-	1.99232e-05
pmp000589	551.1	303.05	550.096	C24H22O15	[M+H]+	Quercetin-7-O-(6''-malonyl)glucoside	Flavonoids	Flavonols	98767-37-4	3	-	-	1.98956e-05
Zmdn003480	537.2	375.15	538.205	C26H34O12	[M-H]-	Cycloolivil-6-O-glucoside	Lignans and Coumarins	Lignans	-	3	-	-	1.98944e-05
Hmyp002315	303.04	257.04	302.043	C15H10O7	[M+H]+	3,5,7,4'-Tetrahydroxy-Coumaronochromone	Others	Chromone	-	3	-	-	1.95742e-05
pmb0751	321.1	147.04	320.09	C16H16O7	[M+H]+	Trans-5-O-(p-Coumaroyl)shikimate	Phenolic acids	Phenolic acids	-	3	C02947	ko00940,ko00941,ko00945,ko01100,ko01110	1.94565e-05
Hmcp001628	671.18	347.07	670.174	C29H34O18	[M+H]+	Limocitrin-3,7-di-O-glucoside	Flavonoids	Flavonols	-	2	-	-	1.9438e-05
Zjyp102939	221.15	159.12	220.146	C14H20O2	[M+H]+	Oxyphyllone C	Terpenoids	Sesquiterpenoids	-	3	-	-	1.93698e-05
Lakn002234	613.178	289.067	614.185	C27H34O16	[M-H]-	Catechin glucosyl glucoside	Flavonoids	Flavones	-	3	-	-	1.91481e-05
Jmwp002208	155.07	91.05	154.063	C8H10O3	[M+H]+	3,4-dihydroxy phenylethanol	Phenolic acids	Phenolic acids	-	3	-	-	1.9139e-05
Qmxp101501	241.14	137.09	240.136	C13H20O4	[M+H]+	13-Carboxy-blumenol C	Terpenoids	Monoterpenoids	-	3	-	-	1.91142e-05
Lmqp012453	441.37	191.18	440.365	C30H48O2	[M+H]+	3-Hydroxyurs-12-en-28-aldehyde (Ursolaldehyde)	Terpenoids	Triterpene	-	3	-	-	1.90433e-05
Wmmn000125	525.16	167.03	526.169	C24H30O13	[M-H]-	mudanpioside E	Others	Others	172705-25-8	3	-	-	1.89845e-05
Lmmp003271	481.1	319.05	480.09	C21H20O13	[M+H]+	Gossypetin-8-O-glucoside	Flavonoids	Flavonols	652-78-8	3	C10051	-	1.8662e-05
Wtmp011507	383.19	327.12	382.178	C23H26O5	[M+H]+	2-benzoyl-4-[(2r)-1-hydroxy-7-methyl-3-methylideneoct-6-en-1-yl]benzene-1,3,5-triol	Others	Ketone compounds	-	2	-	-	1.8612e-05
Wtmp010557	383.19	327.12	382.178	C23H26O5	[M+H]+	2-benzoyl-4-[(2r)-2-hydroxy-7-methyl-3-methylideneoct-6-en-1-yl]benzene-1,3,5-triol	Others	Ketone compounds	-	2	-	-	1.85917e-05
MWSHY0076	417.12	297.07	416.111	C21H20O9	[M+H]+	Puerarin (7,4'-Dihydroxy-8-C-glucosylisoflavone)	Flavonoids	Isoflavones	3681-99-0	3	C10524	ko00946	1.85227e-05
Lmdp006732	301.07	258.05	300.063	C16H12O6	[M+H]+	Scutellarein-4'-methyl ether (5,6,7-Trihydroxy-4'-methoxyflavone)	Flavonoids	Flavones	6563-66-2	1	-	-	1.84321e-05
MWStz156	350.16	118.06	349.152	C18H23NO6	[M+H]+	Seneciphylline N-oxide	Alkaloids	Pyrrole alkaloids	38710-26-8	2	-	-	1.82463e-05
MWSHY0047	313.11	269.08	312.1	C18H16O5	[M+H]+	5,7,4'-Trimethoxyflavone	Flavonoids	Flavones	5631-70-9	3	-	-	1.82304e-05
Wafn001957	371.06	209.03	372.069	C15H16O11	[M-H]-	2-O-Caffeoylglucaric Acid	Phenolic acids	Phenolic acids	-	3	C03062	-	1.8191e-05
pmp000971	301.07	286.05	300.063	C16H12O6	[M+H]+	6-Demethoxy-7-methylcapillarisin	Others	Chromone	-	3	-	-	1.81629e-05
mws0855	317.03	139.003	318.038	C15H10O8	[M-H]-	Gossypetin(3,3',4',5,7,8-Hexahydroxyflavone)	Flavonoids	Flavonols	489-35-0	3	C04109	-	1.80449e-05
Lhdp091310	911.5	439.36	910.493	C47H74O17	[M+H]+	Soyasaponin E glucuronic acid arabinose rhamnoside	Terpenoids	Triterpene Saponin	-	1	-	-	1.78575e-05
Lhmp091613	975.52	439.35	974.509	C48H78O20	[M+H]+	Dihydrocalyx saponin glucuronic acid glucose rhamnoside	Terpenoids	Triterpene Saponin	-	2	-	-	1.76035e-05
MWS1875	143.05	115.05	144.058	C10H8O	[M-H]-	2-Naphthol*	Phenolic acids	Phenolic acids	135-19-3	3	C11713	ko00980,ko07114	1.74938e-05
Zmmp009258	301.11	167.04	300.1	C17H16O5	[M+H]+	Naringenin-4',7-dimethyl ether	Flavonoids	Flavanones	29424-96-2	3	-	-	1.72463e-05
WaYn003084	525.16	167.03	526.169	C24H30O13	[M-H]-	Guaiacylglycerol 8-O-(1''-O-Glucosyl)Vanillic Acid Ether	Phenolic acids	Phenolic acids	-	3	-	-	1.72132e-05
Lasp007215	475.16	137.06	474.153	C24H26O10	[M+H]+	Medicarpin-3-O-β-D-glucopyranose-6 ''-acetate	Flavonoids	Other Flavonoids	-	1	-	-	1.7037e-05
MWSmce247	135.05	91.06	136.052	C8H8O2	[M-H]-	2-Methylbenzoic acid	Phenolic acids	Phenolic acids	118-90-1	3	C07215	ko00622,ko01100,ko01120,ko01220	1.69981e-05
Lmfn003035	325.09	145.03	326.1	C15H18O8	[M-H]-	6-O-p-Coumaroyl-β-D-glucose*	Phenolic acids	Phenolic acids	114297-65-3	3	-	-	1.69942e-05
Zjgp101417	971.48	469.33	970.477	C48H74O20	[M+H]+	uralsaponin S	Terpenoids	Triterpene Saponin	-	2	-	-	1.66968e-05
MWSslk208	301.22	301.22	302.225	C20H30O2	[M-H]-	Kaurenoic Acid*	Terpenoids	Ditepenoids	6730-83-2	3	C11874	ko00904,ko01100,ko01110	1.66384e-05
Zaxn006988	301.22	301.22	302.225	C20H30O2	[M-H]-	Isopimaric acid*	Terpenoids	Ditepenoids	5835-26-7	3	C09118	ko00904,ko01110	1.65024e-05
pme2996	161.02	117.03	162.032	C9H6O3	[M-H]-	4-Hydroxycoumarin	Lignans and Coumarins	Coumarins	1076-38-6	3	C20414	-	1.64773e-05
MWS20171	253.05	225.06	254.058	C15H10O4	[M-H]-	1-hydroxy-6-hydroxymethyl-anthraquinone	Quinones	Anthraquinone	-	3	-	-	1.64004e-05
Lmyn006227	269.05	151	270.053	C15H10O5	[M-H]-	Galangin (3,5,7-Trihydroxyflavone)	Flavonoids	Flavonols	548-83-4	3	C10044	ko00941	1.6383e-05
mws0912	271.06	201.02	270.053	C15H10O5	[M+H]+	2'-Hydroxydaidzein	Flavonoids	Isoflavones	7678-85-5	3	C02495	ko00943,ko01110	1.63526e-05
Latp004059	251.09	233.08	250.084	C13H14O5	[M+H]+	4-(Trans)-acetul-3,6,8-trihydroxy-3-methyl-dihydronapht halenone	Others	Chromone	-	2	-	-	1.62313e-05
MWS5206	181.05	135.04	182.058	C9H10O4	[M-H]-	4-Hydroxyphenyllactic Acid*	Phenolic acids	Phenolic acids	306-23-0	3	C03672	-	1.60269e-05
Lmsn003111	325.09	145.03	326.1	C15H18O8	[M-H]-	1-O-p-Coumaroyl-β-D-glucose*	Phenolic acids	Phenolic acids	7139-64-2	3	C16827	-	1.58223e-05
pmp000191	475.12	271.06	474.116	C23H22O11	[M+H]+	6''-O-Acetylgenistin	Flavonoids	Isoflavones	73566-30-0	2	-	-	1.58194e-05
pmn001460	667.19	461.13	668.195	C30H36O17	[M-H]-	Tenuifoliside B	Phenolic acids	Phenolic acids	139726-36-6	3	-	-	1.5814e-05
Zmhn005413	335.04	183.03	336.048	C15H12O9	[M-H]-	p-Dimeric galloyl methyl ester	Phenolic acids	Phenolic acids	-	3	-	-	1.5673e-05
Lmjp005016	331.08	298.05	330.074	C17H14O7	[M+H]+	Cirsiliol (3',4',5-Trihydroxy-6,7-Dimethoxyflavone)	Flavonoids	Flavanones	34334-69-5	3	C10033	-	1.56678e-05
Wmmp000110	331.1	125.06	330.095	C14H18O9	[M+H]+	mudanoside A	Phenolic acids	Phenolic acids	-	3	-	-	1.56047e-05
Lmrn001951	181.05	135.04	182.058	C9H10O4	[M-H]-	2-Hydroxy-3-(4-Hydroxyphenyl)Propanoic Acid*	Phenolic acids	Phenolic acids	23508-35-2	3	-	-	1.54134e-05
Zmhn004964	273.11	137.03	274.12	C16H18O4	[M-H]-	3,4-Dihydroxy-5,4'-dimethoxybibenzyl	Others	Stilbene	-	3	-	-	1.52857e-05
Lmhn002573	399.09	205.04	400.101	C17H20O11	[M-H]-	Sinapoylglucuronic acid	Phenolic acids	Phenolic acids	-	3	-	-	1.50812e-05
MWSHY0057	447.09	271.06	446.085	C21H18O11	[M+H]+	Baicalin	Flavonoids	Flavones	21967-41-9	3	C10025	-	1.4767e-05
mws1326	301.04	211.04	302.043	C15H10O7	[M-H]-	Herbacetin	Flavonoids	Flavonols	527-95-7	3	C02806	-	1.47531e-05
Lmqp013299	457.37	203.18	456.36	C30H48O3	[M+H]+	3-Hydroxyurs-12-en-24-oic acid (β-Boswellic acid)	Terpenoids	Triterpene	631-69-6	2	-	-	1.47071e-05
pmn001583	609.15	300.03	610.153	C27H30O16	[M-H]-	Quercetin-3-O-robinobioside	Flavonoids	Flavonols	52525-35-6	3	-	-	1.46472e-05
MWSslk171	407.13	227.07	408.142	C20H24O9	[M-H]-	Nodakenin	Lignans and Coumarins	Coumarins	495-31-8	3	C09279	-	1.45844e-05
Lmqp013019	457.37	203.18	456.36	C30H48O3	[M+H]+	3-Hydroxyolean-12-en-29-oic acid (Epikatonic acid)	Terpenoids	Triterpene	564-16-9	2	-	-	1.45541e-05
MWSmce250	189.09	128.06	188.084	C12H12O2	[M+H]+	Butylidenephthalide	Others	Lactones	72917-31-8	3	C16924	-	1.44834e-05
Lhfp112926	343.15	163.08	342.147	C20H22O5	[M+H]+	Myricatomentogenin	Others	Others	-	3	-	-	1.44179e-05
Qmzp101807	343.15	163.07	342.147	C20H22O5	[M+H]+	Avicennol	Lignans and Coumarins	Coumarins	56110-68-0	1	-	-	1.42628e-05
Zmhn001970	389.12	227.08	390.132	C20H22O8	[M-H]-	Piceid (3,4',5-Trihydroxystilbene-3-O-glucoside)	Others	Stilbene	27208-80-6	3	C10275	-	1.41974e-05
MWS3149	151.04	107.05	152.047	C8H8O3	[M-H]-	3-Methoxybenzoic acid	Phenolic acids	Phenolic acids	586-38-9	3	-	-	1.41296e-05
Wasn003141	407.19	185.12	348.178	C16H28O8	[M+CH3COOH-H]-	Glucosyl 3,7-dimethylocta-2,6-diene-1,4,8-trio	Others	Others	-	2	-	-	1.40923e-05
Wcfn004564	317.1	287.09	318.11	C17H18O6	[M-H]-	E-Stilstatin 3	Others	Others	-	3	-	-	1.4036e-05
Wafn005121	421.21	289.16	422.215	C19H34O10	[M-H]-	1-Octen-3-Ol-3-O-Beta-D-Xylopyranosyl(1→6)-Beta-D-Glucopyranoside	Others	Others	-	2	C17614	-	1.39877e-05
WaYn004134	463.124	179.035	464.132	C22H24O11	[M-H]-	Salirepin 6'-O-Caffeate	Phenolic acids	Phenolic acids	-	3	-	-	1.39198e-05
zjbp111026	343.15	163.07	342.147	C20H22O5	[M+H]+	tetrahydrochromone M	Others	Chromone	-	3	-	-	1.38732e-05
Wdbp008550	301.14	245.08	300.136	C18H20O4	[M+H]+	Stemanthrene C	Others	Others	-	3	-	-	1.37379e-05
Zbqn006674	269.04	223.04	270.053	C15H10O5	[M-H]-	2-Methyl-1,3,6-trihydroxy-9,10-anthraquinone	Quinones	Anthraquinone	87686-86-0	2	-	-	1.3635e-05
Zjrp080908	783.49	439.36	782.482	C42H70O13	[M+H]+	(PPT-2H)-(Rha-Glc)	Terpenoids	Triterpene Saponin	-	2	-	-	1.35313e-05
Lhdp091112	973.5	471.34	972.493	C48H76O20	[M+H]+	Hydroxysoyasaponin I glucuronic acid glucose rhamnoside	Terpenoids	Triterpene Saponin	-	1	-	-	1.3508e-05
Wcfn003299	319.12	241.05	320.126	C17H20O6	[M-H]-	3,3-bis-(4-hydroxy-3-methoxyphenyl)-propane-1,2-diol	Others	Others	-	2	-	-	1.34066e-05
Lmzn001983	375.13	135.05	376.137	C16H24O10	[M-H]-	D-Threo-guaiacylglycerol-7-O-β-D-glucoside	Phenolic acids	Phenolic acids	-	3	-	-	1.32137e-05
Zmgp007182	297.08	267.06	296.068	C17H12O5	[M+H]+	7-O-methylpseudobaptigenin	Flavonoids	Flavones	-	3	-	-	1.28536e-05
pmb0603	625.18	301.07	624.169	C28H32O16	[M+H]+	Chrysoeriol-7,4'-di-O-glucoside	Flavonoids	Flavones	-	3	-	-	1.27608e-05
Lmmp006307	973.5	471.35	972.493	C48H76O20	[M+H]+	Bayogenin-3-O-glucuronide-28-O-(2''-O-Rhamnosyl)glucoside	Terpenoids	Triterpene Saponin	-	1	-	-	1.27274e-05
Zbsn003878	563.15	353.07	564.148	C26H28O14	[M-H]-	Vicenin-3	Flavonoids	Flavones	59914-91-9	3	-	-	1.27093e-05
mws1429	223.13	161.1	224.141	C13H20O3	[M-H]-	Vomifoliol (Blumenol A)	Terpenoids	Monoterpenoids	189351-15-3	3	C04166	-	1.27039e-05
Wbtp003818	391.1	229.05	390.095	C19H18O9	[M+H]+	1-hydroxy-7-{[(2s,3r,4s,5r,6r)-3,4,5-trihydroxy-6-(hydroxymethyl)oxan-2-yl]oxy}xanthen-9-one	Flavonoids	Other Flavonoids	-	2	-	-	1.26729e-05
mws1034	287.09	153.02	286.084	C16H14O5	[M+H]+	Isosakuranetin (5,7-Dihydroxy-4'-methoxyflavanone)	Flavonoids	Flavanones	480-43-3	2	C05334	ko00941,ko01110	1.26272e-05
mws1506	639.19	161.02	640.2	C29H36O16	[M-H]-	Plantamajoside	Phenolic acids	Phenolic acids	104777-68-6	1	C10485	-	1.26053e-05
pme0282	165.02	77.04	166.027	C8H6O4	[M-H]-	Phthalic acid	Phenolic acids	Phenolic acids	88-99-3	3	C01606	ko00624,ko01100,ko01120,ko01220,ko02010	1.25342e-05
MWSmce177	221.09	133.03	222.089	C12H14O4	[M-H]-	Ethyl ferulate	Phenolic acids	Phenolic acids	4046-02-0	3	-	-	1.25125e-05
Lmmn003748	359.15	180.08	360.157	C20H24O6	[M-H]-	Isolariciresinol	Lignans and Coumarins	Lignans	548-29-8	3	-	-	1.22659e-05
Lmhn003801	531.12	337.06	532.122	C25H24O13	[M-H]-	Feruloylsinapoyltartaric acid	Phenolic acids	Phenolic acids	-	3	-	-	1.22307e-05
Zblp003803	275.09	123.04	274.084	C15H14O5	[M+H]+	2,4,2',5'-Tetrahydroxydihydrochalcone	Flavonoids	Chalcones	-	2	-	-	1.21633e-05
mws1714	473.07	149.01	474.08	C22H18O12	[M-H]-	Chicoric Acid	Phenolic acids	Phenolic acids	70831-56-0	3	C10437	-	1.19557e-05
mws1611	191.11	117.07	190.099	C12H14O2	[M+H]+	Z-Ligustilide	Others	Lactones	4431-01-0	2	C16987	-	1.19247e-05
mws0032	319.04	153.02	318.038	C15H10O8	[M+H]+	Myricetin	Flavonoids	Flavonols	529-44-2	3	C10107	ko00941,ko00944,ko01110	1.16305e-05
Zmcn003728	609.15	285.04	610.153	C27H30O16	[M-H]-	Kaempferol-3,7-O-diglucoside	Flavonoids	Flavonols	25615-14-9	3	-	-	1.15616e-05
MWSslk084	165.09	122.04	166.099	C10H14O2	[M-H]-	4-Butylresorcinol	Phenolic acids	Phenolic acids	18979-61-8	3	-	-	1.1363e-05
MWSslk097	195.06	163.04	194.058	C10H10O4	[M+H]+	Dimethyl phthalate	Phenolic acids	Phenolic acids	131-11-3	2	C11233	-	1.12454e-05
Lmlp002994	190.09	175.06	189.079	C11H11NO2	[M+H]+	5-Hydroxyquinoline	Alkaloids	Quinoline alkaloids	578-67-6	3	-	-	1.11729e-05
mws0982	126.1	68.05	125.095	C6H11N3	[M+H]+	1-Methylhistamine	Alkaloids	Alkaloids	501-75-7	3	C05127	ko00340,ko01100	1.11562e-05
Lmsn002815	593.15	285.04	594.159	C27H30O15	[M-H]-	Kaempferol-3-O-rutinoside(Nicotiflorin)*	Flavonoids	Flavonols	17650-84-9	3	C21833	ko00944,ko01110	1.11148e-05
Zmjp006969	315.09	282.05	314.079	C17H14O6	[M+H]+	Pectolinarigenin*	Flavonoids	Flavones	520-12-7	1	-	-	1.09781e-05
MWSmce349	282.28	114.09	281.272	C18H35NO	[M+H]+	Laurocapram	Alkaloids	Alkaloids	59227-89-3	2	-	-	1.09721e-05
MWS2066	143.05	115.06	144.058	C10H8O	[M-H]-	1-Naphthol*	Phenolic acids	Phenolic acids	90-15-3	3	C11714	ko00980,ko07114	1.09458e-05
MWSmce642	237.19	135.12	236.178	C15H24O2	[M+H]+	Curcumol	Terpenoids	Sesquiterpenoids	4871-97-0	3	-	-	1.0901e-05
Lcgn000239	521.2	491.19	522.21	C26H34O11	[M-H]-	dihydrodehydrodiconiferyl alcohol-9-O-β-D-glucopyranoside	Lignans and Coumarins	Lignans	-	3	-	-	1.08959e-05
Zmhn000563	343.1	197.05	344.111	C15H20O9	[M-H]-	Syringic acid 4-O-rhamnoside	Lignans and Coumarins	Lignans	-	3	-	-	1.07565e-05
Hmcp005575	627.15	303.05	626.148	C27H30O17	[M+H]+	Quercetin-5,4'-di-O-glucoside	Flavonoids	Flavonols	-	3	-	-	1.07565e-05
pmp000391	439.25	383.15	438.241	C27H34O5	[M+H]+	7-Methyllicoricidin*	Flavonoids	Other Flavonoids	-	3	-	-	1.0624e-05
mws1397	441.08	169.02	442.09	C22H18O10	[M-H]-	Epicatechin gallate*	Flavonoids	Flavanols	1257-08-5	3	-	-	1.03306e-05
pmp000390	439.25	383.18	438.241	C27H34O5	[M+H]+	Licorisoflavan A*	Flavonoids	Other Flavonoids	129314-37-0	3	-	-	1.02805e-05
mws0355	441.08	169.01	442.09	C22H18O10	[M-H]-	Catechin gallate*	Flavonoids	Flavanols	130405-40-2	3	-	-	1.02743e-05
Hmgp002238	493.14	331.08	492.127	C23H24O12	[M+H]+	Jaceosidin-7-O-Glucoside*	Flavonoids	Flavones	25474-11-7	3	-	-	1.02481e-05
Zbgp007629	315.09	282.06	314.079	C17H14O6	[M+H]+	3',4'-Dihydroxy-7,5'-dimethoxyflavone*	Flavonoids	Flavones	-	1	-	-	1.02358e-05
Lmmn004032	163.11	148.06	164.12	C11H16O	[M-H]-	Cis-Jasmone	Others	Ketone compounds	488-10-8	3	C08490	-	1.02055e-05
mws1012	147.04	103.05	146.037	C9H6O2	[M+H]+	Coumarin	Lignans and Coumarins	Coumarins	91-64-5	3	C05851	ko00999,ko01110	1.01901e-05
pmb0503	439.22	147.04	438.211	C20H30N4O7	[M+H]+	N-(4'-O-glycosyl)-p-coumaroyl agmatine	Alkaloids	Phenolamine	-	3	-	-	1.01447e-05
pmp000446	531.23	369.18	530.226	C27H34N2O9	[M+H]+	22-O-Demethyl-22-O-glucosyl isocorynoxeine	Alkaloids	Plumerane	-	2	-	-	9.93773e-06
mad2085	457.08	295.04	458.085	C22H18O11	[M-H]-	Caffeoyl-p-coumaroyltartaric acid	Phenolic acids	Phenolic acids	-	3	-	-	9.93589e-06
Lmlp003024	439.22	277.17	438.211	C20H30O7N4	[M+H]+	N'-p-Coumaroylagmatine-glucoside	Alkaloids	Phenolamine	-	3	-	-	9.9248e-06
pme2296	369.13	285.11	368.126	C21H20O6	[M+H]+	Curcumin	Phenolic acids	Phenolic acids	458-37-7	2	C10443	ko00945,ko01110	9.76137e-06
pmp000114	405.15	241.07	404.147	C21H24O8	[M+H]+	5,6,7,8,3',4'-Hexamethoxyflavanone	Flavonoids	Flavanones	-	3	-	-	9.68634e-06
pmn001400	375.11	243.1	376.116	C19H20O8	[M-H]-	2,3,5,4'-Tetrahydroxystilbene-2-O-xyloside	Others	Stilbene	-	3	-	-	9.65574e-06
Wagp002398	513.21	205.1	512.201	C23H32N2O11	[M+H]+	Tryptophan N-Rutinoside	Alkaloids	Plumerane	-	3	-	-	9.63592e-06
Lazn002951	319.12	241.05	320.126	C17H20O6	[M-H]-	Guaiacylglycerol-β-Guaiacyl Ether	Lignans and Coumarins	Lignans	7382-59-4	2	-	-	9.55836e-06
Zmcp007522	913.52	455.35	912.508	C47H76O17	[M+H]+	Oleanolic acid-3-O-arabinoside-28-O-glucoside(1-6)glucoside	Terpenoids	Triterpene Saponin	-	3	-	-	9.5506e-06
mws1074	177.02	121.03	178.027	C9H6O4	[M-H]-	Daphnetin	Lignans and Coumarins	Coumarins	486-35-1	3	C03093	-	9.47702e-06
Zmyn002321	107.05	106.04	108.058	C7H8O	[M-H]-	4-Methylphenol	Phenolic acids	Phenolic acids	106-44-5	3	C01468	ko00623,ko00633,ko01100,ko01120,ko01220,ko04974	9.41179e-06
pmb2819	665.193	218.1	666.201	C27H38O19	[M-H]-	O-Caffeoyl maltotriose	Phenolic acids	Phenolic acids	-	3	-	-	9.36229e-06
Zmdn005578	517.1	269.05	518.106	C24H22O13	[M-H]-	Emodin-8-O-(6'-O-malonyl)-beta-D-glucopyranoside	Quinones	Anthraquinone	-	3	-	-	9.1677e-06
Laln006481	357.06	313.07	358.069	C18H14O8	[M-H]-	fistulic acid	Quinones	Anthraquinone	36441-34-6	2	-	-	9.07136e-06
pma0692	438.24	147.04	437.231	C25H31N3O4	[M+H]+	N1,N10-Bis(p-coumaroyl)spermidine	Alkaloids	Phenolamine	114916-05-1	3	C21169	-	8.9592e-06
mws1629	345.12	183.07	346.126	C15H22O9	[M-H]-	Aucubin	Terpenoids	Sesquiterpenoids	479-98-1	3	C09771	-	8.78416e-06
mws1299	449.11	299.05	448.101	C21H20O11	[M+H]+	Luteolin-8-C-glucoside (Orientin)	Flavonoids	Flavones	28608-75-5	3	C10114	-	8.61624e-06
mws1603	741.261	579.207	742.268	C34H46O18	[M-H]-	Eleutheroside E	Lignans and Coumarins	Lignans	39432-56-9	3	C20786	-	8.57267e-06
Lmyn005330	331.153	165.057	332.162	C19H24O5	[M-H]-	Demethyl-dehydroxysecoisolariciresinol	Lignans and Coumarins	Lignans	-	3	-	-	8.52493e-06
Zmgn006415	321.11	306.09	322.12	C20H18O4	[M-H]-	Glabrene	Flavonoids	Other Flavonoids	60008-03-9	3	-	-	8.47811e-06
mws1292	565.16	409.09	564.148	C26H28O14	[M+H]+	Isoschaftoside	Flavonoids	Flavones	52012-29-0	3	-	-	8.39076e-06
Lmyn002540	368.1	162.06	369.106	C16H19NO9	[M-H]-	Dioxindole-3-acetyl-3-O-glucoside	Alkaloids	Plumerane	-	3	-	-	8.18594e-06
MWSslk165	609.18	301.08	608.174	C28H32O15	[M+H]+	Diosmetin-7-O-Neohesperidoside (Neodiosmin)	Flavonoids	Flavones	38665-01-9	3	-	-	8.15847e-06
pmf0085	427.39	345.32	426.386	C30H50O	[M+H]+	9,19-Cyclolanost-24-en-3-ol (Cycloartenol)	Terpenoids	Triterpene	469-38-5	3	C01902	ko00100,ko01060,ko01062,ko01070,ko01100,ko01110	8.03427e-06
pmp000378	407.19	351.12	406.178	C25H26O5	[M+H]+	Gancaonin Q	Flavonoids	Flavones	134958-52-4	3	-	-	7.7969e-06
Cmyp007180	181.12	107.09	180.115	C11H16O2	[M+H]+	Dihydroactinidiolide	Others	Lactones	17092-92-1	3	-	-	7.74808e-06
MWSmce663	153.06	120.02	154.063	C8H10O3	[M-H]-	Vanillyl alcohol	Phenolic acids	Phenolic acids	498-00-0	3	-	-	7.70714e-06
pmp000379	407.19	351.12	406.178	C25H26O5	[M+H]+	6,8-Diprenylgenistein; 5,7,4'-Trihydroxy-6,8-Diprenylisoflavone	Flavonoids	Isoflavones	51225-28-6	3	-	-	7.69641e-06
Lmmp006598	623.14	271.06	622.132	C31H26O14	[M+H]+	Apigenin-7-O-(2''-feruloyl)glucuronide	Flavonoids	Flavones	-	3	-	-	7.66885e-06
Laxp006592	1105.58	423.36	1104.57	C54H88O23	[M+H]+	Comploside II*	Terpenoids	Triterpene Saponin	-	1	-	-	7.65154e-06
pmp000413	433.11	283.06	432.106	C21H20O10	[M+H]+	Genistein-8-C-glucoside	Flavonoids	Isoflavones	66026-80-0	3	C10420	-	7.6285e-06
MWS1939	181.06	152.06	180.058	C13H8O	[M+H]+	9-Fluorenone	Others	Ketone compounds	486-25-9	3	C06712	ko00624,ko01100,ko01120	7.4633e-06
mws4069	371.19	167.07	370.178	C22H26O5	[M+H]+	Glyasperin D	Flavonoids	Other Flavonoids	142561-10-2	3	-	-	7.40336e-06
Wagp009079	403.14	373.09	402.132	C21H22O8	[M+H]+	3,5,6,7,8,4'-Hexamethoxyflavone	Flavonoids	Flavones	34170-18-8	3	-	-	7.05642e-06
Hmpp103270	465.1	289.07	464.096	C21H20O12	[M+H]+	Eriodictyol-7-O-glucoronide	Flavonoids	Flavanones	133360-47-1	3	-	-	7.02862e-06
mws1521	285.1	121.03	286.105	C13H18O7	[M-H]-	Salicin	Phenolic acids	Phenolic acids	138-52-3	3	C01451	ko00010,ko01061,ko02060,ko04742	6.88424e-06
HJN012	377.16	329.14	378.168	C20H26O7	[M-H]-	4,7,9,9'-Tetrahydroxy-3,3'-dimethoxy-8-O-4'-neolignan	Phenolic acids	Phenolic acids	-	3	-	-	6.85255e-06
Zmxp005324	361.16	189.09	360.157	C20H24O6	[M+H]+	Dihydrodehydrodiconiferyl alcohol	Lignans and Coumarins	Lignans	126253-41-6	3	-	-	6.84681e-06
mws1686	167.07	121.07	166.063	C9H10O3	[M+H]+	Paeonol	Phenolic acids	Phenolic acids	552-41-0	3	C10712	-	6.7569e-06
mws2220	457.08	169.01	458.085	C22H18O11	[M-H]-	Gallocatechin 3-O-gallate	Flavonoids	Flavanols	5127-64-0	3	-	-	6.72766e-06
Zahp014087	284.3	88.08	283.288	C18H37NO	[M+H]+	N-(12-methyltetradecyl)propionamide*	Alkaloids	Alkaloids	-	3	-	-	6.7193e-06
Hmbp002498	487.14	193.05	486.137	C21H26O13	[M+H]+	Scopoletin-7-O-xylosyl(1→6)glucoside	Lignans and Coumarins	Coumarins	-	3	-	-	6.705e-06
Hamp012107	284.29	88.08	283.288	C18H37NO	[M+H]+	Stearamide*	Alkaloids	Alkaloids	124-26-5	3	C13846	-	6.70016e-06
pmp000511	944.56	425.38	926.524	C48H78O17	[M+NH4]+	Kaikasaponin II	Terpenoids	Triterpene Saponin	-	3	-	-	6.5929e-06
pmb0130	203.12	144.08	202.111	C12H14N2O	[M+H]+	Acetryptine	Alkaloids	Plumerane	3551-18-6	3	-	-	6.47158e-06
pmp000199	923.5	423.36	922.493	C48H74O17	[M+H]+	Soyasaponin γg	Terpenoids	Triterpene Saponin	-	2	-	-	6.45463e-06
pmn001644	519.08	300	520.085	C23H20O14	[M-H]-	Quercetin-3-O-(2''-O-acetyl)glucuronide	Flavonoids	Flavonols	-	3	-	-	6.36021e-06
pmb0706	713.16	465.1	712.149	C30H32O20	[M+H]+	Quercetin-3-O-(6''-O-malonyl)glucosyl-5-O-glucoside	Flavonoids	Flavonols	-	3	-	-	6.29434e-06
MWS20174	253.05	223.04	254.058	C15H10O4	[M-H]-	2-hydroxy-3-hydroxymethyl-anthraquinone	Quinones	Anthraquinone	-	3	-	-	6.27495e-06
pmp000243	189.09	143.09	188.084	C12H12O2	[M+H]+	E-Butylphthalide	Others	Ketone compounds	-	3	-	-	6.21689e-06
mws1430	425.38	95.09	424.37	C30H48O	[M+H]+	Lup-20(29)-en-3-one (Lupenone)	Terpenoids	Triterpene	1617-70-5	3	C16990	-	6.19114e-06
Zmdp004370	459.13	255.07	458.121	C23H22O10	[M+H]+	6''-O-Acetyldaidzin	Flavonoids	Isoflavones	71385-83-6	3	-	-	6.18071e-06
MWSmce274	123.05	93.04	124.052	C7H8O2	[M-H]-	Salicyl Alcohol	Phenolic acids	Phenolic acids	90-01-7	3	C02323	-	5.86823e-06
Lmzn206829	453.34	453.34	454.345	C30H46O3	[M-H]-	3-Oxoolean-12-en-28-oic Acid (Oleanonic acid)*	Terpenoids	Triterpene	17990-42-0	3	-	-	5.52044e-06
HJAP119	771.22	317.06	770.227	C34H42O20	[M+H]+	Rhamnetin-3-O-Rutinoside-5-O-rhamnoside	Flavonoids	Flavonols	-	3	-	-	5.44566e-06
pmb0758	491.15	329	490.147	C24H26O11	[M+H]+	Anisic acid-O-feruloyl glucoside	Phenolic acids	Phenolic acids	-	3	-	-	5.37107e-06
pmf0367	177.02	89	178.027	C9H6O4	[M-H]-	5,7-Dihydroxychromone	Others	Chromone	31721-94-5	3	C09001	-	5.15262e-06
HJN051	623.16	315.05	624.169	C28H32O16	[M-H]-	Tamarixetin-3-O-rutinoside	Flavonoids	Flavonols	-	3	-	-	5.09639e-06
pmp000577	461.12	285.08	460.116	C26H20O8	[M+H]+	Acacetin-7-O-glucuronide	Flavonoids	Flavones	-	2	-	-	5.02335e-06
Lnrp102163	757.21	303.05	756.211	C33H40O20	[M+H]+	Quercetin-3-O-rutinoside-7-O-rhamnoside	Flavonoids	Flavonols	-	3	-	-	5.01744e-06
pmp000393	551.18	419.13	550.169	C26H30O13	[M+H]+	Isoliquiritin apioside	Flavonoids	Chalcones	120926-46-7	3	-	-	4.84253e-06
Zmyp009944	443.39	191.18	442.381	C30H50O2	[M+H]+	D-Friedoolean-14-ene-3,28-diol (Myricadiol)	Terpenoids	Triterpene	-	3	-	-	4.8147e-06
mws0036	609.18	301.09	610.19	C28H34O15	[M-H]-	Hesperetin-7-O-rutinoside (Hesperidin)	Flavonoids	Flavanones	520-26-3	3	C09755	-	4.74404e-06
Waln003350	341.09	195.05	342.095	C15H18O9	[M-H]-	3-O-p-Coumaroyl Galactonic Acid	Phenolic acids	Phenolic acids	-	3	-	-	4.59432e-06
MWSmce134	453.35	453.35	454.345	C30H46O3	[M-H]-	3-Oxolup-20(29)-en-28-oic acid (Betulonic acid)*	Terpenoids	Triterpene	4481-62-3	3	-	-	4.54748e-06
pmp001201	162.11	79.1	161.105	C7H15NO3	[M+H]+	5-Aminocycloheptane-1,2,3-triol	Alkaloids	Alkaloids	-	3	-	-	4.44374e-06
Lalp013087	391.28	149.02	390.277	C24H38O4	[M+H]+	Bis(2-ethyl-hexyl)-phthalate	Phenolic acids	Phenolic acids	-	1	-	-	4.41569e-06
Zjgp101316	985.46	453.33	984.457	C48H72O21	[M+H]+	licorice-saponin A3	Terpenoids	Triterpene Saponin	118325-22-7	2	-	-	4.30916e-06
Zmgp004066	985.46	809.43	984.457	C48H72O21	[M+H]+	Licorice-saponin A	Terpenoids	Triterpene Saponin	-	2	-	-	4.25742e-06
pmb2997	799.19	461.1	800.201	C34H40O22	[M-H]-	Chrysoeriol-7-O-Sophoroside-5-O-glucuronide	Flavonoids	Flavones	-	3	-	-	4.19073e-06
pmp001054	422.17	225.08	404.132	C17H24O11	[M+NH4]+	Gardenoside	Terpenoids	Monoterpenoids	24512-62-7	3	C09779	-	4.18937e-06
Zjgp101512	1105.58	423.36	1104.57	C54H88O23	[M+H]+	yunganogenin C-GlcA-Glc-Glc-Rha	Terpenoids	Triterpene Saponin	-	2	-	-	4.17768e-06
Lmmn009550	453.34	453.34	454.345	C30H46O3	[M-H]-	3-Oxo-9,19-cyclolanost-24-en-26-oic acid (Mangiferonic acid)*	Terpenoids	Triterpene	13878-90-5	3	-	-	4.08205e-06
mws0612	195.07	121.03	196.074	C10H12O4	[M-H]-	3,4-Dimethoxyphenyl acetic acid	Phenolic acids	Phenolic acids	93-40-3	3	-	-	3.93735e-06
pmp000557	869.49	217.07	868.482	C45H72O16	[M+H]+	Isoastragaloside I	Terpenoids	Triterpene Saponin	84676-88-0	3	C17793	-	3.914e-06
mws1678	821.4	351.06	822.404	C42H62O16	[M-H]-	Glycyrrhizic acid	Terpenoids	Triterpene Saponin	1405-86-3	1	-	-	3.87382e-06
Zmjp005293	593.19	285.08	592.179	C28H32O14	[M+H]+	Acacetin-7-O-neohesperidoside	Flavonoids	Flavonols	20633-93-6	3	-	-	3.81842e-06
mws0346	165.06	106.04	166.063	C9H10O3	[M-H]-	3-(3-Hydroxyphenyl)-propionic acid	Phenolic acids	Phenolic acids	621-54-5	3	C11457	ko00360,ko01100,ko01120,ko01220	3.59311e-06
Lmmn009932	469.37	469.37	470.376	C31H50O3	[M-H]-	3-Hydroxy-24-methylene-9,19-cyclolanostan-26-oic acid (Ambolic acid)	Terpenoids	Triterpene	13878-93-8	3	-	-	3.54782e-06
Smnn011202	471.35	427.35	472.355	C30H48O4	[M-H]-	2,3-Dihydroxyolean-12-en-28-oic acid (2-Hydroxyoleanolic acid)	Terpenoids	Triterpene	26707-60-8	3	-	-	3.54729e-06
Zjgp101339	923.5	423.37	922.493	C48H74O17	[M+H]+	squasapogenol-GlcA-Glc-Glc	Terpenoids	Triterpene Saponin	-	1	-	-	3.30144e-06
Lhdp091007	1089.56	423.36	1088.54	C53H84O23	[M+H]+	Demethylsoyasaponin I glucuronic acid rhamnose glucose rhamnoside	Terpenoids	Triterpene Saponin	-	2	-	-	3.29773e-06
mws2118	435.13	167.04	436.137	C21H24O10	[M-H]-	Phloretin-2'-O-glucoside (Phlorizin)	Flavonoids	Chalcones	60-81-1	1	C01604	ko00941,ko01110	3.21302e-06
Lmtp002642	565.16	457.11	564.148	C26H28O14	[M+H]+	Apigenin-8-C-(2''-glucosyl)arabinoside	Flavonoids	Flavones	-	3	-	-	3.02379e-06
Lmmp005587	1105.58	603.43	1104.57	C54H88O23	[M+H]+	Soyasapogenol A-3-O-rhamnosyl(1,2)glucosyl(1,2)glucuronide-28-O-rhamnoside	Terpenoids	Triterpene Saponin	-	3	-	-	2.72194e-06
Zjgp101511	1105.58	423.36	1104.57	C54H88O23	[M+H]+	kuzusapogenol C-GlcA-Glc-Glc-Rha*	Terpenoids	Triterpene Saponin	-	1	-	-	2.56228e-06
Lmjn004351	331.046	165.99	332.053	C16H12O8	[M-H]-	Quercetagetin-4'-Methyl Ether	Flavonoids	Flavonols	-	3	-	-	2.46726e-06
Lhhp102224	869.49	143.11	868.482	C45H72O16	[M+H]+	NeoastragalosideⅠ	Terpenoids	Triterpene Saponin	1324005-51-7	2	-	-	2.43609e-06
pmn001390	351.09	241.04	352.095	C20H16O6	[M-H]-	Licoisoflavone B	Flavonoids	Isoflavones	66056-30-2	3	-	-	2.26987e-06
pmn001591	487.34	469.33	488.35	C30H48O5	[M-H]-	3,19,23-Trihydroxyurs-12-en-28-oic acid (Rutundic acid)	Terpenoids	Triterpene	20137-37-5	3	-	-	2.1442e-06
Lhmp091410	1103.56	437.34	1102.56	C54H86O23	[M+H]+	Dehydrosoyasaponin A glucuronic acid rhamnose glucose rhamnoside	Terpenoids	Triterpene Saponin	-	2	-	-	2.12828e-06
Lmjp102009	489.36	397.33	488.35	C30H48O5	[M+H]+	2,3,6-Trihydroxyurs-12-en-28-oic acid (Madasiatic acid)	Terpenoids	Triterpene	26532-66-1	2	-	-	2.11111e-06
Wasn003817	361.15	199.1	362.158	C16H26O9	[M-H]-	Glucosyl 5,8-dihydroxy-2,6-dimethylocta-2,6-dienoic acid	Others	Others	-	3	-	-	1.6801e-06
Laxp005966	1121.57	457.37	1120.57	C54H88O24	[M+H]+	Subproside V	Terpenoids	Triterpene Saponin	-	1	-	-	3.77411e-07

## Sheet: Table S4
Index	Q1 (Da)	Q3 (Da)	Molecular weight (Da)	Formula	Ionization model	Compounds	Class I	Class II	CAS	Level	cpd_ID	kegg_map	VIP	P-value	Fold_Change	Type	Relative content in Radix Hedysari
pmb0130	203.12	144.08	202.111	C12H14N2O	[M+H]+	Acetryptine	Alkaloids	Plumerane	3551-18-6	3	-	-	1.38639	0.0462237	0.0248358	down	6.47158e-06
Jmgn005927	287.06	125.03	288.063	C15H12O6	[M-H]-	2-hydroxynaringenin*	Flavonoids	Flavanones	-	2	-	-	1.39157	0.0224456	0.0302487	down	2.20263e-05
Zmhn002334	355.1	193.05	356.111	C16H20O9	[M-H]-	6-O-Feruloyl-β-D-glucose	Phenolic acids	Phenolic acids	137887-25-3	2	-	-	1.38748	0.0309818	0.0560789	down	4.63919e-05
Lmdp006732	301.07	258.05	300.063	C16H12O6	[M+H]+	Scutellarein-4'-methyl ether (5,6,7-Trihydroxy-4'-methoxyflavone)	Flavonoids	Flavones	6563-66-2	1	-	-	1.37985	0.0354816	0.06907	down	1.84321e-05
Yacp008636	507.23	238.12	506.215	C26H34O10	[M+H]+	Icariside E4	Lignans and Coumarins	Lignans	126253-42-7	3	-	-	1.39096	0.0107055	0.0733095	down	0.000371666
pma0795	551.1	303.05	550.096	C24H22O15	[M+H]+	Tricetin-5-O-(6''-malonyl)glucoside	Flavonoids	Flavones	-	3	-	-	1.3901	0.0163704	0.0838317	down	4.16396e-05
Wbwp006008	417.15	167.07	416.147	C22H24O8	[M+H]+	3,4,5,19-tetramethoxy-9,10-dimethyl-15,17-dioxatetracyclo[10.7.0.02,7.014,18]nonadeca-1(19),2,4,6,12,14(18)-hexaen-11-ol	Lignans and Coumarins	Lignans	51670-40-7	1	-	-	1.39556	0.00139825	0.0951319	down	0.000147296
MWS1875	143.05	115.05	144.058	C10H8O	[M-H]-	2-Naphthol*	Phenolic acids	Phenolic acids	135-19-3	3	C11713	ko00980,ko07114	1.39126	0.0110228	0.10974	down	1.74938e-05
Laxp007582	289.11	161.06	288.1	C16H16O5	[M+H]+	7,2'-dihydroxy-4'-methoxy-isoflavanol	Flavonoids	Other Flavonoids	-	1	-	-	1.38141	0.0301337	0.114247	down	0.00209354
mws1429	223.13	161.1	224.141	C13H20O3	[M-H]-	Vomifoliol (Blumenol A)	Terpenoids	Monoterpenoids	189351-15-3	3	C04166	-	1.36738	0.0416695	0.126895	down	1.27039e-05
MWS2099	137.06	77.04	136.052	C8H8O2	[M+H]+	4-Methylbenzoic acid	Phenolic acids	Phenolic acids	99-94-5	3	C01454	ko00622,ko01100,ko01120,ko01220	1.36829	0.0409938	0.128901	down	8.89216e-05
Hmyp002315	303.04	257.04	302.043	C15H10O7	[M+H]+	3,5,7,4'-Tetrahydroxy-Coumaronochromone	Others	Chromone	-	3	-	-	1.37103	0.0362609	0.132129	down	1.95742e-05
Wbwn006662	367.08	337.03	368.09	C20H16O7	[M-H]-	[2,5-Bis(1,3-benzodioxol-5-yl)-4-(hydroxymethyl)furan-3-yl]methanol	Lignans and Coumarins	Lignans	-	2	-	-	1.23525	0.0218359	0.158311	down	0.00023317
Wafn003070	371.1	209.05	372.106	C16H20O10	[M-H]-	Hydroxyferulic acid glucoside	Phenolic acids	Phenolic acids	-	2	-	-	1.37436	0.0289413	0.193161	down	5.04049e-05
MWSHC20125	335.08	135.05	336.084	C16H16O8	[M-H]-	5-O-Caffeoylshikimic acid	Phenolic acids	Phenolic acids	73263-62-4	1	-	-	1.36279	0.0370099	0.195021	down	5.70796e-05
Zbrn006627	461.106	299.056	462.116	C22H22O11	[M-H]-	Chrysoeriol-5-O-glucoside*	Flavonoids	Flavones	-	1	-	-	1.38093	0.0184507	0.265849	down	0.000166378
MWSHY0147	255.07	199.08	254.058	C15H10O4	[M+H]+	Daidzein	Flavonoids	Isoflavones	486-66-8	1	C10208	ko00943,ko00946,ko01061,ko01100,ko01110	1.36117	0.0376896	0.268582	down	0.000261382
Zbjn006482	461.11	299.06	462.116	C22H22O11	[M-H]-	Kaempferide-3-O-glucoside*	Flavonoids	Flavonols	-	1	-	-	1.35754	0.00581663	0.271118	down	0.000151313
Laxp006572	255.06	137.02	254.058	C15H10O4	[M+H]+	Hispidol*	Flavonoids	Other Flavonoids	5786-54-9	1	C08644	-	1.34089	0.0346037	0.275852	down	0.000157717
MWSmce332	209.08	191.07	208.074	C11H12O4	[M+H]+	3,4-Dimethoxycinnamic acid	Phenolic acids	Phenolic acids	2316-26-9	3	-	-	1.36473	0.0357149	0.284385	down	4.33262e-05
mws1173	271.06	243.07	272.068	C15H12O5	[M-H]-	Garbanzol	Flavonoids	Flavonols	1226-22-8	1	C09751	ko00941	1.34022	0.0468032	0.286124	down	0.00065155
Zamn005971	227.07	185.06	228.079	C14H12O3	[M-H]-	5-[2-(2-hydroxy-phenyl)-vinyl]-benzene-1,3-diol	Others	Stilbene	-	3	-	-	1.38808	0.00156214	0.305773	down	0.000149141
mws0943	151.05	71.01	152.059	C7H8N2O2	[M-H]-	1,4-Dihydro-1-Methyl-4-oxo-3-pyridinecarboxamide	Alkaloids	Pyridine alkaloids	769-49-3	3	C05843	ko00760,ko01100	1.38254	0.0108591	0.307074	down	4.82337e-05
pmp000628	261.16	243.15	260.152	C15H20N2O2	[M+H]+	9α-Hydroxysophoramine	Alkaloids	Quinorisidine alkaloids	-	3	-	-	1.3311	0.0270958	0.325843	down	0.000172299
Lasp008178	493.15	283.06	492.142	C27H24O9	[M+H]+	Butesuperin B	Flavonoids	Isoflavones	-	1	-	-	1.34281	0.00535045	0.334922	down	3.53298e-05
Hmxp006586	329.1	299.05	328.095	C18H16O6	[M+H]+	5-Hydroxy-7,3',4'-trimethoxyflavone*	Flavonoids	Flavones	29080-58-8	1	-	-	1.36064	0.0135383	0.335493	down	7.73144e-05
Lajp006366	257.08	123.04	256.074	C15H12O4	[M+H]+	Bolusanthin IV	Lignans and Coumarins	Lignans	-	1	-	-	1.37052	0.00108637	0.346779	down	0.000120807
MWS20174	253.05	223.04	254.058	C15H10O4	[M-H]-	2-hydroxy-3-hydroxymethyl-anthraquinone	Quinones	Anthraquinone	-	3	-	-	1.36167	0.00450729	0.352527	down	6.27495e-06
Wagp007355	329.1	299.06	328.095	C18H16O6	[M+H]+	8-Hydroxy-4',5,7-trimethoxyflavone*	Flavonoids	Flavones	21919-71-1	1	-	-	1.30972	0.0482193	0.353071	down	7.90143e-05
Lmyp001375	314.09	152.03	313.08	C13H15NO8	[M+H]+	BOA-6-O-glucoside	Alkaloids	Alkaloids	-	3	-	-	1.3652	0.00650528	0.356256	down	4.91628e-05
ZbWp001588	310.13	120.08	309.121	C15H19NO6	[M+H]+	3-(((S)-1-carboxy-2-phenylethyl)amino)-2,5-dihydroxycyclopentane-1-carboxylic acid	Others	Others	-	1	-	-	1.38381	0.00827656	0.35648	down	0.000519721
mws1172	445.11	283.06	446.121	C22H22O10	[M-H]-	Trifolirhizin (Maackiain-3-O-glucoside)*	Flavonoids	Isoflavones	6807-83-6	1	C10538	ko00943	1.3671	0.0153141	0.359276	down	0.000176826
Zahp006076	177.05	131.05	176.047	C10H8O3	[M+H]+	2-Hydroxy-2,3-dihydronaphthalene-1,4-dione	Quinones	Quinones	63534-43-0	2	-	-	1.32355	0.0198461	0.363804	down	0.000156609
Lmmp002795	463.12	301.07	462.116	C22H22O11	[M+H]+	Pratensein-7-O-glucoside	Flavonoids	Isoflavones	36191-03-4	2	-	-	1.34605	0.0255508	0.364439	down	9.85342e-05
Smcp000882	328.13	310.12	327.132	C15H21NO7	[M+H]+	N-benzoyl-2-aminoethyl-β-D-glucopyranoside	Alkaloids	Alkaloids	-	1	-	-	1.35335	0.0364623	0.370828	down	0.000304933
Wcgp005256	249.11	159.08	248.105	C14H16O4	[M+H]+	3-hydroxy-6-(2-hydroxyethyl)-7-(hydroxymethyl)-5-methyl-2-methylidene-3H-inden-1-one	Others	Others	-	3	-	-	1.35139	0.0012662	0.378781	down	8.15587e-05
MWStz202	353.15	177.06	352.142	C20H20N2O4	[M+H]+	cis-Moschamine	Alkaloids	Plumerane	193224-24-7	3	-	-	1.33415	0.00335103	0.379963	down	4.53109e-05
mws1714	473.07	149.01	474.08	C22H18O12	[M-H]-	Chicoric Acid	Phenolic acids	Phenolic acids	70831-56-0	3	C10437	-	1.36478	0.0211213	0.381085	down	1.19557e-05
pmb3066	481.14	319.2	482.142	C22H26O12	[M-H]-	5-O-p-Coumaroylshikimic acid O-glucoside	Phenolic acids	Phenolic acids	-	1	-	-	1.34321	0.0141002	0.384622	down	3.9097e-05
Layp007669	329.1	314.08	328.095	C18H16O6	[M+H]+	5,7-dimethoxy-3',4'-methylenedioxyflavanone	Flavonoids	Other Flavonoids	-	2	-	-	1.36522	0.000348123	0.386534	down	0.000207422
Lazn004665	336.17	204.13	335.159	C15H21N5O4	[M+H]+	Triacanthinapioside	Alkaloids	Alkaloids	-	2	-	-	1.36738	0.00171215	0.38947	down	3.98e-05
Lajn004838	285.08	135.01	286.084	C16H14O5	[M-H]-	Isopterofuran	Phenolic acids	Phenolic acids	-	1	-	-	1.38591	0.000301711	0.394714	down	0.000204595
mws0914	271.06	151	272.068	C15H12O5	[M-H]-	3,5,7-Trihydroxyflavanone (Pinobanksin)*	Flavonoids	Flavanonols	548-82-3	1	C09826	ko00941	1.347	0.0350427	0.395746	down	0.000520408
Lasp008336	463.14	283.06	462.132	C26H22O8	[M+H]+	Butesuperin A	Flavonoids	Isoflavones	-	1	-	-	1.36905	0.000428564	0.407351	down	8.46158e-05
MWSHY0159	255.07	137.03	254.058	C15H10O4	[M+H]+	6,2'-Dihydroxyflavone	Flavonoids	Flavones	92439-20-8	1	-	-	1.38204	0.000734417	0.409447	down	0.000140213
Zmhn001934	417.12	255.07	418.126	C21H22O9	[M-H]-	Polygonimitin B	Flavonoids	Other Flavonoids	-	1	C17809	-	1.37035	0.0111992	0.41318	down	0.000995757
pme3255	179.11	123.04	178.099	C11H14O2	[M+H]+	Methyleugenol	Phenolic acids	Phenolic acids	93-15-2	1	C10454	ko00940	1.37043	0.0163817	0.417218	down	0.000144389
pmn001672	547.17	223.1	548.174	C23H32O15	[M-H]-	Furanofructosyl-α-D-(3-mustard acyl)glucoside*	Phenolic acids	Phenolic acids	-	1	-	-	1.33974	0.0390769	0.41722	down	0.000115626
Lmwp003442	449.11	287.06	448.101	C21H20O11	[M+H]+	Kaempferol-3-O-mannoside（Amoenin）	Flavonoids	Flavonols	-	3	-	-	1.37435	0.00062598	0.4207	down	0.000206169
Zbzp004330	549.12	301.07	548.116	C25H24O14	[M+H]+	irilin B-7-O-malonyl glucoside	Flavonoids	Isoflavones	-	1	-	-	1.33831	0.0246028	0.423962	down	0.000161489
Zbfn006124	531.15	193.05	532.158	C26H28O12	[M-H]-	2,6-Di-Feruloyl glucoside	Phenolic acids	Phenolic acids	-	3	-	-	1.34008	0.0241413	0.425199	down	2.08815e-05
pma0791	521.13	273.08	520.122	C24H24O13	[M+H]+	Naringenin-7-O-(6''-malonyl)glucoside	Flavonoids	Flavanones	-	3	-	-	1.25677	0.020784	0.426377	down	4.92597e-05
pmn001381	349.15	187.1	350.158	C15H26O9	[M-H]-	Eucommioside	Terpenoids	Terpene	-	3	-	-	1.36422	0.001648	0.428322	down	7.16417e-05
Zbqn006094	299.02	243.03	300.027	C15H8O7	[M-H]-	Pseudopurpurin(1,2,4-trihydroxy-3-carboxyanthraquinone)	Quinones	Anthraquinone	476-41-5	2	C10394	-	1.34021	0.00658877	0.429116	down	4.0506e-05
Hmdp103165	741.22	287.06	740.216	C33H40O19	[M+H]+	Clitorin	Flavonoids	Flavones	55804-74-5	3	-	-	1.29394	0.00393686	0.432352	down	2.18332e-05
MWSslk181	419.13	257.09	418.126	C21H22O9	[M+H]+	Isoliquiritin	Flavonoids	Chalcones	5041-81-6	2	C16978	-	1.3941	9.18842e-06	0.433722	down	0.000122951
Zblp004832	257.08	137.02	256.074	C15H12O4	[M+H]+	7,4'-Dihydroxydihydroflavonoids*	Flavonoids	Flavanones	-	1	-	-	1.39319	1.12606e-05	0.435679	down	0.0023351
Lasp003707	225.08	119.05	224.069	C11H12O5	[M+H]+	Acropyrone	Phenolic acids	Phenolic acids	-	3	-	-	1.34938	0.0302288	0.438087	down	4.50773e-05
Zmhn001970	389.12	227.08	390.132	C20H22O8	[M-H]-	Piceid (3,4',5-Trihydroxystilbene-3-O-glucoside)	Others	Stilbene	27208-80-6	3	C10275	-	1.24172	0.0101778	0.443279	down	1.41974e-05
pmp000971	301.07	286.05	300.063	C16H12O6	[M+H]+	6-Demethoxy-7-methylcapillarisin	Others	Chromone	-	3	-	-	1.21227	0.0212277	0.445957	down	1.81629e-05
MWSHY0015	257.08	137.02	256.074	C15H12O4	[M+H]+	Liquiritigenin*	Flavonoids	Flavanones	578-86-9	1	C09762	ko00941,ko00943,ko01061,ko01100,ko01110	1.35012	0.00852961	0.448722	down	0.0023376
Lmjp102009	489.36	397.33	488.35	C30H48O5	[M+H]+	2,3,6-Trihydroxyurs-12-en-28-oic acid (Madasiatic acid)	Terpenoids	Triterpene	26532-66-1	2	-	-	1.36143	0.00659407	0.451265	down	2.11111e-06
Wdtp003420	357.12	177.05	356.111	C16H20O9	[M+H]+	3,4,5-Trihydroxy-6-[[3-(4-methoxyphenyl)oxiran-2-yl]methoxy]oxane-2-carboxylic acid	Phenolic acids	Phenolic acids	-	3	-	-	1.19215	0.045451	0.453995	down	0.000202773
HJAP148	581.15	287.06	580.143	C26H28O15	[M+H]+	Kaempferol-3-O-sambubioside	Flavonoids	Flavonols	27661-51-4	3	-	-	1.1204	0.0265944	0.454244	down	2.73011e-05
mws1175	271.1	167.03	270.089	C16H14O4	[M+H]+	Pinostrobin	Flavonoids	Flavanones	480-37-5	3	C16419	ko00941	1.35457	0.000812243	0.454497	down	0.000101153
Lmsn002815	593.15	285.04	594.159	C27H30O15	[M-H]-	Kaempferol-3-O-rutinoside(Nicotiflorin)*	Flavonoids	Flavonols	17650-84-9	3	C21833	ko00944,ko01110	1.03762	0.0446392	0.456655	down	1.11148e-05
Hmlp006030	271.1	151.04	270.089	C16H14O4	[M+H]+	4,4'-dihydroxy-2-methoxychalcone	Flavonoids	Chalcones	-	1	-	-	1.39579	3.86311e-05	0.465498	down	0.003207
Zbbn005842	253.05	117.04	254.058	C15H10O4	[M-H]-	7,4'-Dihydroxyflavone	Flavonoids	Flavones	2196-14-7	1	C12123	ko00941,ko00943	1.34271	0.0325539	0.470901	down	0.000130399
pmp000566	287.09	163.04	286.084	C16H14O5	[M+H]+	Claussequinone	Flavonoids	Other Flavonoids	35878-39-8	1	-	-	1.38793	0.00553136	0.471318	down	0.00105441
mws2212	179.03	135.05	180.042	C9H8O4	[M-H]-	Caffeic acid	Phenolic acids	Phenolic acids	331-39-5	3	C01197	ko00940,ko01061,ko01100,ko01110,ko01220	1.31992	0.0354448	0.474133	down	0.000262658
Lmyn006227	269.05	151	270.053	C15H10O5	[M-H]-	Galangin (3,5,7-Trihydroxyflavone)	Flavonoids	Flavonols	548-83-4	3	C10044	ko00941	1.34748	0.0306347	0.477585	down	1.6383e-05
Lhmp122220	315.12	149.06	314.115	C18H18O5	[M+H]+	6a,3,9-trimethoxypterocarpan	Others	Others	-	2	-	-	1.32714	0.0463461	0.479503	down	8.62098e-05
mws0612	195.07	121.03	196.074	C10H12O4	[M-H]-	3,4-Dimethoxyphenyl acetic acid	Phenolic acids	Phenolic acids	93-40-3	3	-	-	1.26404	0.0135347	0.481395	down	3.93735e-06
Wbwn006953	337.11	307.06	338.115	C20H18O5	[M-H]-	Cagayanone A	Lignans and Coumarins	Lignans	-	3	-	-	1.38493	0.000178539	0.487816	down	0.000131214
Zmdn011161	239.07	223.03	240.079	C15H12O3	[M-H]-	Chrysophanol-9-anthrone	Quinones	Anthraquinone	491-58-7	2	C10314	-	1.28053	0.0181638	0.488429	down	0.000674962
Wahp006589	303.09	153.02	302.079	C16H14O6	[M+H]+	Homeriodictyol	Flavonoids	Flavanones	-	2	-	-	1.25889	0.00678045	0.489094	down	4.35823e-05
mws5028	136.04	80.06	135.032	C7H5NO2	[M+H]+	2-Benzoxazolinone	Alkaloids	Alkaloids	59-49-4	3	-	-	1.30897	0.025026	0.496329	down	4.45876e-05
Lmxp000429	198.12	95.06	197.116	C9H15N3O2	[M+H]+	Hercynine	Alkaloids	Alkaloids	534-30-5	3	-	-	1.28159	0.00948108	0.497879	down	0.000472973
pmp000198	913.52	441.37	912.508	C47H76O17	[M+H]+	Soyasaponin βc*	Terpenoids	Triterpene Saponin	-	1	-	-	1.19773	0.0336612	0.498161	down	0.000117788
Yphn012690	407.187	407.192	408.194	C25H28O5	[M-H]-	6-Geranylnaringenin; Mimulone; Bonannione A	Flavonoids	Flavanones	97126-57-3	3	-	-	1.39282	3.02148e-05	2.0102	up	0.00020474
Lasp001752	579.17	255.07	578.164	C27H30O14	[M+H]+	Daidzein 4',7-diglucoside	Flavonoids	Isoflavones	-	1	-	-	1.33426	0.0038025	2.11692	up	6.71435e-05
Laxp006592	1105.58	423.36	1104.57	C54H88O23	[M+H]+	Comploside II*	Terpenoids	Triterpene Saponin	-	1	-	-	1.29852	0.0103471	2.2915	up	7.65154e-06
Lazp004646	503.16	299.09	502.147	C25H26O11	[M+H]+	Acetyl Wistin*	Flavonoids	Isoflavones	-	1	-	-	1.38034	0.00151915	2.2918	up	0.000362418
Lagp005559	503.16	299.09	502.147	C25H26O11	[M+H]+	8-Methoxy acetyl ononin*	Flavonoids	Isoflavones	-	1	-	-	1.36932	0.00952952	2.38679	up	0.000278449
Hmgp002080	641.17	317.06	640.164	C28H32O17	[M+H]+	Patuletin-7-O-rutinoside	Flavonoids	Flavonols	-	2	-	-	1.32018	0.0399239	2.44921	up	4.51235e-05
Hahn000968	659.19	167.04	660.205	C32H36O15	[M-H]-	picroroside B	Others	Others	-	1	-	-	1.34189	0.00179555	2.46747	up	0.00158896
mws1150	785.25	623.22	786.258	C35H46O20	[M-H]-	Echinacoside*	Phenolic acids	Phenolic acids	82854-37-3	2	C10450	-	1.29663	0.00538878	2.49129	up	0.000118401
MWSHC2027	231.11	158.1	230.106	C13H14N2O2	[M+H]+	(1R,3S)-1-Methyl-1,2,3,4-tetrahydro-β-carboline-3-carboxylic acid	Alkaloids	Alkaloids	42438-72-2	3	-	-	1.38808	0.00618346	2.51194	up	0.000223901
Wahp001558	322.21	177.06	321.205	C17H27N3O3	[M+H]+	N-Feruloylspermidine	Alkaloids	Phenolamine	-	1	-	-	1.38052	0.000109612	2.63573	up	0.000100413
Jmzn003632	521.2	329.14	522.21	C26H34O11	[M-H]-	Manglieside D	Lignans and Coumarins	Lignans	-	3	-	-	1.3188	0.0261821	2.64844	up	0.000220921
Lmyp003387	192.07	146.06	191.058	C10H9NO3	[M+H]+	2-Oxo-3,4-dihydro-1H-quinoline-3-carboxylic acid	Alkaloids	Quinoline alkaloids	246867-17-4	3	-	-	1.20743	0.0167637	2.65942	up	0.000264451
pmp000581	475.12	271.06	474.116	C23H22O11	[M+H]+	Apigenin-7-O-(6''-acetyl)glucoside	Flavonoids	Flavones	72741-92-5	2	-	-	1.36282	0.00034935	2.70871	up	0.000127352
Lmmn005003	1087.51	1087.5	1088.5	C52H80O24	[M-H]-	Medicagenic acid-3-O-glucuronide-28-O-xylosyl(1,4)-rhamnosyl(1,2)-arabinoside	Terpenoids	Triterpene Saponin	128192-15-4	2	-	-	1.38665	5.37961e-05	2.71889	up	0.00019919
Jmzn003343	521.2	329.14	522.21	C26H34O11	[M-H]-	Saikolignanoside A	Lignans and Coumarins	Lignans	-	3	-	-	1.31163	0.0462988	2.76866	up	0.000240842
Lajp006472	473.14	269.08	472.137	C24H24O10	[M+H]+	Formononetin acetyl glucoside	Flavonoids	Isoflavones	-	1	-	-	1.32253	0.00705373	2.79299	up	0.00472149
Wayp002004	177.1	132.08	176.095	C10H12N2O	[M+H]+	N-Formyl nornicotine	Alkaloids	Pyridine alkaloids	3000-81-5	2	-	-	1.36476	0.000296051	2.91412	up	4.86212e-05
Lmmn004032	163.11	148.06	164.12	C11H16O	[M-H]-	Cis-Jasmone	Others	Ketone compounds	488-10-8	3	C08490	-	1.38398	0.0199016	6.34116	up	1.02055e-05
mws1686	167.07	121.07	166.063	C9H10O3	[M+H]+	Paeonol	Phenolic acids	Phenolic acids	552-41-0	3	C10712	-	1.3912	0.00989548	7.68455	up	6.7569e-06
Zjgp101314	647.38	453.34	646.372	C36H54O10	[M+H]+	glycyrrhetic acid monoglucuronide	Terpenoids	Triterpene Saponin	-	2	-	-	1.38594	0.0174496	8.92722	up	0.000754078
pmp000199	923.5	423.36	922.493	C48H74O17	[M+H]+	Soyasaponin γg	Terpenoids	Triterpene Saponin	-	2	-	-	1.37892	0.0347133	10.0694	up	6.45463e-06
Zmxp002867	625.17	301.07	624.169	C28H32O16	[M+H]+	Chrysoeriol-5,7-di-O-glucoside	Flavonoids	Flavones	-	3	-	-	1.38399	0.0254373	10.5043	up	2.39937e-05
Zmdn006214	487.12	283.06	488.132	C24H24O11	[M-H]-	Physcion-8-O-(6-acetyl)-glucoside	Quinones	Anthraquinone	-	3	-	-	1.39394	0.00511723	11.2487	up	3.07821e-05
Wbmp004660	357.13	175.08	356.126	C20H20O6	[M+H]+	balanophon n	Lignans and Coumarins	Lignans	-	3	-	-	1.39516	0.00302797	12.0033	up	2.00459e-05
Zmdn003480	537.2	375.15	538.205	C26H34O12	[M-H]-	Cycloolivil-6-O-glucoside	Lignans and Coumarins	Lignans	-	3	-	-	1.38486	0.0258191	14.0952	up	1.98944e-05
pmb0758	491.15	329	490.147	C24H26O11	[M+H]+	Anisic acid-O-feruloyl glucoside	Phenolic acids	Phenolic acids	-	3	-	-	1.38847	0.0181963	15.1409	up	5.37107e-06
Zmhn000563	343.1	197.05	344.111	C15H20O9	[M-H]-	Syringic acid 4-O-rhamnoside	Lignans and Coumarins	Lignans	-	3	-	-	1.38951	0.0206692	19.5313	up	1.07565e-05
pmp000191	475.12	271.06	474.116	C23H22O11	[M+H]+	6''-O-Acetylgenistin	Flavonoids	Isoflavones	73566-30-0	2	-	-	1.38186	0.0348204	19.6152	up	1.58194e-05
mws0036	609.18	301.09	610.19	C28H34O15	[M-H]-	Hesperetin-7-O-rutinoside (Hesperidin)	Flavonoids	Flavanones	520-26-3	3	C09755	-	1.39442	0.00565602	21.2182	up	4.74404e-06

## Sheet: Table S5
PG.ProteinAccessions	PG.Genes	PG.ProteinDescriptions	PG.Qvalue	FoldChange(T/C)	pvalue
Q6ZUL3	C8orf86	Uncharacterized protein C8orf86	0.000720981	8.23815	1.96599e-09
Q15782	CHI3L2	Chitinase-3-like protein 2	0.0038674	3.57153	0.000561192
P05109	S100A8	Protein S100-A8	0	2.06422	7.85666e-06
A2AJT9	BCLAF3	BCLAF1 and THRAP3 family member 3	0.00058548	1.99083	0.00787401
O75800	ZMYND10	Zinc finger MYND domain-containing protein 10	0.00720892	1.9588	0.0328663
Q8WYQ3	CHCHD10	Coiled-coil-helix-coiled-coil-helix domain-containing protein 10, mitochondrial	0.00058548	1.89825	0.0443193
Q6Y1H2	HACD2	Very-long-chain (3R)-3-hydroxyacyl-CoA dehydratase 2	0	1.8632	0.0171126
P40617	ARL4A	ADP-ribosylation factor-like protein 4A	0.00128682	1.73586	0.00603566
Q6PUV4	CPLX2	Complexin-2	0	1.66605	0.0160706
P31431	SDC4	Syndecan-4	0.000156691	1.63292	0.0337105
P04818	TYMS	Thymidylate synthase	0	1.56664	1.97263e-05
P02656	APOC3	Apolipoprotein C-III	0.000720981	1.54351	0.0470469
P02768	ALB	Albumin	0	1.51944	3.21976e-05
Q9NWM8	FKBP14	Peptidyl-prolyl cis-trans isomerase FKBP14	0	1.5169	0.0387887
Q96D15	RCN3	Reticulocalbin-3	0.000309789	1.48485	0.00654508
Q8WVX9	FAR1	Fatty acyl-CoA reductase 1	0	1.48439	8.62179e-05
Q5R3I4	TTC38	Tetratricopeptide repeat protein 38	0	1.46714	0.00276229
Q8IVB5	LIX1L	LIX1-like protein	0.00058548	1.45635	0.02022
P02765	AHSG	Alpha-2-HS-glycoprotein	0	1.45129	0.038055
P10643	C7	Complement component C7	0.00142167	1.4348	0.0279936
Q9P1Z2	CALCOCO1	Calcium-binding and coiled-coil domain-containing protein 1	0	1.40639	0.011385
O75071	EFCAB14	EF-hand calcium-binding domain-containing protein 14	0.00156117	1.3958	0.0292203
Q05469	LIPE	Hormone-sensitive lipase	0.000720981	1.39571	5.82541e-05
Q8NF91	SYNE1	Nesprin-1	0.00626788	1.39434	0.031479
P01023	A2M	Alpha-2-macroglobulin	0	1.38716	0.00976605
Q9Y227	ENTPD4	Ectonucleoside triphosphate diphosphohydrolase 4	0.00142167	1.37397	0.0348668
O60291	MGRN1	E3 ubiquitin-protein ligase MGRN1	0.000156691	1.36371	0.0286592
Q8NBJ5	COLGALT1	Procollagen galactosyltransferase 1	0	1.36217	0.000706402
P01137	TGFB1	Transforming growth factor beta-1 proprotein	0.000156691	1.34106	0.0153739
Q9HBL8	NMRAL1	NmrA-like family domain-containing protein 1	0	1.33543	0.000803409
P04114	APOB	Apolipoprotein B-100	0	1.33128	0.00184639
Q9NYF3	FAM53C	Protein FAM53C	0	1.32709	0.0378203
Q15561	TEAD4	Transcriptional enhancer factor TEF-3	0	1.32606	0.00186677
Q9Y2B2	PIGL	N-acetylglucosaminyl-phosphatidylinositol de-N-acetylase	0	1.32516	0.016724
A6NNT2	C16orf96	Uncharacterized protein C16orf96	0.00142167	1.31996	0.0225965
Q13438	OS9	Protein OS-9	0.000156691	1.31581	0.00871941
Q9H2X8	IFI27L2	Interferon alpha-inducible protein 27-like protein 2	0	1.31542	0.040289
Q8IYD8	FANCM	Fanconi anemia group M protein	0.0029346	1.31107	0.0452473
Q8TAA5	GRPEL2	GrpE protein homolog 2, mitochondrial	0	1.3065	0.00308144
O60568	PLOD3	Multifunctional procollagen lysine hydroxylase and glycosyltransferase LH3	0	1.29695	0.00223389
P23677	ITPKA	Inositol-trisphosphate 3-kinase A	0	1.29608	0.00572526
Q8NI77	KIF18A	Kinesin-like protein KIF18A	0.000156691	1.29338	0.0307883
P12757	SKIL	Ski-like protein	0	1.29286	0.0365699
Q9BV57	ADI1	Acireductone dioxygenase	0	1.29096	0.000631424
Q7Z628	NET1	Neuroepithelial cell-transforming gene 1 protein	0	1.29094	0.0370164
Q8NCC3	PLA2G15	Phospholipase A2 group XV	0.000156691	1.28698	0.0126075
Q9H1E5	TMX4	Thioredoxin-related transmembrane protein 4	0	1.2858	0.00164364
P02788	LTF	Lactotransferrin	0.000156691	1.2845	0.00135266
Q8IX03	WWC1	Protein KIBRA	0.000309789	1.28158	0.0420808
Q9BQD7	ANTKMT	Adenine nucleotide translocase lysine N-methyltransferase	0.000454683	1.27382	0.0155772
P41134	ID1	DNA-binding protein inhibitor ID-1	0	1.26901	0.0499239
Q15904	ATP6AP1	V-type proton ATPase subunit S1	0	1.26616	0.00209981
P60520	GABARAPL2	Gamma-aminobutyric acid receptor-associated protein-like 2	0	1.26609	0.00224629
Q9NPB8	GPCPD1	Glycerophosphocholine phosphodiesterase GPCPD1	0.000156691	1.26503	0.0175174
Q9UHA2	SS18L2	SS18-like protein 2	0	1.26288	0.0342493
Q07352	ZFP36L1	mRNA decay activator protein ZFP36L1	0	1.2628	0.00952364
Q9BWT7	CARD10	Caspase recruitment domain-containing protein 10	0	1.26268	0.0242274
Q9NPD8	UBE2T	Ubiquitin-conjugating enzyme E2 T	0	1.25879	0.000985507
Q7Z4G1	COMMD6	COMM domain-containing protein 6	0	1.25715	0.0432506
Q15004	PCLAF	PCNA-associated factor	0	1.25684	0.0245045
Q8IYK4	COLGALT2	Procollagen galactosyltransferase 2	0	1.25676	0.00450223
Q7Z7L7	ZER1	Protein zer-1 homolog	0	1.25553	0.0442065
Q9NVV0	TMEM38B	Trimeric intracellular cation channel type B	0	1.25226	0.0211828
Q9H3L0	MMADHC	Cobalamin trafficking protein CblD	0	1.25178	7.30689e-05
P02649	APOE	Apolipoprotein E	0.000156691	1.25127	0.0151686
O75976	CPD	Carboxypeptidase D	0	1.24851	0.00292016
O14545	TRAFD1	TRAF-type zinc finger domain-containing protein 1	0.000156691	1.24532	0.00853465
Q2M3X9	ZNF674	Zinc finger protein 674	0.0022494	1.24427	0.0493115
Q9NSY1	BMP2K	BMP-2-inducible protein kinase	0.000156691	1.24105	0.00527562
Q92843	BCL2L2	Bcl-2-like protein 2	0.00058548	1.24035	0.0197271
Q9NXX6	NSMCE4A	Non-structural maintenance of chromosomes element 4 homolog A	0	1.23826	0.0178783
Q99707	MTR	Methionine synthase	0.000156691	1.23653	0.0144505
Q14CS0	UBXN2B	UBX domain-containing protein 2B	0.000156691	1.23601	0.0374061
O75616	ERAL1	GTPase Era, mitochondrial	0	1.23448	0.0460165
Q96G01	BICD1	Protein bicaudal D homolog 1	0.000156691	1.23417	0.0242279
Q9P0S2	COX16	Cytochrome c oxidase assembly protein COX16 homolog, mitochondrial	0	1.23412	0.0210159
P43007	SLC1A4	Neutral amino acid transporter A	0	1.22543	0.0227839
O75787	ATP6AP2	Renin receptor	0	1.22462	0.00127707
Q6DD88	ATL3	Atlastin-3	0.000156691	1.22417	0.0255743
Q5TFE4	NT5DC1	5'-nucleotidase domain-containing protein 1	0	1.22271	0.0190176
Q9BZQ6	EDEM3	ER degradation-enhancing alpha-mannosidase-like protein 3	0.000156691	1.22265	0.0141121
Q9Y2H2	INPP5F	Phosphatidylinositide phosphatase SAC2	0.0029346	1.222	0.00227764
Q9NRH2	SNRK	SNF-related serine/threonine-protein kinase	0.00561106	1.22045	0.0315383
Q6PIW4	FIGNL1	Fidgetin-like protein 1	0	1.21992	0.0116038
Q9H8M2	BRD9	Bromodomain-containing protein 9	0	1.21825	0.0174239
Q96GY0	ZC2HC1A	Zinc finger C2HC domain-containing protein 1A	0.00211149	1.21751	0.0245322
Q9BVS4	RIOK2	Serine/threonine-protein kinase RIO2	0	1.21735	0.019797
P15407	FOSL1	Fos-related antigen 1	0	1.2172	0.0491623
P54274	TERF1	Telomeric repeat-binding factor 1	0.000156691	1.2169	0.0205065
Q16850	CYP51A1	Lanosterol 14-alpha demethylase	0	1.21564	0.015657
Q10469	MGAT2	Alpha-1,6-mannosyl-glycoprotein 2-beta-N-acetylglucosaminyltransferase	0	1.21509	0.0118076
Q9BV40	VAMP8	Vesicle-associated membrane protein 8	0	1.21497	0.0488746
P37268	FDFT1	Squalene synthase	0	1.21433	0.0093015
Q8IVM0	CCDC50	Coiled-coil domain-containing protein 50	0	1.21353	0.0142119
Q9NPE2	NGRN	Neugrin	0	1.21053	0.011571
Q9H1P3	OSBPL2	Oxysterol-binding protein-related protein 2	0	1.21047	0.000307083
P01130	LDLR	Low-density lipoprotein receptor	0	1.20803	0.000147732
Q9H0Z9	RBM38	RNA-binding protein 38	0	1.20759	0.000657003
Q9NS87	KIF15	Kinesin-like protein KIF15	0	1.20749	0.0426144
Q8NG31	KNL1	Kinetochore scaffold 1	0	1.20634	0.0236478
P50579	METAP2	Methionine aminopeptidase 2	0	1.20619	0.000799517
Q96E14	RMI2	RecQ-mediated genome instability protein 2	0.00347512	1.20566	0.0132592
Q15417	CNN3	Calponin-3	0	1.20387	0.000725119
Q8NCN4	RNF169	E3 ubiquitin-protein ligase RNF169	0.00086145	1.20241	0.0357827
Q8IYL3	C1orf174	UPF0688 protein C1orf174	0	1.20198	0.0403172
Q99988	GDF15	Growth/differentiation factor 15	0.00058548	0.833198	0.0374271
O95633	FSTL3	Follistatin-related protein 3	0	0.832534	0.035441
O75683	SURF6	Surfeit locus protein 6	0	0.831742	0.0496031
Q86T03	PIP4P1	Type 1 phosphatidylinositol 4,5-bisphosphate 4-phosphatase	0	0.831628	0.0211054
Q9H257	CARD9	Caspase recruitment domain-containing protein 9	0	0.831406	0.0289393
P61020	RAB5B	Ras-related protein Rab-5B	0	0.82996	0.0236868
Q6NT16	SLC18B1	MFS-type transporter SLC18B1	0.000454683	0.829465	0.0133378
P08069	IGF1R	Insulin-like growth factor 1 receptor	0	0.829328	0.00733311
Q9Y2I8	WDR37	WD repeat-containing protein 37	0	0.828574	0.0413292
Q9UKB3	DNAJC12	DnaJ homolog subfamily C member 12	0	0.82835	0.0273513
P09327	VIL1	Villin-1	0	0.827893	0.00365778
Q9NX00	TMEM160	Transmembrane protein 160	0	0.826983	0.0182014
Q13015	MLLT11	Protein AF1q	0	0.82641	0.0263133
Q8NI60	COQ8A	Atypical kinase COQ8A, mitochondrial	0	0.826346	0.00232197
P04920	SLC4A2	Anion exchange protein 2	0	0.825547	0.0201971
P08473	MME	Neprilysin	0	0.824132	0.0112811
P50895	BCAM	Basal cell adhesion molecule	0.000156691	0.823715	0.0397264
Q08380	LGALS3BP	Galectin-3-binding protein	0	0.823266	0.0206838
O00625	PIR	Pirin	0	0.822431	0.0235024
Q7Z7M9	GALNT5	Polypeptide N-acetylgalactosaminyltransferase 5	0	0.822051	0.00394407
P06239	LCK	Tyrosine-protein kinase Lck	0	0.821958	0.00205999
Q03154	ACY1	Aminoacylase-1	0	0.821712	0.018737
O75884	RBBP9	Serine hydrolase RBBP9	0.000156691	0.821101	0.0253511
O95625	ZBTB11	Zinc finger and BTB domain-containing protein 11	0.000156691	0.820404	0.0124743
Q5VTE6	ANGEL2	Protein angel homolog 2	0	0.820046	0.0125101
P43155	CRAT	Carnitine O-acetyltransferase	0	0.819469	0.000933209
P50747	HLCS	Biotin--protein ligase	0	0.819268	0.00551038
Q5HYK3	COQ5	2-methoxy-6-polyprenyl-1,4-benzoquinol methylase, mitochondrial	0	0.815199	0.0125287
P15104	GLUL	Glutamine synthetase	0.000454683	0.814486	0.0385021
Q9NYC9	DNAH9	Dynein axonemal heavy chain 9	0.00347512	0.814254	0.045597
Q2M2Z5	KIZ	Centrosomal protein kizuna	0	0.81349	0.00364171
Q96NR3	PTCHD1	Patched domain-containing protein 1	0.00720892	0.813224	0.000199526
P11021	HSPA5	Endoplasmic reticulum chaperone BiP	0	0.812583	0.00114965
P20226	TBP	TATA-box-binding protein	0.00320647	0.811324	0.0114461
Q9UBN4	TRPC4	Short transient receptor potential channel 4	0.000720981	0.811313	0.00166244
Q8TE67	EPS8L3	Epidermal growth factor receptor kinase substrate 8-like protein 3	0	0.81012	0.00273842
O95294	RASAL1	RasGAP-activating-like protein 1	0	0.809765	0.00539602
P04792	HSPB1	Heat shock protein beta-1	0	0.80812	0.00322203
Q53EL6	PDCD4	Programmed cell death protein 4	0	0.806036	0.0105038
Q96FC7	PHYHIPL	Phytanoyl-CoA hydroxylase-interacting protein-like	0	0.804741	0.0319269
Q9Y6N1	COX11	Cytochrome c oxidase assembly protein COX11, mitochondrial	0	0.80473	0.0234727
Q9Y2T3	GDA	Guanine deaminase	0	0.803127	0.000662742
Q9NV92	NDFIP2	NEDD4 family-interacting protein 2	0	0.80113	0.00890047
Q06481	APLP2	Amyloid beta precursor like protein 2	0.000156691	0.801129	0.0450672
P07305	H1-0	Histone H1.0	0	0.79977	0.0332987
O15068	MCF2L	Guanine nucleotide exchange factor DBS	0	0.799084	0.022035
Q9NQ84	GPRC5C	G-protein coupled receptor family C group 5 member C	0.000156691	0.79628	0.0463218
P21926	CD9	CD9 antigen	0	0.794466	0.0122365
P25054	APC	Adenomatous polyposis coli protein	0.000156691	0.792943	0.011997
P52895	AKR1C2	Aldo-keto reductase family 1 member C2	0	0.791651	0.00122136
Q96JM7	L3MBTL3	Lethal(3)malignant brain tumor-like protein 3	0	0.790756	0.0214929
P33764	S100A3	Protein S100-A3	0	0.789914	0.00130052
P13647	KRT5	Keratin, type II cytoskeletal 5	0	0.787954	0.00388852
Q8NI37	PPTC7	Protein phosphatase PTC7 homolog	0	0.787834	0.0241042
Q9UMR2	DDX19B	ATP-dependent RNA helicase DDX19B	0	0.787731	0.0478913
Q14114	LRP8	Low-density lipoprotein receptor-related protein 8	0.00058548	0.787731	0.0129838
Q6NXG1	ESRP1	Epithelial splicing regulatory protein 1	0	0.786202	0.000769607
Q9H3M7	TXNIP	Thioredoxin-interacting protein	0	0.784908	0.0281273
Q8TEB9	RHBDD1	Rhomboid-related protein 4	0.000156691	0.784497	0.0185205
Q96BI1	SLC22A18	Solute carrier family 22 member 18	0	0.783093	0.0109014
Q12913	PTPRJ	Receptor-type tyrosine-protein phosphatase eta	0.000156691	0.782065	0.0074876
P05026	ATP1B1	Sodium/potassium-transporting ATPase subunit beta-1	0.000156691	0.781177	0.00460073
O43291	SPINT2	Kunitz-type protease inhibitor 2	0	0.778576	0.00194097
Q9H8H3	METTL7A	Putative methyltransferase-like protein 7A	0	0.778261	0.0053152
Q9Y2Z9	COQ6	Ubiquinone biosynthesis monooxygenase COQ6, mitochondrial	0	0.778196	0.0122545
P13929	ENO3	Beta-enolase	0	0.777721	0.0132738
Q08495	DMTN	Dematin	0	0.777681	0.0001044
Q14451	GRB7	Growth factor receptor-bound protein 7	0.000156691	0.776366	0.0148648
Q9BUK0	CHCHD7	Coiled-coil-helix-coiled-coil-helix domain-containing protein 7	0	0.776354	0.0286607
Q92673	SORL1	Sortilin-related receptor	0	0.776015	0.0146283
Q5TGZ0	MICOS10	MICOS complex subunit MIC10	0.000309789	0.775759	0.0123345
Q5TBC7	BCL2L15	Bcl-2-like protein 15	0	0.774953	0.000935631
Q9H329	EPB41L4B	Band 4.1-like protein 4B	0	0.773964	0.0100855
Q8WUJ3	CEMIP	Cell migration-inducing and hyaluronan-binding protein	0	0.773155	0.000598663
P01034	CST3	Cystatin-C	0	0.772433	0.00137797
Q2T9J0	TYSND1	Peroxisomal leader peptide-processing protease	0	0.771221	0.0148646
Q16625	OCLN	Occludin	0	0.768973	0.026006
Q14061	COX17	Cytochrome c oxidase copper chaperone	0	0.766557	0.0140464
P11047	LAMC1	Laminin subunit gamma-1	0	0.766465	0.00164911
P85298	ARHGAP8	Rho GTPase-activating protein 8	0.000720981	0.766016	0.017878
Q96A57	TMEM230	Transmembrane protein 230	0	0.764943	0.00516207
Q9BZ67	FRMD8	FERM domain-containing protein 8	0	0.764079	0.000310544
Q8N131	TMEM123	Porimin	0.00183305	0.764056	0.00411529
O15155	BET1	BET1 homolog	0	0.763122	0.0116704
P13674	P4HA1	Prolyl 4-hydroxylase subunit alpha-1	0	0.762358	0.00233756
Q53RT3	ASPRV1	Retroviral-like aspartic protease 1	0.000156691	0.762115	0.0174371
P85299	PRR5	Proline-rich protein 5	0	0.762113	0.0216162
Q7Z6J8	UBE3D	E3 ubiquitin-protein ligase E3D	0	0.761498	0.00546927
P62877	RBX1	E3 ubiquitin-protein ligase RBX1	0.00058548	0.760447	0.0245892
P15328	FOLR1	Folate receptor alpha	0	0.757402	0.00798531
Q8NG11	TSPAN14	Tetraspanin-14	0	0.756461	0.000108053
P08962	CD63	CD63 antigen	0	0.755668	0.00951796
Q8N371	KDM8	Bifunctional peptidase and arginyl-hydroxylase JMJD5	0	0.753436	0.0497533
Q6NSJ5	LRRC8E	Volume-regulated anion channel subunit LRRC8E	0.000720981	0.753381	8.87001e-05
Q8N0Z8	PUSL1	tRNA pseudouridine synthase-like 1	0.00058548	0.753076	0.00833963
P49447	CYB561	Transmembrane ascorbate-dependent reductase CYB561	0.00058548	0.751896	0.036033
O14519	CDK2AP1	Cyclin-dependent kinase 2-associated protein 1	0	0.751565	0.00484288
Q7Z6B0	CCDC91	Coiled-coil domain-containing protein 91	0.000156691	0.751039	0.0238365
Q9BPZ3	PAIP2	Polyadenylate-binding protein-interacting protein 2	0.00413394	0.749852	0.0335115
Q969F2	NKD2	Protein naked cuticle homolog 2	0	0.749033	0.000465662
Q15847	ADIRF	Adipogenesis regulatory factor	0	0.746484	0.0233983
O75581	LRP6	Low-density lipoprotein receptor-related protein 6	0.000156691	0.746088	0.0302947
Q96AE7	TTC17	Tetratricopeptide repeat protein 17	0.000720981	0.745439	0.0363698
Q6ZNL6	FGD5	FYVE, RhoGEF and PH domain-containing protein 5	0.000156691	0.743804	0.0329412
Q9HCY8	S100A14	Protein S100-A14	0.00058548	0.743727	0.00700051
O15460	P4HA2	Prolyl 4-hydroxylase subunit alpha-2	0.00347512	0.741097	0.0262267
P50238	CRIP1	Cysteine-rich protein 1	0	0.741029	0.0280694
Q9BPZ7	MAPKAP1	Target of rapamycin complex 2 subunit MAPKAP1	0	0.739475	0.0167596
O60427	FADS1	Acyl-CoA (8-3)-desaturase	0.000156691	0.738852	0.0329453
P42330	AKR1C3	Aldo-keto reductase family 1 member C3	0	0.736293	8.54352e-06
P08833	IGFBP1	Insulin-like growth factor-binding protein 1	0	0.733487	0.0109105
Q9NWB6	ARGLU1	Arginine and glutamate-rich protein 1	0	0.732107	0.047954
P62699	YPEL5	Protein yippee-like 5	0.000720981	0.731858	0.0183135
Q9P1F3	ABRACL	Costars family protein ABRACL	0	0.729602	0.000579406
Q92844	TANK	TRAF family member-associated NF-kappa-B activator	0	0.727372	0.0390742
Q5PSV4	BRMS1L	Breast cancer metastasis-suppressor 1-like protein	0	0.71831	0.0417699
Q96B70	LENG9	Leukocyte receptor cluster member 9	0.000720981	0.717271	0.00842338
Q96Q06	PLIN4	Perilipin-4	0	0.717262	0.0019816
Q9ULC6	PADI1	Protein-arginine deiminase type-1	0	0.714395	0.000347736
Q70J99	UNC13D	Protein unc-13 homolog D	0	0.713696	0.00451706
P11169	SLC2A3	Solute carrier family 2, facilitated glucose transporter member 3	0	0.713009	0.000491892
P63218	GNG5	Guanine nucleotide-binding protein G(I)/G(S)/G(O) subunit gamma-5	0	0.711127	0.00060809
Q96D70	R3HDM4	R3H domain-containing protein 4	0	0.710045	0.0477885
Q2TB90	HKDC1	Hexokinase HKDC1	0	0.709845	0.00029116
Q9NZN4	EHD2	EH domain-containing protein 2	0	0.708747	0.0493864
P63096	GNAI1	Guanine nucleotide-binding protein G(i) subunit alpha-1	0.00058548	0.708516	0.00921164
Q8NH16	OR2L2	Olfactory receptor 2L2	0.00359911	0.705164	0.0164743
Q9Y653	ADGRG1	Adhesion G-protein coupled receptor G1	0	0.699154	0.00016492
Q8IV36	HID1	Protein HID1	0.00058548	0.69777	0.00660594
P12259	F5	Coagulation factor V	0.000309789	0.69513	0.00465843
Q9H3R2	MUC13	Mucin-13	0.000156691	0.694896	0.049844
Q7L5A8	FA2H	Fatty acid 2-hydroxylase	0.000156691	0.693318	0.0139959
Q9HCP0	CSNK1G1	Casein kinase I isoform gamma-1	0.00058548	0.691846	0.00485426
Q7Z6L1	TECPR1	Tectonin beta-propeller repeat-containing protein 1	0.000720981	0.688181	0.029362
O95832	CLDN1	Claudin-1	0	0.682269	0.0192009
Q96E09	PABIR1	PPP2R1A-PPP2R2A-interacting phosphatase regulator 1	0.00183305	0.682196	0.0101136
Q96FF7	MISP3	Uncharacterized protein MISP3	0.000156691	0.680293	0.00673863
Q8IY63	AMOTL1	Angiomotin-like protein 1	0.00058548	0.679492	0.0168834
P12830	CDH1	Cadherin-1	0	0.670456	0.000448486
Q5TAX3	TUT4	Terminal uridylyltransferase 4	0	0.669938	0.00653763
Q13232	NME3	Nucleoside diphosphate kinase 3	0	0.666689	0.00518417
O95833	CLIC3	Chloride intracellular channel protein 3	0	0.662706	0.00397344
Q9BQI0	AIF1L	Allograft inflammatory factor 1-like	0.000309789	0.662636	0.00724067
O60725	ICMT	Protein-S-isoprenylcysteine O-methyltransferase	0	0.662479	0.0467167
Q969Q5	RAB24	Ras-related protein Rab-24	0.00058548	0.66144	0.0173472
P53801	PTTG1IP	Pituitary tumor-transforming gene 1 protein-interacting protein	0.000156691	0.660484	0.0377459
Q8IUZ5	PHYKPL	5-phosphohydroxy-L-lysine phospho-lyase	0.0038674	0.660391	0.0109384
P35237	SERPINB6	Serpin B6	0	0.660006	0.000131778
Q96LL9	DNAJC30	DnaJ homolog subfamily C member 30, mitochondrial	0.000156691	0.659744	0.010181
Q13772	NCOA4	Nuclear receptor coactivator 4	0	0.655176	0.0199216
P08779	KRT16	Keratin, type I cytoskeletal 16	0	0.65071	0.0173425
Q15067	ACOX1	Peroxisomal acyl-coenzyme A oxidase 1	0	0.648966	9.41022e-06
Q8N2M8	CLASRP	CLK4-associating serine/arginine rich protein	0	0.641594	0.0468509
P11362	FGFR1	Fibroblast growth factor receptor 1	0.00058548	0.638344	0.0353227
Q96AZ6	ISG20	Interferon-stimulated gene 20 kDa protein	0	0.638338	0.000434859
P12111	COL6A3	Collagen alpha-3(VI) chain	0.000156691	0.624164	0.0164272
Q92597	NDRG1	Protein NDRG1	0	0.619985	0.000155874
Q9Y3P8	SIT1	Signaling threshold-regulating transmembrane adapter 1	0.00058548	0.619355	0.0075667
Q7L4E1	MIGA2	Mitoguardin 2	0.00058548	0.615734	0.0260203
P51178	PLCD1	1-phosphatidylinositol 4,5-bisphosphate phosphodiesterase delta-1	0.00058548	0.613858	0.0302827
Q04695	KRT17	Keratin, type I cytoskeletal 17	0	0.606265	0.0125066
Q9NQX7	ITM2C	Integral membrane protein 2C	0	0.602299	0.0122888
P51589	CYP2J2	Cytochrome P450 2J2	0.000156691	0.600199	0.0101961
Q16877	PFKFB4	6-phosphofructo-2-kinase/fructose-2,6-bisphosphatase 4	0.00058548	0.591339	0.0124031
Q70Z53	FRA10AC1	Protein FRA10AC1	0.00156117	0.588194	0.0102182
Q16790	CA9	Carbonic anhydrase 9	0	0.561278	0.00397972
Q8TE69	EOLA1	Protein EOLA1	0.00347512	0.541223	0.0374396
Q4KWH8	PLCH1	1-phosphatidylinositol 4,5-bisphosphate phosphodiesterase eta-1	0	0.539726	0.030258
Q8N5M9	JAGN1	Protein jagunal homolog 1	0	0.539147	0.0445293
Q86WA8	LONP2	Lon protease homolog 2, peroxisomal	0	0.537648	0.00159427
A0A0U1RRE5	NBDY	Negative regulator of P-body association	0.00238697	0.532764	0.0311778
Q9H190	SDCBP2	Syntenin-2	0	0.531719	0.00112031
Q14442	PIGH	Phosphatidylinositol N-acetylglucosaminyltransferase subunit H	0.000720981	0.510496	0.0483387
P17516	AKR1C4	Aldo-keto reductase family 1 member C4	0.00058548	0.46586	0.0377496
Q9NVW2	RLIM	E3 ubiquitin-protein ligase RLIM	0.00058548	0.458519	0.0280839
P09601	HMOX1	Heme oxygenase 1	0	0.455861	0.00234272
Q13228	SELENBP1	Methanethiol oxidase	0.000156691	0.447419	0.0291626
P08519	LPA	Apolipoprotein(a)	0.0076025	0.431226	0.0316995
O95059	RPP14	Ribonuclease P protein subunit p14	0.00156117	0.421497	0.0342259
Q96DW6	SLC25A38	Mitochondrial glycine transporter	0.000309789	0.414747	0.0091592
Q6ZV73	FGD6	FYVE, RhoGEF and PH domain-containing protein 6	0.00086145	0.359526	0.0164944
P16035	TIMP2	Metalloproteinase inhibitor 2	0.00280505	0.299732	0.00626579
P05121	SERPINE1	Plasminogen activator inhibitor 1	0	0.299561	0.0213522
O60218	AKR1B10	Aldo-keto reductase family 1 member B10	0.00359911	0.243615	0.0101676
Q9BYX7	POTEKP	Putative beta-actin-like protein 3	0.0042688	0.203695	0.0244672
Q5T9S5	CCDC18	Coiled-coil domain-containing protein 18	0.000156691	0.00189983	0.0023143

## Sheet: Table S6
Pathway Name	Pathway ID	Pvalue	Pvalue_adjusted	Genes	Count	Pop Hit	List_Total	Background Genes	URL	First class	Secondary class
Cholesterol metabolism	hsa04979	0.000335	0.0402	APOC3|1;APOB|1;APOE|1;LDLR|1	4	51	57	8661	http://www.kegg.jp/kegg-bin/show_pathway?hsa04979/hsa:345%09pink/hsa:338%09pink/hsa:348%09pink/hsa:3949%09pink	Organismal Systems	Digestive system
Other types of O-glycan biosynthesis	hsa00514	0.00357	0.162	COLGALT1|1;PLOD3|1;COLGALT2|1	3	47	57	8661	http://www.kegg.jp/kegg-bin/show_pathway?hsa00514/hsa:79709%09pink/hsa:8985%09pink/hsa:23127%09pink	Metabolism	Glycan biosynthesis and metabolism
Fanconi anemia pathway	hsa03460	0.00529	0.162	FANCM|1;UBE2T|1;RMI2|1	3	54	57	8661	http://www.kegg.jp/kegg-bin/show_pathway?hsa03460/hsa:57697%09pink/hsa:29089%09pink/hsa:116028%09pink	Genetic Information Processing	Replication and repair
One carbon pool by folate	hsa00670	0.00749	0.162	TYMS|1;MTR|1	2	20	57	8661	http://www.kegg.jp/kegg-bin/show_pathway?hsa00670/hsa:7298%09pink/hsa:4548%09pink	Metabolism	Metabolism of cofactors and vitamins
Steroid biosynthesis	hsa00100	0.00749	0.162	CYP51A1|1;FDFT1|1	2	20	57	8661	http://www.kegg.jp/kegg-bin/show_pathway?hsa00100/hsa:1595%09pink/hsa:2222%09pink	Metabolism	Lipid metabolism
Lysine degradation	hsa00310	0.00812	0.162	COLGALT1|1;PLOD3|1;COLGALT2|1	3	63	57	8661	http://www.kegg.jp/kegg-bin/show_pathway?hsa00310/hsa:79709%09pink/hsa:8985%09pink/hsa:23127%09pink	Metabolism	Amino acid metabolism
Hippo signaling pathway - multiple species	hsa04392	0.0154	0.264	TEAD4|1;WWC1|1	2	29	57	8661	http://www.kegg.jp/kegg-bin/show_pathway?hsa04392/hsa:7004%09pink/hsa:23286%09pink	Environmental Information Processing	Signal transduction
Hippo signaling pathway	hsa04390	0.0195	0.293	TGFB1|1;TEAD4|1;WWC1|1;ID1|1	4	157	57	8661	http://www.kegg.jp/kegg-bin/show_pathway?hsa04390/hsa:7040%09pink/hsa:7004%09pink/hsa:23286%09pink/hsa:3397%09pink	Environmental Information Processing	Signal transduction
TGF-beta signaling pathway	hsa04350	0.0339	0.452	TGFB1|1;SKIL|1;ID1|1	3	108	57	8661	http://www.kegg.jp/kegg-bin/show_pathway?hsa04350/hsa:7040%09pink/hsa:6498%09pink/hsa:3397%09pink	Environmental Information Processing	Signal transduction
Cysteine and methionine metabolism	hsa00270	0.0458	0.549	ADI1|1;MTR|1	2	52	57	8661	http://www.kegg.jp/kegg-bin/show_pathway?hsa00270/hsa:55256%09pink/hsa:4548%09pink	Metabolism	Amino acid metabolism

## Sheet: Table S7
Pathway Name	Pathway ID	Pvalue	Pvalue_adjusted	Genes	Count	Pop Hit	List_Total	Background Genes	URL	First class
Metabolic pathways	hsa01100	0.000282	0.0621	GALNT5|1;ACY1|1;HLCS|1;COQ5|1;GLUL|1;COX11|1;GDA|1;AKR1C2|1;COQ6|1;ENO3|1;COX17|1;P4HA1|1;P4HA2|1;FADS1|1;AKR1C3|1;HKDC1|1;NME3|1;PHYKPL|1;ACOX1|1;PLCD1|1;CYP2J2|1;PFKFB4|1;CA9|1;PLCH1|1;PIGH|1;AKR1C4|1;HMOX1|1;SELENBP1|1;AKR1B10|1	29	1546	86	8661	http://www.kegg.jp/kegg-bin/show_pathway?hsa01100/hsa:11227%09pink/hsa:95%09pink/hsa:3141%09pink/hsa:84274%09pink/hsa:2752%09pink/hsa:1353%09pink/hsa:9615%09pink/hsa:1646%09pink/hsa:51004%09pink/hsa:2027%09pink/hsa:10063%09pink/hsa:5033%09pink/hsa:8974%09pink/hsa:3992%09pink/hsa:8644%09pink/hsa:80201%09pink/hsa:4832%09pink/hsa:85007%09pink/hsa:51%09pink/hsa:5333%09pink/hsa:1573%09pink/hsa:5210%09…	Metabolism
HIF-1 signaling pathway	hsa04066	0.000719	0.0791	IGF1R|1;ENO3|1;RBX1|1;HKDC1|1;HMOX1|1;SERPINE1|1	6	109	86	8661	http://www.kegg.jp/kegg-bin/show_pathway?hsa04066/hsa:3480%09pink/hsa:2027%09pink/hsa:9978%09pink/hsa:80201%09pink/hsa:3162%09pink/hsa:5054%09pink	Environmental Information Processing
Fructose and mannose metabolism	hsa00051	0.00453	0.278	HKDC1|1;PFKFB4|1;AKR1B10|1	3	34	86	8661	http://www.kegg.jp/kegg-bin/show_pathway?hsa00051/hsa:80201%09pink/hsa:5210%09pink/hsa:57016%09pink	Metabolism
Ubiquinone and other terpenoid-quinone biosynthesis	hsa00130	0.00506	0.278	COQ5|1;COQ6|1	2	11	86	8661	http://www.kegg.jp/kegg-bin/show_pathway?hsa00130/hsa:84274%09pink/hsa:51004%09pink	Metabolism
Nitrogen metabolism	hsa00910	0.012	0.426	GLUL|1;CA9|1	2	17	86	8661	http://www.kegg.jp/kegg-bin/show_pathway?hsa00910/hsa:2752%09pink/hsa:768%09pink	Metabolism
Adherens junction	hsa04520	0.0135	0.426	IGF1R|1;PTPRJ|1;CDH1|1;FGFR1|1	4	93	86	8661	http://www.kegg.jp/kegg-bin/show_pathway?hsa04520/hsa:3480%09pink/hsa:5795%09pink/hsa:999%09pink/hsa:2260%09pink	Cellular Processes
Ovarian steroidogenesis	hsa04913	0.014	0.426	IGF1R|1;AKR1C3|1;CYP2J2|1	3	51	86	8661	http://www.kegg.jp/kegg-bin/show_pathway?hsa04913/hsa:3480%09pink/hsa:8644%09pink/hsa:1573%09pink	Organismal Systems
Pathways in cancer	hsa05200	0.0155	0.426	IGF1R|1;APC|1;LAMC1|1;RBX1|1;LRP6|1;GNG5|1;GNAI1|1;CDH1|1;NCOA4|1;FGFR1|1;HMOX1|1	11	531	86	8661	http://www.kegg.jp/kegg-bin/show_pathway?hsa05200/hsa:3480%09pink/hsa:324%09pink/hsa:3915%09pink/hsa:9978%09pink/hsa:4040%09pink/hsa:2787%09pink/hsa:2770%09pink/hsa:999%09pink/hsa:8031%09pink/hsa:2260%09pink/hsa:3162%09pink	Human Diseases
Amoebiasis	hsa05146	0.0184	0.435	RAB5B|1;HSPB1|1;LAMC1|1;SERPINB6|1	4	102	86	8661	http://www.kegg.jp/kegg-bin/show_pathway?hsa05146/hsa:5869%09pink/hsa:3315%09pink/hsa:3915%09pink/hsa:5269%09pink	Human Diseases
Arginine biosynthesis	hsa00220	0.0198	0.435	ACY1|1;GLUL|1	2	22	86	8661	http://www.kegg.jp/kegg-bin/show_pathway?hsa00220/hsa:95%09pink/hsa:2752%09pink	Metabolism
Steroid hormone biosynthesis	hsa00140	0.0235	0.464	AKR1C2|1;AKR1C3|1;AKR1C4|1	3	62	86	8661	http://www.kegg.jp/kegg-bin/show_pathway?hsa00140/hsa:1646%09pink/hsa:8644%09pink/hsa:1109%09pink	Metabolism
Biosynthesis of unsaturated fatty acids	hsa01040	0.0291	0.464	FADS1|1;ACOX1|1	2	27	86	8661	http://www.kegg.jp/kegg-bin/show_pathway?hsa01040/hsa:3992%09pink/hsa:51%09pink	Metabolism
Folate biosynthesis	hsa00790	0.0291	0.464	AKR1C3|1;AKR1B10|1	2	27	86	8661	http://www.kegg.jp/kegg-bin/show_pathway?hsa00790/hsa:8644%09pink/hsa:57016%09pink	Metabolism
Biotin metabolism	hsa00780	0.0295	0.464	HLCS|1	1	3	86	8661	http://www.kegg.jp/kegg-bin/show_pathway?hsa00780/hsa:3141%09pink	Metabolism
Melanoma	hsa05218	0.0345	0.487	IGF1R|1;CDH1|1;FGFR1|1	3	72	86	8661	http://www.kegg.jp/kegg-bin/show_pathway?hsa05218/hsa:3480%09pink/hsa:999%09pink/hsa:2260%09pink	Human Diseases
Biosynthesis of amino acids	hsa01230	0.0383	0.487	ACY1|1;GLUL|1;ENO3|1	3	75	86	8661	http://www.kegg.jp/kegg-bin/show_pathway?hsa01230/hsa:95%09pink/hsa:2752%09pink/hsa:2027%09pink	Metabolism
Gastric acid secretion	hsa04971	0.0396	0.487	SLC4A2|1;ATP1B1|1;GNAI1|1	3	76	86	8661	http://www.kegg.jp/kegg-bin/show_pathway?hsa04971/hsa:6522%09pink/hsa:481%09pink/hsa:2770%09pink	Organismal Systems
Galactose metabolism	hsa00052	0.0399	0.487	HKDC1|1;AKR1B10|1	2	32	86	8661	http://www.kegg.jp/kegg-bin/show_pathway?hsa00052/hsa:80201%09pink/hsa:57016%09pink	Metabolism
Neomycin, kanamycin and gentamicin biosynthesis	hsa00524	0.0487	0.541	HKDC1|1	1	5	86	8661	http://www.kegg.jp/kegg-bin/show_pathway?hsa00524/hsa:80201%09pink	Metabolism
Apelin signaling pathway	hsa04371	0.0492	0.541	GNG5|1;GNAI1|1;CDH1|1;SERPINE1|1	4	139	86	8661	http://www.kegg.jp/kegg-bin/show_pathway?hsa04371/hsa:2787%09pink/hsa:2770%09pink/hsa:999%09pink/hsa:5054%09pink	Environmental Information Processing

## Sheet: Table S8
PG.ProteinAccessions	PG.Genes	PG.ProteinDescriptions	PTM.ProteinId	PTM.CollapseKey	PTM.Multiplicity	PTM.ModificationTitle	PTM.SiteAA	PTM.SiteLocation	PTM.FlankingRegion	FoldChange(T/C)	pvalue
Q8N6T3	ARFGAP1	ADP-ribosylation factor GTPase-activating protein 1	Q8N6T3	Q8N6T3_Y93_M1	1	Phospho (STY)	Y	93	FLESQEDYDPCWSLQ	5530.36	3.00777e-09
Q86YP4	GATAD2A	Transcriptional repressor p66-alpha	Q86YP4	Q86YP4_S113_M3	3	Phospho (STY)	S	113	LSDNEQPSSPRVNGL	5184.89	1.64943e-08
P46013	MKI67	Proliferation marker protein Ki-67	P46013	P46013_S220_M1	1	Phospho (STY)	S	220	SRYGELKSVPTTQCL	1758.03	8.17551e-05
P51531	SMARCA2	Probable global transcription activator SNF2L2	P51531	P51531_S1572_M1	1	Phospho (STY)	S	1572	PVVSDFDSDEEQDER	1721.9	9.29763e-05
O15355	PPM1G	Protein phosphatase 1G	O15355	O15355_T234_M1	1	Phospho (STY)	T	234	VGEPGIPTGEAGPSC	1384.3	0.000240586
Q96QD9	FYTTD1	UAP56-interacting factor	Q96QD9	Q96QD9_S33_M1	1	Phospho (STY)	S	33	NLDKIDMSLDDIIKL	1288.78	1.88077e-07
Q8WXH0	SYNE2	Nesprin-2	Q8WXH0	Q8WXH0_S6361_M1	1	Phospho (STY)	S	6361	LEDEKEASENETDME	1087.13	7.86914e-06
Q96JI7	SPG11	Spatacsin	Q96JI7	Q96JI7_S1961_M3	3	Phospho (STY)	S	1961	HSTSSLDSQKFVTVP	963.996	5.25665e-09
Q96JI7	SPG11	Spatacsin	Q96JI7	Q96JI7_S1957_M3	3	Phospho (STY)	S	1957	LRRVHSTSSLDSQKF	963.996	5.25665e-09
Q96JI7	SPG11	Spatacsin	Q96JI7	Q96JI7_S1955_M3	3	Phospho (STY)	S	1955	IPLRRVHSTSSLDSQ	963.996	5.25665e-09
O60271	SPAG9	C-Jun-amino-terminal kinase-interacting protein 4	O60271	O60271_T418_M1	1	Phospho (STY)	T	418	ENLILENTQLLETKN	759.495	2.24856e-08
Q9Y4H2	IRS2	Insulin receptor substrate 2	Q9Y4H2	Q9Y4H2_Y907_M1	1	Phospho (STY)	Y	907	SLPSMHEYPLPPEPK	752.391	1.33033e-06
Q8NEY1	NAV1	Neuron navigator 1	Q8NEY1	Q8NEY1_S1378_M1	1	Phospho (STY)	S	1378	PGQVPGSSALSSPRR	545.266	3.21794e-05
Q9NQS7	INCENP	Inner centromere protein	Q9NQS7	Q9NQS7_S119_M1	1	Phospho (STY)	S	119	TVVGENGSVLRRVTR	504.583	5.30609e-06
P49759	CLK1	Dual specificity protein kinase CLK1	P49759	P49759_Y331_M1	1	Phospho (STY)	Y	331	VDFGSATYDDEHHST	490.216	1.94291e-06
O95817	BAG3	BAG family molecular chaperone regulator 3	O95817	O95817_S315_M1	1	Phospho (STY)	S	315	HRETAPVSQPENKPE	471.558	5.80819e-08
Q6IBW4	NCAPH2	Condensin-2 complex subunit H2	Q6IBW4	Q6IBW4_S466_M1	1	Phospho (STY)	S	466	DAVPMSLSYEELVRR	452.071	8.19852e-07
P21291	CSRP1	Cysteine and glycine-rich protein 1	P21291	P21291_S87_M1	1	Phospho (STY)	S	87	LSTDKGESLGIKHEE	351.41	2.50467e-07
Q92974	ARHGEF2	Rho guanine nucleotide exchange factor 2	Q92974	Q92974_T635_M1	1	Phospho (STY)	T	635	GSGMALPTLPRGLFR	251.212	3.69682e-07
P62491	RAB11A	Ras-related protein Rab-11A	P62491	P62491_S115_M1	1	Phospho (STY)	S	115	ELRDHADSNIVIMLV	244.178	0.00172148
Q8IXZ2	ZC3H3	Zinc finger CCCH domain-containing protein 3	Q8IXZ2	Q8IXZ2_S911_M1	1	Phospho (STY)	S	911	NRLCKLPSFISLQSS	225.785	1.7301e-09
O75528	TADA3	Transcriptional adapter 3	O75528	O75528_S330_M1	1	Phospho (STY)	S	330	IAQGLLESEDRPAED	214.485	1.96324e-06
O75351	VPS4B	Vacuolar protein sorting-associated protein 4B	O75351	O75351_S108_M1	1	Phospho (STY)	S	108	DSDGEGESDDPEKKK	202.189	2.0707e-06
O75396	SEC22B	Vesicle-trafficking protein SEC22b	O75396	O75396_T117_M1	1	Phospho (STY)	T	117	YSFIEFDTFIQKTKK	136.213	1.04903e-07
P05198	EIF2S1	Eukaryotic translation initiation factor 2 subunit 1	P05198	P05198_S110_M1	1	Phospho (STY)	S	110	TKSKTVYSILRHVAE	129.255	1.488e-08
Q9UPQ9	TNRC6B	Trinucleotide repeat-containing gene 6B protein	Q9UPQ9	Q9UPQ9_S1816_M1	1	Phospho (STY)	S	1816	EDPHRMGSPAPLLPG	69.4976	1.3241e-06
Q86W92	PPFIBP1	Liprin-beta-1	Q86W92	Q86W92_T538_M1	1	Phospho (STY)	T	538	KIKSNKRTASAPNLA	57.115	5.11652e-05
Q8TAP8	PPP1R35	Protein phosphatase 1 regulatory subunit 35	Q8TAP8	Q8TAP8_S47_M1	1	Phospho (STY)	S	47	PGLDLSLSPRPDSPQ	54.0874	0.00746904
P23588	EIF4B	Eukaryotic translation initiation factor 4B	P23588	P23588_S425_M3	4	Phospho (STY)	S	425	SRTGSESSQTGTSTT	50.1913	1.27197e-07
P49023	PXN	Paxillin	P49023	P49023_S336_M1	1	Phospho (STY)	S	336	KPGSQLDSMLGSLQS	46.1032	4.82965e-05
Q9Y490	TLN1	Talin-1	Q9Y490	Q9Y490_S1225_M1	1	Phospho (STY)	S	1225	DASKRLLSDSLPPST	42.0346	0.00904525
P27708	CAD	CAD protein	P27708	P27708_S1038_M1	1	Phospho (STY)	S	1038	QCRVLGTSPEAIDSA	41.5459	7.23989e-09
Q14493	SLBP	Histone RNA hairpin-binding protein	Q14493	Q14493_T62_M1	1	Phospho (STY)	T	62	RRPESFTTPEGPKPR	39.2891	0.0458876
Q2PPJ7	RALGAPA2	Ral GTPase-activating protein subunit alpha-2	Q2PPJ7	Q2PPJ7_S375_M3	3	Phospho (STY)	S	375	SDRRLSNSSLCSIEE	37.6463	6.2395e-06
Q9UJM3	ERRFI1	ERBB receptor feedback inhibitor 1	Q9UJM3	Q9UJM3_S249_M1	1	Phospho (STY)	S	249	THRRLRRSHSGPAGS	26.09	0.000204668
Q86UU1	PHLDB1	Pleckstrin homology-like domain family B member 1	Q86UU1	Q86UU1_S578_M1	1	Phospho (STY)	S	578	VTRERKNSITEISDN	21.6633	3.72851e-07
O43516	WIPF1	WAS/WASL-interacting protein family member 1	O43516	O43516_T345_M1	1	Phospho (STY)	T	345	NLSLSSSTPPLPSPG	21.3545	1.50169e-07
O75508	CLDN11	Claudin-11	O75508	O75508_S198_M1	1	Phospho (STY)	S	198	YYTAGSSSPTHAKSA	18.4297	0.000752007
O43159	RRP8	Ribosomal RNA-processing protein 8	O43159	O43159_S64_M2	2	Phospho (STY)	S	64	PSLCISDSEEEEEER	18.3968	0.000147519
O43159	RRP8	Ribosomal RNA-processing protein 8	O43159	O43159_S62_M2	2	Phospho (STY)	S	62	HPPSLCISDSEEEEE	18.3968	0.000147519
O95503	CBX6	Chromobox protein homolog 6	O95503	O95503_S106_M1	1	Phospho (STY)	S	106	VKPSASASSPKLHSS	16.7586	0.00218125
Q9NTJ3	SMC4	Structural maintenance of chromosomes protein 4	Q9NTJ3	Q9NTJ3_S28_M2	2	Phospho (STY)	S	28	PSPDGASSDAEPEPP	15.4814	1.89767e-05
Q9Y618	NCOR2	Nuclear receptor corepressor 2	Q9Y618	Q9Y618_S1018_M1	1	Phospho (STY)	S	1018	APQQPGSSPRGKSRS	14.8248	2.48969e-05
Q9UPN7	PPP6R1	Serine/threonine-protein phosphatase 6 regulatory subunit 1	Q9UPN7	Q9UPN7_T524_M1	1	Phospho (STY)	T	524	NMVDLVNTHHLHSSS	14.4384	4.75214e-06
Q8WUI4	HDAC7	Histone deacetylase 7	Q8WUI4	Q8WUI4_T366_M1	1	Phospho (STY)	T	366	EPLPPSATAPPPPGP	13.2694	0.00136731
P46013	MKI67	Proliferation marker protein Ki-67	P46013	P46013_S827_M1	1	Phospho (STY)	S	827	PSDKCSASPPLRRQC	12.9483	0.00338329
P49790	NUP153	Nuclear pore complex protein Nup153	P49790	P49790_S516_M1	1	Phospho (STY)	S	516	TNKVQMTSPSSTGSP	12.7398	1.15058e-05
Q13263	TRIM28	Transcription intermediary factor 1-beta	Q13263	Q13263_S14_M2	2	Phospho (STY)	S	14	AASAAAASAASGSPG	11.8519	1.39941e-07
Q86W56	PARG	Poly(ADP-ribose) glycohydrolase	Q86W56	Q86W56_T139_M1	1	Phospho (STY)	T	139	LSLDKSPTEKSTQYL	11.4182	1.60664e-07
Q14008	CKAP5	Cytoskeleton-associated protein 5	Q14008	Q14008_S1469_M1	1	Phospho (STY)	S	1469	SKLNQARSMSGHPEA	10.6835	0.00317223
Q8IV32	CCDC71	Coiled-coil domain-containing protein 71	Q8IV32	Q8IV32_S208_M1	1	Phospho (STY)	S	208	LQLSLADSPLKLRKS	10.2298	0.00188913
Q6PD62	CTR9	RNA polymerase-associated protein CTR9 homolog	Q6PD62	Q6PD62_T975_M1	1	Phospho (STY)	T	975	EGSDDDETENGPKPK	10.0223	0.000121059
O14545	TRAFD1	TRAF-type zinc finger domain-containing protein 1	O14545	O14545_S415_M1	1	Phospho (STY)	S	415	DSQPQETSPELPRRR	9.46022	0.000185774
P35908	KRT2	Keratin, type II cytoskeletal 2 epidermal	P35908	P35908_S62_M1	1	Phospho (STY)	S	62	GGGFGSRSLVGLGGT	9.21454	0.0192123
Q9Y618	NCOR2	Nuclear receptor corepressor 2	Q9Y618	Q9Y618_S2005_M1	1	Phospho (STY)	S	2005	NLAPHHASPDPPAPP	8.81243	0.0132624
Q12802	AKAP13	A-kinase anchor protein 13	Q12802	Q12802_T813_M1	1	Phospho (STY)	T	813	PSQKEKGTATPELHT	8.1436	2.75218e-07
Q14738	PPP2R5D	Serine/threonine-protein phosphatase 2A 56 kDa regulatory subunit delta isoform	Q14738	Q14738_T63_M1	1	Phospho (STY)	T	63	NKRPSNSTPPPTQLS	7.58971	0.0138074
P54725	RAD23A	UV excision repair protein RAD23 homolog A	P54725	P54725_S123_M1	1	Phospho (STY)	S	123	PAAREDKSPSEESAP	7.30609	0.00213986
P14859	POU2F1	POU domain, class 2, transcription factor 1	P14859	P14859_S385_M1	1	Phospho (STY)	S	385	RRRKKRTSIETNIRV	7.08007	0.000135051
Q96D71	REPS1	RalBP1-associated Eps domain-containing protein 1	Q96D71	Q96D71_T544_M1	1	Phospho (STY)	T	544	SGTSPDNTAPPPPPP	7.07628	0.00830287
Q4KMQ1	TPRN	Taperin	Q4KMQ1	Q4KMQ1_S418_M1	1	Phospho (STY)	S	418	IRWQRPSSPPPFLPA	6.8162	1.75167e-05
Q9NZB2	FAM120A	Constitutive coactivator of PPAR-gamma-like protein 1	Q9NZB2	Q9NZB2_S652_M1	1	Phospho (STY)	S	652	WAAYKGKSPQTPELV	6.79428	1.36505e-05
Q04637	EIF4G1	Eukaryotic translation initiation factor 4 gamma 1	Q04637	Q04637_Y311_M1	1	Phospho (STY)	Y	311	SRETGEPYRLSPEPT	6.76099	0.0162396
O14503	BHLHE40	Class E basic helix-loop-helix protein 40	O14503	O14503_S383_M1	1	Phospho (STY)	S	383	LMPQRLPSPLPAHPS	6.58421	0.040297
O75175	CNOT3	CCR4-NOT transcription complex subunit 3	O75175	O75175_S299_M1	1	Phospho (STY)	S	299	TDSEVSQSPAKNGSK	6.52933	2.40427e-05
Q14676	MDC1	Mediator of DNA damage checkpoint protein 1	Q14676	Q14676_T301_M1	1	Phospho (STY)	T	301	PPGEDSDTDVDDDSR	6.50127	6.98893e-06
Q6KC79	NIPBL	Nipped-B-like protein	Q6KC79	Q6KC79_S1096_M3	3	Phospho (STY)	S	1096	SSDEDNDSDEAFESS	6.4376	9.11599e-07
Q6KC79	NIPBL	Nipped-B-like protein	Q6KC79	Q6KC79_S1090_M3	3	Phospho (STY)	S	1090	PKYAEISSDEDNDSD	6.4376	9.11599e-07
Q6KC79	NIPBL	Nipped-B-like protein	Q6KC79	Q6KC79_S1089_M3	3	Phospho (STY)	S	1089	KPKYAEISSDEDNDS	6.4376	9.11599e-07
P48382	RFX5	DNA-binding protein RFX5	P48382	P48382_S347_M1	1	Phospho (STY)	S	347	LIPPIPVSPPILAPR	6.33163	0.00161572
O43379	WDR62	WD repeat-containing protein 62	O43379	O43379_T50_M1	1	Phospho (STY)	T	50	RRRTRLSTASEETVQ	6.24278	0.000634905
Q8NC51	SERBP1	Plasminogen activator inhibitor 1 RNA-binding protein	Q8NC51	Q8NC51_S221_M1	1	Phospho (STY)	S	221	DKRGGSGSHNWGTVK	5.92793	0.00185912
P42167	TMPO	Lamina-associated polypeptide 2, isoforms beta/gamma	P42167	P42167_S66_M1	1	Phospho (STY)	S	66	SKGPPDFSSDEEREP	5.75966	7.55043e-05
Q08AD1	CAMSAP2	Calmodulin-regulated spectrin-associated protein 2	Q08AD1	Q08AD1_S443_M2	2	Phospho (STY)	S	443	HGVSFDISFDKEDSV	5.64759	2.92467e-06
Q08AD1	CAMSAP2	Calmodulin-regulated spectrin-associated protein 2	Q08AD1	Q08AD1_S439_M2	2	Phospho (STY)	S	439	RSSVHGVSFDISFDK	5.64759	2.92467e-06
Q8NHQ9	DDX55	ATP-dependent RNA helicase DDX55	Q8NHQ9	Q8NHQ9_T588_M1	1	Phospho (STY)	T	588	TGKRTIKTVDLGISD	5.44747	2.06997e-05
O14974	PPP1R12A	Protein phosphatase 1 regulatory subunit 12A	O14974	O14974_Y810_M1	1	Phospho (STY)	Y	810	LVGITSAYSRGITKE	5.39425	1.21561e-06
P57682	KLF3	Krueppel-like factor 3	P57682	P57682_S92_M2	2	Phospho (STY)	S	92	PSSHRRASPGLSMPS	5.39298	0.0315853
Q9Y2F5	ICE1	Little elongation complex subunit 1	Q9Y2F5	Q9Y2F5_S1692_M2	2	Phospho (STY)	S	1692	PEDPRRASPPDPSPS	5.21418	0.000330331
Q8IVF2	AHNAK2	Protein AHNAK2	Q8IVF2	Q8IVF2_T228_M1	1	Phospho (STY)	T	228	VADGCRETPTKTLEG	5.09603	0.0392076
O15047	SETD1A	Histone-lysine N-methyltransferase SETD1A	O15047	O15047_S1152_M1	1	Phospho (STY)	S	1152	PRPDERPSSPIPLLP	5.07213	1.77977e-05
P10321	HLA-C	HLA class I histocompatibility antigen, C alpha chain	P10321	P10321_S346_M1	1	Phospho (STY)	S	346	GGKGGSCSQAACSNS	5.06243	7.08439e-06
Q14103	HNRNPD	Heterogeneous nuclear ribonucleoprotein D0	Q14103	Q14103_S83_M1	1	Phospho (STY)	S	83	DEGHSNSSPRHSEAA	4.76775	0.0402461
P07437	TUBB	Tubulin beta chain	P07437	P07437_S48_M1	1	Phospho (STY)	S	48	DLQLDRISVYYNEAT	4.75042	0.00137558
P35568	IRS1	Insulin receptor substrate 1	P35568	P35568_S1100_M1	1	Phospho (STY)	S	1100	QGCRRRHSSETFSST	4.71099	2.07655e-07
O00499	BIN1	Myc box-dependent-interacting protein 1	O00499	O00499_S303_M2	2	Phospho (STY)	S	303	SPSPPDGSPAATPEI	4.70462	1.37226e-05
Q8N108	MIER1	Mesoderm induction early response protein 1	Q8N108	Q8N108_S372_M2	2	Phospho (STY)	S	372	DESESAASSRAPSPP	4.68283	0.00168705
Q8N108	MIER1	Mesoderm induction early response protein 1	Q8N108	Q8N108_S369_M2	2	Phospho (STY)	S	369	RLLDESESAASSRAP	4.68283	0.00168705
P19338	NCL	Nucleolin	P19338	P19338_S328_M1	1	Phospho (STY)	S	328	PELKTGISDVFAKND	4.63848	3.22795e-07
Q52LW3	ARHGAP29	Rho GTPase-activating protein 29	Q52LW3	Q52LW3_S521_M1	1	Phospho (STY)	S	521	EEDRCSNSADITGPS	4.61582	0.00547781
Q96B01	RAD51AP1	RAD51-associated protein 1	Q96B01	Q96B01_T29_M1	1	Phospho (STY)	T	29	DDDFVSATVPLNKKS	4.54635	2.26933e-07
Q9UHB9	SRP68	Signal recognition particle subunit SRP68	Q9UHB9	Q9UHB9_S22_M1	1	Phospho (STY)	S	22	GSGGGGGSGGGGSGG	4.33926	0.0338707
Q9UID3	VPS51	Vacuolar protein sorting-associated protein 51 homolog	Q9UID3	Q9UID3_S652_M1	1	Phospho (STY)	S	652	KRTFSVYSSSRQQGR	4.28128	0.00523707
Q96ST2	IWS1	Protein IWS1 homolog	Q96ST2	Q96ST2_S302_M2	2	Phospho (STY)	S	302	PKPRVSDSESEGPQK	4.27574	3.91015e-05
Q96ST2	IWS1	Protein IWS1 homolog	Q96ST2	Q96ST2_S300_M2	2	Phospho (STY)	S	300	ELPKPRVSDSESEGP	4.27574	3.91015e-05
Q9NQC3	RTN4	Reticulon-4	Q9NQC3	Q9NQC3_T160_M1	1	Phospho (STY)	T	160	PQAEPVWTPPAPAPA	4.2237	3.4226e-07
P13646	KRT13	Keratin, type I cytoskeletal 13	P13646	P13646_S427_M1	1	Phospho (STY)	S	427	PSSAGSVSPRSTSVT	4.17862	0.00241995
Q6UUV7	CRTC3	CREB-regulated transcription coactivator 3	Q6UUV7	Q6UUV7_S391_M2	2	Phospho (STY)	S	391	RRRQPPVSPLTLSPG	4.14086	0.0002289
Q13263	TRIM28	Transcription intermediary factor 1-beta	Q13263	Q13263_S17_M2	2	Phospho (STY)	S	17	AAAASAASGSPGPGE	4.04031	1.13061e-06
Q8NEY1	NAV1	Neuron navigator 1	Q8NEY1	Q8NEY1_S1000_M1	1	Phospho (STY)	S	1000	GQLTNIVSPTAATTP	4.01442	0.0269898
Q6P2H3	CEP85	Centrosomal protein of 85 kDa	Q6P2H3	Q6P2H3_S623_M1	1	Phospho (STY)	S	623	EEAQRRDSALQQLRT	3.99379	1.40704e-05
Q14847	LASP1	LIM and SH3 domain protein 1	Q14847	Q14847_S78_M1	1	Phospho (STY)	S	78	NLRLKQQSELQSQVR	3.96584	0.000212323
Q04637	EIF4G1	Eukaryotic translation initiation factor 4 gamma 1	Q04637	Q04637_T318_M1	1	Phospho (STY)	T	318	YRLSPEPTPLAEPIL	3.93131	2.98381e-08
P68104	EEF1A1	Elongation factor 1-alpha 1	P68104	P68104_T239_M1	1	Phospho (STY)	T	239	LDCILPPTRPTDKPL	3.92989	1.70129e-06
P46821	MAP1B	Microtubule-associated protein 1B	P46821	P46821_T1932_M1	1	Phospho (STY)	T	1932	TIGKTTKTPEDGDYS	3.92963	5.58487e-07
P50402	EMD	Emerin	P50402	P50402_S159_M1	1	Phospho (STY)	S	159	RPMYGRDSAYQSITH	3.88684	1.55984e-05
Q14738	PPP2R5D	Serine/threonine-protein phosphatase 2A 56 kDa regulatory subunit delta isoform	Q14738	Q14738_S573_M1	1	Phospho (STY)	S	573	KVLLRRKSELPQDVY	3.76354	0.00883026
Q8N1G0	ZNF687	Zinc finger protein 687	Q8N1G0	Q8N1G0_Y514_M1	1	Phospho (STY)	Y	514	SKNLLPAYRPNLSPP	3.69641	0.034601
Q9BVJ6	UTP14A	U3 small nucleolar RNA-associated protein 14 homolog A	Q9BVJ6	Q9BVJ6_S31_M2	2	Phospho (STY)	S	31	KDYLLSESEDEGDND	3.65774	0.0112887
Q9BVJ6	UTP14A	U3 small nucleolar RNA-associated protein 14 homolog A	Q9BVJ6	Q9BVJ6_S29_M2	2	Phospho (STY)	S	29	LPKDYLLSESEDEGD	3.65774	0.0112887
Q9UKI2	CDC42EP3	Cdc42 effector protein 3	Q9UKI2	Q9UKI2_S27_M1	1	Phospho (STY)	S	27	FKLRDILSPDMISPP	3.6274	0.0100519
P46013	MKI67	Proliferation marker protein Ki-67	P46013	P46013_T2389_M1	1	Phospho (STY)	T	2389	SAGKAMDTPKPAVSD	3.57879	0.0493349
Q16790	CA9	Carbonic anhydrase 9	Q16790	Q16790_S448_M1	1	Phospho (STY)	S	448	RGTKGGVSYRPAEVA	3.52554	0.0255575
Q86UU1	PHLDB1	Pleckstrin homology-like domain family B member 1	Q86UU1	Q86UU1_S381_M1	1	Phospho (STY)	S	381	QPTSIPGSPKFQPPV	3.5168	0.0452706
Q8IYB3	SRRM1	Serine/arginine repetitive matrix protein 1	Q8IYB3	Q8IYB3_S260_M1	1	Phospho (STY)	S	260	IPEPKEPSPEKNSKK	3.48936	0.0230441
P07900	HSP90AA1	Heat shock protein HSP 90-alpha	P07900	P07900_T317_M1	1	Phospho (STY)	T	317	GEFYKSLTNDWEDHL	3.4779	0.0353569
P22681	CBL	E3 ubiquitin-protein ligase CBL	P22681	P22681_T615_M1	1	Phospho (STY)	T	615	PWTGRELTNRHSLPF	3.46585	0.0393421
Q2KHR2	RFX7	DNA-binding protein RFX7	Q2KHR2	Q2KHR2_S358_M1	1	Phospho (STY)	S	358	TTVLFTSSPIKTAVV	3.42972	4.98673e-07
P55196	AFDN	Afadin	P55196	P55196_Y1230_M1	1	Phospho (STY)	Y	1230	TQTYTREYFTFPASK	3.39832	0.0170836
Q6P3W7	SCYL2	SCY1-like protein 2	Q6P3W7	Q6P3W7_T813_M1	1	Phospho (STY)	T	813	MTLGTPPTLPNFNAL	3.38084	0.000349206
O95400	CD2BP2	CD2 antigen cytoplasmic tail-binding protein 2	O95400	O95400_S194_M1	1	Phospho (STY)	S	194	RKGPGQPSSPQRLDR	3.37791	0.0150097
Q92685	ALG3	Dol-P-Man:Man(5)GlcNAc(2)-PP-Dol alpha-1,3-mannosyltransferase	Q92685	Q92685_S11_M1	1	Phospho (STY)	S	11	GLRKRGRSGSAAQAE	3.3616	0.0095987
Q9Y5K6	CD2AP	CD2-associated protein	Q9Y5K6	Q9Y5K6_S514_M2	2	Phospho (STY)	S	514	GGHSPTHSPEKILKL	3.34156	2.87257e-05
A0JLT2	MED19	Mediator of RNA polymerase II transcription subunit 19	A0JLT2	A0JLT2_S194_M1	1	Phospho (STY)	S	194	PVPPETPSDSDHKKK	3.33291	0.0315798
P29323	EPHB2	Ephrin type-B receptor 2	P29323	P29323_S586_M1	1	Phospho (STY)	S	586	DKLQHYTSGHMTPGM	3.27735	0.00327361
Q9Y5K6	CD2AP	CD2-associated protein	Q9Y5K6	Q9Y5K6_T512_M2	2	Phospho (STY)	T	512	FNGGHSPTHSPEKIL	3.27624	2.17663e-06
Q8WYP5	AHCTF1	Protein ELYS	Q8WYP5	Q8WYP5_S2111_M1	1	Phospho (STY)	S	2111	AILLPDLSEPNNEPL	3.17	0.00577985
O43166	SIPA1L1	Signal-induced proliferation-associated 1-like protein 1	O43166	O43166_S1645_M1	1	Phospho (STY)	S	1645	KSLHGEFSASDSSLT	3.16971	6.42023e-07
O15446	POLR1G	DNA-directed RNA polymerase I subunit RPA34	O15446	O15446_S128_M1	1	Phospho (STY)	S	128	PQQSLSGSPLQPIPA	3.16067	0.000378886
Q9BZL4	PPP1R12C	Protein phosphatase 1 regulatory subunit 12C	Q9BZL4	Q9BZL4_S486_M1	1	Phospho (STY)	S	486	LPEPSVLSEVTKPPP	3.14821	0.00039198
Q99700	ATXN2	Ataxin-2	Q99700	Q99700_S528_M1	1	Phospho (STY)	S	528	SGSMPSRSTSHTSDF	3.1302	2.40206e-06
Q96JB2	COG3	Conserved oligomeric Golgi complex subunit 3	Q96JB2	Q96JB2_S663_M1	1	Phospho (STY)	S	663	PRFFRLNSNNALIEF	3.09692	8.47212e-05
Q8N4X5	AFAP1L2	Actin filament-associated protein 1-like 2	Q8N4X5	Q8N4X5_S213_M1	1	Phospho (STY)	S	213	YKSSKDHSPQLDVNL	3.0778	0.00362834
O94804	STK10	Serine/threonine-protein kinase 10	O94804	O94804_S454_M1	1	Phospho (STY)	S	454	ASQSRPNSSALETLG	3.06787	0.000258554
Q6P2Q9	PRPF8	Pre-mRNA-processing-splicing factor 8	Q6P2Q9	Q6P2Q9_Y2062_M1	1	Phospho (STY)	Y	2062	ITSTTSNYETQTFSS	3.03043	1.47663e-06
P04406	GAPDH	Glyceraldehyde-3-phosphate dehydrogenase	P04406	P04406_T237_M1	1	Phospho (STY)	T	237	GMAFRVPTANVSVVD	3.01313	6.05624e-07
P82094	TMF1	TATA element modulatory factor	P82094	P82094_S697_M1	1	Phospho (STY)	S	697	MKAKEELSAALEKAQ	3.01177	0.0472435
O60229	KALRN	Kalirin	O60229	O60229_S1799_M1	1	Phospho (STY)	S	1799	KVRDGRKSFDLGSPK	3.01061	0.0262381
Q9UDY8	MALT1	Mucosa-associated lymphoid tissue lymphoma translocation protein 1	Q9UDY8	Q9UDY8_S2_M1	1	Phospho (STY)	S	2	______MSLLGDPLQ	2.99469	0.049883
P07355	ANXA2	Annexin A2	P07355	P07355_Y188_M1	1	Phospho (STY)	Y	188	EDGSVIDYELIDQDA	2.99228	8.21902e-06
Q8WWK9	CKAP2	Cytoskeleton-associated protein 2	Q8WWK9	Q8WWK9_T538_M1	1	Phospho (STY)	T	538	KEVSIEDTGVDVDPE	2.97818	3.97452e-05
Q9NVW2	RLIM	E3 ubiquitin-protein ligase RLIM	Q9NVW2	Q9NVW2_S230_M2	2	Phospho (STY)	S	230	ARAERSRSPLHPMSE	2.96074	0.0231762
Q9NVW2	RLIM	E3 ubiquitin-protein ligase RLIM	Q9NVW2	Q9NVW2_S228_M2	2	Phospho (STY)	S	228	TRARAERSRSPLHPM	2.96074	0.0231762
O75122	CLASP2	CLIP-associating protein 2	O75122	O75122_S489_M1	1	Phospho (STY)	S	489	RVLVNSASAQKRSKI	2.95449	1.47286e-07
Q9UQ35	SRRM2	Serine/arginine repetitive matrix protein 2	Q9UQ35	Q9UQ35_S1102_M3	3	Phospho (STY)	S	1102	KGGRSRSSSPVTELA	2.95241	0.0109489
Q07020	RPL18	60S ribosomal protein L18	Q07020	Q07020_T122_M1	1	Phospho (STY)	T	122	RAGGKILTFDQLALD	2.92253	0.000393209
Q9Y4B4	RAD54L2	Helicase ARIP4	Q9Y4B4	Q9Y4B4_S1177_M1	1	Phospho (STY)	S	1177	PDSPEIISELQQYAD	2.91788	0.000128301
P08670	VIM	Vimentin	P08670	P08670_S226_M1	1	Phospho (STY)	S	226	DLERKVESLQEEIAF	2.90192	0.00133161
O76021	RSL1D1	Ribosomal L1 domain-containing protein 1	O76021	O76021_S421_M2	2	Phospho (STY)	S	421	ETPKAAESETPGKSP	2.89501	0.00280373
Q8TEQ6	GEMIN5	Gem-associated protein 5	Q8TEQ6	Q8TEQ6_S854_M1	1	Phospho (STY)	S	854	SLLPLSTSLDHRSKE	2.8918	6.03491e-06
P11717	IGF2R	Cation-independent mannose-6-phosphate receptor	P11717	P11717_S2204_M1	1	Phospho (STY)	S	2204	KPNDQHFSRKVGTSD	2.83393	0.00128779
P31948	STIP1	Stress-induced-phosphoprotein 1	P31948	P31948_S16_M1	1	Phospho (STY)	S	16	EKGNKALSVGNIDDA	2.83089	0.0216798
Q8TDY2	RB1CC1	RB1-inducible coiled-coil protein 1	Q8TDY2	Q8TDY2_T665_M1	1	Phospho (STY)	T	665	STAGITTTTSPRTPP	2.82681	0.00712966
Q9H4G0	EPB41L1	Band 4.1-like protein 1	Q9H4G0	Q9H4G0_S759_M1	1	Phospho (STY)	S	759	ISTTMENSLKSGKGA	2.80541	0.0488119
Q14690	PDCD11	Protein RRP5 homolog	Q14690	Q14690_S36_M1	1	Phospho (STY)	S	36	QDNLFDISTEEGSTK	2.79432	9.46028e-07
P47974	ZFP36L2	mRNA decay activator protein ZFP36L2	P47974	P47974_S57_M1	1	Phospho (STY)	S	57	PGFLRRHSASNLHAL	2.75174	0.0310278
Q6ZV73	FGD6	FYVE, RhoGEF and PH domain-containing protein 6	Q6ZV73	Q6ZV73_S721_M1	1	Phospho (STY)	S	721	ANGLRAESLDDQMLS	2.73599	0.0151117
O75140	DEPDC5	GATOR complex protein DEPDC5	O75140	O75140_S582_M1	1	Phospho (STY)	S	582	FHVGSAESMLHVRPG	2.72904	1.09197e-06
Q9BRD0	BUD13	BUD13 homolog	Q9BRD0	Q9BRD0_S188_M3	3	Phospho (STY)	S	188	RHDSSDTSPPRRARH	2.72497	8.07177e-05
Q9BRD0	BUD13	BUD13 homolog	Q9BRD0	Q9BRD0_T187_M3	3	Phospho (STY)	T	187	IRHDSSDTSPPRRAR	2.72497	8.07177e-05
Q9BRD0	BUD13	BUD13 homolog	Q9BRD0	Q9BRD0_S185_M3	3	Phospho (STY)	S	185	RRIRHDSSDTSPPRR	2.72497	8.07177e-05
O95810	CAVIN2	Caveolae-associated protein 2	O95810	O95810_S288_M2	2	Phospho (STY)	S	288	KISSGKSSPFKVSPL	2.72473	0.0387534
O95810	CAVIN2	Caveolae-associated protein 2	O95810	O95810_S287_M2	2	Phospho (STY)	S	287	QKISSGKSSPFKVSP	2.72473	0.0387534
Q8TDM6	DLG5	Disks large homolog 5	Q8TDM6	Q8TDM6_S264_M1	1	Phospho (STY)	S	264	ERNLLQQSWEDMKRL	2.72066	0.0255478
Q8WXE0	CASKIN2	Caskin-2	Q8WXE0	Q8WXE0_S720_M1	1	Phospho (STY)	S	720	EQPAPQPSGGDPSPP	2.71912	2.47517e-05
Q6ZW76	ANKS3	Ankyrin repeat and SAM domain-containing protein 3	Q6ZW76	Q6ZW76_S227_M1	1	Phospho (STY)	S	227	LMDTYSPSLPKSLYR	2.69985	1.13784e-06
Q9UMN6	KMT2B	Histone-lysine N-methyltransferase 2B	Q9UMN6	Q9UMN6_S1836_M1	1	Phospho (STY)	S	1836	PGAPERHSPIQNLDP	2.69134	0.0499671
Q14592	ZNF460	Zinc finger protein 460	Q14592	Q14592_S275_M1	1	Phospho (STY)	S	275	TRHQRVHSGEKPFVC	2.68523	0.0457556
Q8NCF5	NFATC2IP	NFATC2-interacting protein	Q8NCF5	Q8NCF5_S92_M2	2	Phospho (STY)	S	92	RDNSNSDSEGEDRRP	2.67981	0.0104834
Q8NCF5	NFATC2IP	NFATC2-interacting protein	Q8NCF5	Q8NCF5_S90_M2	2	Phospho (STY)	S	90	ASRDNSNSDSEGEDR	2.67981	0.0104834
Q15751	HERC1	Probable E3 ubiquitin-protein ligase HERC1	Q15751	Q15751_S2720_M1	1	Phospho (STY)	S	2720	DEVGRRQSLTSPDSQ	2.67011	0.0217268
O15260	SURF4	Surfeit locus protein 4	O15260	O15260_S140_M1	1	Phospho (STY)	S	140	ESRSEGKSMFAGVPT	2.66969	0.000285891
Q9NZ63	C9orf78	Telomere length and silencing protein 1 homolog	Q9NZ63	Q9NZ63_S91_M1	1	Phospho (STY)	S	91	ERGKDKISEEEDLHL	2.66899	0.04052
O14639	ABLIM1	Actin-binding LIM protein 1	O14639	O14639_S587_M1	1	Phospho (STY)	S	587	PDMKRRSSGREEDDE	2.64938	0.0248831
P56545	CTBP2	C-terminal-binding protein 2	P56545	P56545_S428_M1	1	Phospho (STY)	S	428	AHPSQAPSPNQPTKH	2.62414	0.0308863
Q6ZV73	FGD6	FYVE, RhoGEF and PH domain-containing protein 6	Q6ZV73	Q6ZV73_S692_M1	1	Phospho (STY)	S	692	SKPIKAYSTENYSLE	2.60439	0.0228948
P55010	EIF5	Eukaryotic translation initiation factor 5	P55010	P55010_S10_M1	1	Phospho (STY)	S	10	VNVNRSVSDQFYRYK	2.59929	3.06876e-05
Q6DN12	MCTP2	Multiple C2 and transmembrane domain-containing protein 2	Q6DN12	Q6DN12_S51_M1	1	Phospho (STY)	S	51	LDRRLSLSVPDLLEA	2.58904	1.34159e-06
Q13309	SKP2	S-phase kinase-associated protein 2	Q13309	Q13309_S75_M2	2	Phospho (STY)	S	75	KRLKSKGSDKDFVIV	2.58489	0.00503417
Q13309	SKP2	S-phase kinase-associated protein 2	Q13309	Q13309_S72_M2	2	Phospho (STY)	S	72	PPRKRLKSKGSDKDF	2.58489	0.00503417
P05455	SSB	Lupus La protein	P05455	P05455_T379_M1	1	Phospho (STY)	T	379	EHDENGATGPVKRAR	2.58167	0.00124994
Q01082	SPTBN1	Spectrin beta chain, non-erythrocytic 1	Q01082	Q01082_T2320_M2	2	Phospho (STY)	T	2320	VSASTQSTPASSRAQ	2.58099	0.0144019
Q9BW04	SARG	Specifically androgen-regulated gene protein	Q9BW04	Q9BW04_T227_M1	1	Phospho (STY)	T	227	GPGQQGHTPQLHTPS	2.57115	1.57572e-05
P46821	MAP1B	Microtubule-associated protein 1B	P46821	P46821_T1788_M3	3	Phospho (STY)	T	1788	KSDISPLTPRESSPL	2.56148	2.18705e-06
Q6UX04	CWC27	Spliceosome-associated protein CWC27 homolog	Q6UX04	Q6UX04_S244_M1	1	Phospho (STY)	S	244	KDDPHLSSVPVVESE	2.54181	0.0208663
Q12774	ARHGEF5	Rho guanine nucleotide exchange factor 5	Q12774	Q12774_S983_M1	1	Phospho (STY)	S	983	GASGPGRSPVGQARQ	2.54032	0.000808832
Q6ZV73	FGD6	FYVE, RhoGEF and PH domain-containing protein 6	Q6ZV73	Q6ZV73_S231_M1	1	Phospho (STY)	S	231	DLSPSPSSFEKVPDH	2.52327	0.0198081
Q9UIG0	BAZ1B	Tyrosine-protein kinase BAZ1B	Q9UIG0	Q9UIG0_S330_M1	1	Phospho (STY)	S	330	TDNSSLSSPLNPKLW	2.52297	0.0340425
Q9NPG3	UBN1	Ubinuclein-1	Q9NPG3	Q9NPG3_T989_M1	1	Phospho (STY)	T	989	QGVAKLLTSPSLKPS	2.51511	0.0266568
P46940	IQGAP1	Ras GTPase-activating-like protein IQGAP1	P46940	P46940_S1443_M1	1	Phospho (STY)	S	1443	DKMKKSKSVKEDSNL	2.4855	0.0037452
P49450	CENPA	Histone H3-like centromeric protein A	P49450	P49450_S17_M1	1	Phospho (STY)	S	17	PEAPRRRSPSPTPTP	2.47655	0.00813397
P27824	CANX	Calnexin	P27824	P27824_T562_M1	1	Phospho (STY)	T	562	DAEEDGGTVSQEEED	2.47301	0.0141083
Q01082	SPTBN1	Spectrin beta chain, non-erythrocytic 1	Q01082	Q01082_S2319_M2	2	Phospho (STY)	S	2319	EVSASTQSTPASSRA	2.45845	0.0230556
P36578	RPL4	60S ribosomal protein L4	P36578	P36578_S233_M1	1	Phospho (STY)	S	233	GITLLNVSKLNILKL	2.45685	6.65525e-06
Q9UKV3	ACIN1	Apoptotic chromatin condensation inducer in the nucleus	Q9UKV3	Q9UKV3_S870_M1	1	Phospho (STY)	S	870	SISITTESLKSLIPD	2.43761	4.18069e-05
Q66K74	MAP1S	Microtubule-associated protein 1S	Q66K74	Q66K74_S321_M1	1	Phospho (STY)	S	321	EVAAGGGSWDDRLRR	2.43586	0.00927941
Q8IVW8	SPNS2	Sphingosine-1-phosphate transporter SPNS2	Q8IVW8	Q8IVW8_S51_M1	1	Phospho (STY)	S	51	GAGGAGVSAAGDEVQ	2.43201	0.00806967
Q9Y2H5	PLEKHA6	Pleckstrin homology domain-containing family A member 6	Q9Y2H5	Q9Y2H5_S32_M1	1	Phospho (STY)	S	32	EVPPERPSVRATRTA	2.42506	0.00013691
Q86VM9	ZC3H18	Zinc finger CCCH domain-containing protein 18	Q86VM9	Q86VM9_S179_M1	1	Phospho (STY)	S	179	QSVGEKESLEAAKEK	2.42136	0.00217755
O60814	H2BC12	Histone H2B type 1-K	O60814	O60814_S39_M1	1	Phospho (STY)	S	39	RSRKESYSVYVYKVL	2.40601	1.82255e-06
O60814	H2BC12	Histone H2B type 1-K	P57053	P57053_S39_M1	1	Phospho (STY)	S	39	RSRKESYSVYVYKVL	2.40601	1.82255e-06
O60814	H2BC12	Histone H2B type 1-K	P58876	P58876_S39_M1	1	Phospho (STY)	S	39	RSRKESYSVYVYKVL	2.40601	1.82255e-06
O60814	H2BC12	Histone H2B type 1-K	P62807	P62807_S39_M1	1	Phospho (STY)	S	39	RSRKESYSVYVYKVL	2.40601	1.82255e-06
O60814	H2BC12	Histone H2B type 1-K	Q5QNW6	Q5QNW6_S39_M1	1	Phospho (STY)	S	39	RSRKESYSVYVYKVL	2.40601	1.82255e-06
O60814	H2BC12	Histone H2B type 1-K	Q93079	Q93079_S39_M1	1	Phospho (STY)	S	39	RSRKESYSVYVYKVL	2.40601	1.82255e-06
O60814	H2BC12	Histone H2B type 1-K	Q99877	Q99877_S39_M1	1	Phospho (STY)	S	39	RSRKESYSVYVYKVL	2.40601	1.82255e-06
O60814	H2BC12	Histone H2B type 1-K	Q99879	Q99879_S39_M1	1	Phospho (STY)	S	39	RSRKESYSVYVYKVL	2.40601	1.82255e-06
O60814	H2BC12	Histone H2B type 1-K	Q99880	Q99880_S39_M1	1	Phospho (STY)	S	39	RSRKESYSVYVYKVL	2.40601	1.82255e-06
Q9UDY2	TJP2	Tight junction protein ZO-2	Q9UDY2	Q9UDY2_Y1157_M1	1	Phospho (STY)	Y	1157	YQDTRGSYGSDAEEE	2.40316	0.00991432
O75122	CLASP2	CLIP-associating protein 2	O75122	O75122_S1013_M1	1	Phospho (STY)	S	1013	HSMPTHSSPRSRDYN	2.40313	0.018811
Q8WYP5	AHCTF1	Protein ELYS	Q8WYP5	Q8WYP5_S1371_M1	1	Phospho (STY)	S	1371	FASEVTPSDLQKQMG	2.39874	0.000594586
Q9NVR5	DNAAF2	Protein kintoun	Q9NVR5	Q9NVR5_S240_M1	1	Phospho (STY)	S	240	APGPRAPSPPEAALQ	2.39473	0.00535997
Q8NFQ8	TOR1AIP2	Torsin-1A-interacting protein 2	Q8NFQ8	Q8NFQ8_S93_M1	1	Phospho (STY)	S	93	TEDENKQSFLDGGKG	2.39468	0.0143876
Q99569	PKP4	Plakophilin-4	Q99569	Q99569_S214_M1	1	Phospho (STY)	S	214	RAMRRVSSVPSRAQS	2.3897	4.61815e-05
P51812	RPS6KA3	Ribosomal protein S6 kinase alpha-3	P51812	P51812_S386_M1	1	Phospho (STY)	S	386	HQLFRGFSFVAITSD	2.37571	9.39249e-06
Q96EZ8	MCRS1	Microspherule protein 1	Q96EZ8	Q96EZ8_S27_M1	1	Phospho (STY)	S	27	SRSEDEESLAGQKRA	2.34464	0.0312229
P05787	KRT8	Keratin, type II cytoskeletal 8	P05787	P05787_S142_M1	1	Phospho (STY)	S	142	NMDNMFESYINNLRR	2.34365	0.0143573
Q9ULX6	AKAP8L	A-kinase anchor protein 8-like	Q9ULX6	Q9ULX6_S117_M1	1	Phospho (STY)	S	117	MQGGVYGSGGERYDS	2.34347	0.035663
P11142	HSPA8	Heat shock cognate 71 kDa protein	P11142	P11142_S340_M1	1	Phospho (STY)	S	340	DIVLVGGSTRIPKIQ	2.3406	0.00013951
Q86U44	METTL3	N6-adenosine-methyltransferase catalytic subunit	Q86U44	Q86U44_S227_M1	1	Phospho (STY)	S	227	DVDLEIESLLNQQST	2.33948	0.00286456
Q9NVW2	RLIM	E3 ubiquitin-protein ligase RLIM	Q9NVW2	Q9NVW2_S230_M1	1	Phospho (STY)	S	230	ARAERSRSPLHPMSE	2.32165	0.0489325
Q9H2Y7	ZNF106	Zinc finger protein 106	Q9H2Y7	Q9H2Y7_S1279_M1	1	Phospho (STY)	S	1279	NTRNRENSPSSQSAG	2.27975	0.00995575
Q86UW7	CADPS2	Calcium-dependent secretion activator 2	Q86UW7	Q86UW7_S58_M2	2	Phospho (STY)	S	58	GGAARSVSPSPSVLS	2.27688	0.000941347
Q86UW7	CADPS2	Calcium-dependent secretion activator 2	Q86UW7	Q86UW7_S56_M2	2	Phospho (STY)	S	56	GGGGAARSVSPSPSV	2.27688	0.000941347
Q15678	PTPN14	Tyrosine-protein phosphatase non-receptor type 14	Q15678	Q15678_T577_M1	1	Phospho (STY)	T	577	YPRPRPATSTPDLAS	2.26501	0.000701143
Q641Q2	WASHC2A	WASH complex subunit 2A	Q641Q2	Q641Q2_Y443_M1	1	Phospho (STY)	Y	443	PTPRKSPYGPPPTGL	2.26488	0.000213336
Q9UBU7	DBF4	Protein DBF4 homolog A	Q9UBU7	Q9UBU7_T510_M1	1	Phospho (STY)	T	510	QPKQKSDTVLFPAKD	2.25987	0.000899548
Q5FWF5	ESCO1	N-acetyltransferase ESCO1	Q5FWF5	Q5FWF5_S186_M1	1	Phospho (STY)	S	186	VLEVKSDSKEDENLV	2.25973	0.000304893
Q14677	CLINT1	Clathrin interactor 1	Q14677	Q14677_T308_M1	1	Phospho (STY)	T	308	DQNASTHTPQSSVKT	2.25882	4.32382e-06
Q6W2J9	BCOR	BCL-6 corepressor	Q6W2J9	Q6W2J9_S480_M1	1	Phospho (STY)	S	480	SGLVLSGSEIPKETL	2.25553	0.000429885
Q14676	MDC1	Mediator of DNA damage checkpoint protein 1	Q14676	Q14676_S1399_M1	1	Phospho (STY)	S	1399	TRGRKNRSSGKTPET	2.25541	6.70322e-05
Q96G46	DUS3L	tRNA-dihydrouridine(47) synthase [NAD(P)(+)]-like	Q96G46	Q96G46_T286_M1	1	Phospho (STY)	T	286	VRTCGPLTDEDVVRL	2.25219	0.0031841
Q32P51	HNRNPA1L2	Heterogeneous nuclear ribonucleoprotein A1-like 2	Q32P51	Q32P51_S6_M1	1	Phospho (STY)	S	6	__MSKSASPKEPEQL	2.25206	0.0190147
Q27J81	INF2	Inverted formin-2	Q27J81	Q27J81_T1242_M1	1	Phospho (STY)	T	1242	PDSDDNKTKKLCVIQ	2.25024	3.72942e-06
Q6ZN18	AEBP2	Zinc finger protein AEBP2	Q6ZN18	Q6ZN18_T228_M1	1	Phospho (STY)	T	228	SEDSISSTIMDVDST	2.24516	0.026833
Q14573	ITPR3	Inositol 1,4,5-trisphosphate receptor type 3	Q14573	Q14573_S916_M1	1	Phospho (STY)	S	916	GGKNVRRSIQGVGHM	2.24085	0.0495662
P30622	CLIP1	CAP-Gly domain-containing linker protein 1	P30622	P30622_S348_M1	1	Phospho (STY)	S	348	SRYARKISGTTALQE	2.21941	0.0346297
Q6KC79	NIPBL	Nipped-B-like protein	Q6KC79	Q6KC79_T713_M1	1	Phospho (STY)	T	713	KGESRPETPKQKSDG	2.21891	0.0113489
Q6KC79	NIPBL	Nipped-B-like protein	Q6KC79	Q6KC79_T746_M1	1	Phospho (STY)	T	746	KGESRPETPKQKNEG	2.21891	0.0113489
Q9BYG3	NIFK	MKI67 FHA domain-interacting nucleolar phosphoprotein	Q9BYG3	Q9BYG3_T238_M3	3	Phospho (STY)	T	238	QGPTPVCTPTFLERR	2.2163	6.03739e-06
Q9BYG3	NIFK	MKI67 FHA domain-interacting nucleolar phosphoprotein	Q9BYG3	Q9BYG3_T234_M3	3	Phospho (STY)	T	234	TVDSQGPTPVCTPTF	2.2163	6.03739e-06
Q9BYG3	NIFK	MKI67 FHA domain-interacting nucleolar phosphoprotein	Q9BYG3	Q9BYG3_S230_M3	3	Phospho (STY)	S	230	TPEKTVDSQGPTPVC	2.2163	6.03739e-06
Q9NQW6	ANLN	Anillin	Q9NQW6	Q9NQW6_S927_M1	1	Phospho (STY)	S	927	IHSSVMASPGGLSAV	2.20537	0.00017511
O94986	CEP152	Centrosomal protein of 152 kDa	O94986	O94986_T1351_M1	1	Phospho (STY)	T	1351	TMAKLLETPISSKSQ	2.19606	0.0280165
P67809	YBX1	Y-box-binding protein 1	P67809	P67809_S102_M1	1	Phospho (STY)	S	102	NPRKYLRSVGDGETV	2.18563	8.77206e-05
P31942	HNRNPH3	Heterogeneous nuclear ribonucleoprotein H3	P31942	P31942_S275_M1	1	Phospho (STY)	S	275	NSTPGGGSGMGGSGM	2.18143	0.00205141
Q6KC79	NIPBL	Nipped-B-like protein	Q6KC79	Q6KC79_T702_M1	1	Phospho (STY)	T	702	TTKSRPETPKQKGES	2.175	0.00323595
P07814	EPRS1	Bifunctional glutamate/proline--tRNA ligase	P07814	P07814_S990_M1	1	Phospho (STY)	S	990	DGQRKDPSKNQGGGL	2.1742	0.0234105
Q5T5U3	ARHGAP21	Rho GTPase-activating protein 21	Q5T5U3	Q5T5U3_T1498_M1	1	Phospho (STY)	T	1498	ISLGKESTPSEEPSP	2.15938	2.92407e-06
Q68DQ2	CRYBG3	Very large A-kinase anchor protein	Q68DQ2	Q68DQ2_S1934_M1	1	Phospho (STY)	S	1934	TYFRGYESPTLSKDY	2.1542	0.000642703
Q9UQ35	SRRM2	Serine/arginine repetitive matrix protein 2	Q9UQ35	Q9UQ35_S1081_M2	2	Phospho (STY)	S	1081	PEVRQSHSESPSLQS	2.14478	4.90475e-07
Q15942	ZYX	Zyxin	Q15942	Q15942_T274_M1	1	Phospho (STY)	T	274	SPVTPKFTPVASKFS	2.12209	5.98257e-05
Q96EP0	RNF31	E3 ubiquitin-protein ligase RNF31	Q96EP0	Q96EP0_S437_M1	1	Phospho (STY)	S	437	VMCNRTSSPIPAQHA	2.12068	0.0460193
Q99700	ATXN2	Ataxin-2	Q99700	Q99700_S758_M1	1	Phospho (STY)	S	758	LQDQRQNSPAGNKEN	2.11862	0.00775293
Q15751	HERC1	Probable E3 ubiquitin-protein ligase HERC1	Q15751	Q15751_S1342_M1	1	Phospho (STY)	S	1342	DVDPQEHSFTRTIDE	2.11178	7.67227e-05
Q9BZE9	ASPSCR1	Tether containing UBX domain for GLUT4	Q9BZE9	Q9BZE9_S221_M1	1	Phospho (STY)	S	221	RPEDADTSGPCCEHT	2.11133	0.0001516
Q96L93	KIF16B	Kinesin-like protein KIF16B	Q96L93	Q96L93_S575_M1	1	Phospho (STY)	S	575	LLSSFSLSMTDLSKS	2.10956	4.94597e-06
P17544	ATF7	Cyclic AMP-dependent transcription factor ATF-7	P17544	P17544_S241_M1	1	Phospho (STY)	S	241	IPGPPVNSSGSISPS	2.10588	0.0160118
P18206	VCL	Vinculin	P18206	P18206_S795_M1	1	Phospho (STY)	S	795	DELSKTISPMVMDAK	2.10524	1.49957e-07
O15085	ARHGEF11	Rho guanine nucleotide exchange factor 11	O15085	O15085_S35_M1	1	Phospho (STY)	S	35	PSHHRQPSDASETTG	2.10098	0.0442195
Q6UB98	ANKRD12	Ankyrin repeat domain-containing protein 12	Q6UB98	Q6UB98_Y1604_M1	1	Phospho (STY)	Y	1604	STQLNTHYAFSKLTY	2.08584	0.0393199
Q96FF7	MISP3	Uncharacterized protein MISP3	Q96FF7	Q96FF7_S208_M1	1	Phospho (STY)	S	208	WPPRRKVSENGLEQE	2.07976	0.0309885
Q3KQU3	MAP7D1	MAP7 domain-containing protein 1	Q3KQU3	Q3KQU3_S89_M2	2	Phospho (STY)	S	89	PQEESPSSEAKSRGP	2.07464	0.019375
Q8WWI1	LMO7	LIM domain only protein 7	Q8WWI1	Q8WWI1_S116_M1	1	Phospho (STY)	S	116	IKKINRLSTPIAGLD	2.07296	2.7931e-05
Q96EH3	MALSU1	Mitochondrial assembly of ribosomal large subunit protein 1	Q96EH3	Q96EH3_S82_M1	1	Phospho (STY)	S	82	VNEGRPESDAADHTG	2.06681	0.00378056
Q13595	TRA2A	Transformer-2 protein homolog alpha	Q13595	Q13595_S14_M3	4	Phospho (STY)	S	14	NNFEGRESRSQSKSP	2.05782	0.000229295
Q96FS4	SIPA1	Signal-induced proliferation-associated protein 1	Q96FS4	Q96FS4_S55_M1	1	Phospho (STY)	S	55	GPLLRSGSDAGEARP	2.0545	0.00137696
P51608	MECP2	Methyl-CpG-binding protein 2	P51608	P51608_S229_M1	1	Phospho (STY)	S	229	VKMPFQTSPGGKAEG	2.04461	0.0218692
Q13671	RIN1	Ras and Rab interactor 1	Q13671	Q13671_T218_M1	1	Phospho (STY)	T	218	PQELDQGTGAALCFF	2.03783	0.000818281
Q68DQ2	CRYBG3	Very large A-kinase anchor protein	Q68DQ2	Q68DQ2_S994_M1	1	Phospho (STY)	S	994	ELSLTNISPKFQETG	2.03414	0.0269815
Q86UA6	RPAIN	RPA-interacting protein	Q86UA6	Q86UA6_S18_M1	1	Phospho (STY)	S	18	SLYKLVGSPPWKEAF	2.0294	0.0173248
O94906	PRPF6	Pre-mRNA-processing factor 6	O94906	O94906_T275_M1	1	Phospho (STY)	T	275	VDPKGYLTDLNSMIP	2.01154	2.1211e-06
P52597	HNRNPF	Heterogeneous nuclear ribonucleoprotein F	P52597	P52597_T152_M1	1	Phospho (STY)	T	152	VDPEGKITGEAFVQF	2.01119	6.37648e-05
Q8IWE5	PLEKHM2	Pleckstrin homology domain-containing family M member 2	Q8IWE5	Q8IWE5_S329_M1	1	Phospho (STY)	S	329	GKKKKSRSDEEASPL	2.01009	4.37172e-06
Q9BRJ6	C7orf50	Uncharacterized protein C7orf50	Q9BRJ6	Q9BRJ6_S97_M1	1	Phospho (STY)	S	97	QHPPARRSGAELALD	2.00035	0.0166437
Q06830	PRDX1	Peroxiredoxin-1	Q06830	Q06830_S181_M1	1	Phospho (STY)	S	181	PAGWKPGSDTIKPDV	1.99813	0.0387118
P62191	PSMC1	26S proteasome regulatory subunit 4	P62191	P62191_T53_M1	1	Phospho (STY)	T	53	ASKLPLVTPHTQCRL	1.99765	0.0268481
Q14683	SMC1A	Structural maintenance of chromosomes protein 1A	Q14683	Q14683_Y1204_M1	1	Phospho (STY)	Y	1204	AESLIGVYPEQGDCV	1.99691	9.44368e-05
Q7LBC6	KDM3B	Lysine-specific demethylase 3B	Q7LBC6	Q7LBC6_T1263_M1	1	Phospho (STY)	T	1263	GLDSFNSTAKVSPLT	1.99229	5.15682e-05
Q93008	USP9X	Probable ubiquitin carboxyl-terminal hydrolase FAF-X	Q93008	Q93008_S588_M1	1	Phospho (STY)	S	588	GEAPQNLSQTQRSPH	1.99175	0.029534
Q9UKL3	CASP8AP2	CASP8-associated protein 2	Q9UKL3	Q9UKL3_S1380_M1	1	Phospho (STY)	S	1380	MISDDNWSLLSSEKG	1.99145	4.60162e-06
Q86V15	CASZ1	Zinc finger protein castor homolog 1	Q86V15	Q86V15_Y122_M1	1	Phospho (STY)	Y	122	ELPPEGVYMVQPQGC	1.98177	3.26604e-05
Q9H1Z4	WDR13	WD repeat-containing protein 13	Q9H1Z4	Q9H1Z4_S79_M1	1	Phospho (STY)	S	79	PGSARAYSNSIVRSS	1.97983	0.0306634
Q13315	ATM	Serine-protein kinase ATM	Q13315	Q13315_S2996_M1	1	Phospho (STY)	S	2996	QECKRNLSDIDQSFN	1.97522	0.0182577
Q70EL1	USP54	Inactive ubiquitin carboxyl-terminal hydrolase 54	Q70EL1	Q70EL1_S1164_M1	1	Phospho (STY)	S	1164	GSLRKNSSPSDSKPP	1.97177	0.00347638
Q96PY6	NEK1	Serine/threonine-protein kinase Nek1	Q96PY6	Q96PY6_S414_M1	1	Phospho (STY)	S	414	QGWRNVLSAGGSGEV	1.96718	0.043175
Q96ST3	SIN3A	Paired amphipathic helix protein Sin3a	Q96ST3	Q96ST3_S832_M1	1	Phospho (STY)	S	832	FAQRGDLSDVEEEEE	1.96697	0.0242248
Q15562	TEAD2	Transcriptional enhancer factor TEF-4	Q15562	Q15562_S255_M1	1	Phospho (STY)	S	255	RHLFVHISQHCPSPG	1.96663	4.93599e-06
Q9Y4H2	IRS2	Insulin receptor substrate 2	Q9Y4H2	Q9Y4H2_S731_M1	1	Phospho (STY)	S	731	GGGYKASSPAESSPE	1.96321	0.00034908
A8CG34	POM121C	Nuclear envelope pore membrane protein POM 121C	A8CG34	A8CG34_S358_M2	2	Phospho (STY)	S	358	RGLNSQSSDDHLNKR	1.96251	0.000323493
A8CG34	POM121C	Nuclear envelope pore membrane protein POM 121C	A8CG34	A8CG34_S355_M2	2	Phospho (STY)	S	355	SLKRGLNSQSSDDHL	1.96251	0.000323493
Q6ZV73	FGD6	FYVE, RhoGEF and PH domain-containing protein 6	Q6ZV73	Q6ZV73_S1203_M1	1	Phospho (STY)	S	1203	RSLDEADSENKEEVS	1.96173	0.0468945
Q9P0L0	VAPA	Vesicle-associated membrane protein-associated protein A	Q9P0L0	Q9P0L0_S214_M1	1	Phospho (STY)	S	214	AHSDKPGSTSTASFR	1.96097	0.00107535
Q9H6T3	RPAP3	RNA polymerase II-associated protein 3	Q9H6T3	Q9H6T3_S513_M1	1	Phospho (STY)	S	513	SSLQPQASLKQDVCQ	1.9579	0.0470278
O60347	TBC1D12	TBC1 domain family member 12	O60347	O60347_S315_M1	1	Phospho (STY)	S	315	ASARARRSGGFADFF	1.95752	5.06739e-06
Q9UPU5	USP24	Ubiquitin carboxyl-terminal hydrolase 24	Q9UPU5	Q9UPU5_S63_M1	1	Phospho (STY)	S	63	MDSGGGPSPGPGGGP	1.95716	3.1437e-05
O00512	BCL9	B-cell CLL/lymphoma 9 protein	O00512	O00512_S890_M1	1	Phospho (STY)	S	890	LKSPQTPSQLAGMLA	1.95458	0.0306146
Q969G9	NKD1	Protein naked cuticle homolog 1	Q969G9	Q969G9_S387_M1	1	Phospho (STY)	S	387	PSAHLAASPALLPSL	1.94732	1.98302e-05
Q96AG4	LRRC59	Leucine-rich repeat-containing protein 59	Q96AG4	Q96AG4_S25_M1	1	Phospho (STY)	S	25	NELDLSLSDLNEVPV	1.93799	1.51287e-05
Q9Y520	PRRC2C	Protein PRRC2C	Q9Y520	Q9Y520_S867_M1	1	Phospho (STY)	S	867	ADFIRESSEAQVQKF	1.93417	1.06011e-05
Q9NYP9	MIS18A	Protein Mis18-alpha	Q9NYP9	Q9NYP9_S233_M1	1	Phospho (STY)	S	233	LSFATCKS_______	1.93103	0.0139126
P82094	TMF1	TATA element modulatory factor	P82094	P82094_S72_M1	1	Phospho (STY)	S	72	KSNTEPQSPPIASPK	1.92131	0.000647276
Q86VS8	HOOK3	Protein Hook homolog 3	Q86VS8	Q86VS8_Y708_M1	1	Phospho (STY)	Y	708	ATSSRRSYPGHVQPA	1.91512	0.000218643
P10073	ZSCAN22	Zinc finger and SCAN domain-containing protein 22	P10073	P10073_S9_M1	1	Phospho (STY)	S	9	AIPKHSLSPVPWEED	1.91116	5.82095e-06
Q04695	KRT17	Keratin, type I cytoskeletal 17	Q04695	Q04695_T306_M1	1	Phospho (STY)	T	306	EISELRRTMQALEIE	1.90596	0.0126676
Q99460	PSMD1	26S proteasome non-ATPase regulatory subunit 1	Q99460	Q99460_S315_M1	1	Phospho (STY)	S	315	VGKTPEASPEPKDQT	1.90271	0.0449667
Q9UEY8	ADD3	Gamma-adducin	Q9UEY8	Q9UEY8_S442_M1	1	Phospho (STY)	S	442	EKTRWLNSPNTYMKV	1.90172	1.36311e-05
Q7Z3C6	ATG9A	Autophagy-related protein 9A	Q7Z3C6	Q7Z3C6_S735_M1	1	Phospho (STY)	S	735	HVWHRRESDESGESA	1.89921	0.0368728
Q2TB10	ZNF800	Zinc finger protein 800	Q2TB10	Q2TB10_T319_M1	1	Phospho (STY)	T	319	GLRRDSITPDIATKP	1.89609	0.000356689
O95218	ZRANB2	Zinc finger Ran-binding domain-containing protein 2	O95218	O95218_Y114_M1	1	Phospho (STY)	Y	114	NERENVEYIEREESD	1.89505	0.00710446
P42167	TMPO	Lamina-associated polypeptide 2, isoforms beta/gamma	P42167	P42167_S184_M2	2	Phospho (STY)	S	184	SNDSDRYSDNEEDSK	1.89343	0.0214269
P42167	TMPO	Lamina-associated polypeptide 2, isoforms beta/gamma	P42167	P42167_Y183_M2	2	Phospho (STY)	Y	183	GSNDSDRYSDNEEDS	1.89343	0.0214269
Q92551	IP6K1	Inositol hexakisphosphate kinase 1	Q92551	Q92551_S371_M1	1	Phospho (STY)	S	371	VLPEVASSCGPSTSP	1.88446	0.0402376
Q5VZL5	ZMYM4	Zinc finger MYM-type protein 4	Q5VZL5	Q5VZL5_S110_M1	1	Phospho (STY)	S	110	SSIHTDDSLEVERRV	1.88415	0.00383047
Q9BU76	MMTAG2	Multiple myeloma tumor-associated protein 2	Q9BU76	Q9BU76_S217_M2	2	Phospho (STY)	S	217	RPAEATSSPTSPERP	1.87234	0.00100367
Q96JM3	CHAMP1	Chromosome alignment-maintaining phosphoprotein 1	Q96JM3	Q96JM3_S344_M1	1	Phospho (STY)	S	344	AKPAPSVSPGPWKPI	1.8708	0.000662146
Q4AC94	C2CD3	C2 domain-containing protein 3	Q4AC94	Q4AC94_S2328_M1	1	Phospho (STY)	S	2328	PCRPRPNSLPLNLPE	1.86967	0.023761
Q8IV50	LYSMD2	LysM and putative peptidoglycan-binding domain-containing protein 2	Q8IV50	Q8IV50_S33_M1	1	Phospho (STY)	S	33	PPRSRSGSESEEAEL	1.86788	0.0201796
O95466	FMNL1	Formin-like protein 1	O95466	O95466_S689_M1	1	Phospho (STY)	S	689	KTKSQGPSLDLSALK	1.86582	0.00853664
Q9UHB9	SRP68	Signal recognition particle subunit SRP68	Q9UHB9	Q9UHB9_S27_M1	1	Phospho (STY)	S	27	GGSGGGGSGGGRGAG	1.86572	1.12928e-05
O00193	SMAP	Small acidic protein	O00193	O00193_S17_M2	2	Phospho (STY)	S	17	HGVKRSASPDDDLGS	1.86242	0.0381442
O00193	SMAP	Small acidic protein	O00193	O00193_S15_M2	2	Phospho (STY)	S	15	HPHGVKRSASPDDDL	1.86242	0.0381442
Q13136	PPFIA1	Liprin-alpha-1	Q13136	Q13136_Y684_M1	1	Phospho (STY)	Y	684	SMSSIPPYPASSLAS	1.85767	0.00268775
O15013	ARHGEF10	Rho guanine nucleotide exchange factor 10	O15013	O15013_S1301_M1	1	Phospho (STY)	S	1301	SSSLEHRSEDSTIYD	1.84785	0.000161402
Q9H7L9	SUDS3	Sin3 histone deacetylase corepressor complex component SDS3	Q9H7L9	Q9H7L9_S237_M1	1	Phospho (STY)	S	237	KRPASPSSPEHLPAT	1.84741	0.00105621
Q9NZJ0	DTL	Denticleless protein homolog	Q9NZJ0	Q9NZJ0_T516_M1	1	Phospho (STY)	T	516	PSSSPPITPPASETK	1.84583	0.0305808
O95365	ZBTB7A	Zinc finger and BTB domain-containing protein 7A	O95365	O95365_T405_M1	1	Phospho (STY)	T	405	PRHIRTHTGEKPYEC	1.84474	0.00131532
O75122	CLASP2	CLIP-associating protein 2	O75122	O75122_S364_M2	2	Phospho (STY)	S	364	KASSLPGSLQRSRSD	1.84234	0.0135686
O75122	CLASP2	CLIP-associating protein 2	O75122	O75122_S360_M2	2	Phospho (STY)	S	360	AGSSKASSLPGSLQR	1.84234	0.0135686
Q9BW71	HIRIP3	HIRA-interacting protein 3	Q9BW71	Q9BW71_S27_M1	1	Phospho (STY)	S	27	DLSTLTHSIVRRRYL	1.84203	0.00147379
Q13572	ITPK1	Inositol-tetrakisphosphate 1-kinase	Q13572	Q13572_S358_M1	1	Phospho (STY)	S	358	GERTCSASPGCCGSM	1.84199	2.5512e-05
P15822	HIVEP1	Zinc finger protein 40	P15822	P15822_Y847_M1	1	Phospho (STY)	Y	847	NSMPTTGYSAVPANI	1.83982	0.00727578
Q7L014	DDX46	Probable ATP-dependent RNA helicase DDX46	Q7L014	Q7L014_S199_M1	1	Phospho (STY)	S	199	MKQGKKWSLEDDDDD	1.83918	0.015269
O00410	IPO5	Importin-5	O00410	O00410_T514_M1	1	Phospho (STY)	T	514	LVLEQVVTSIASVAD	1.83754	2.586e-05
O94804	STK10	Serine/threonine-protein kinase 10	O94804	O94804_S450_M2	2	Phospho (STY)	S	450	RSQKASQSRPNSSAL	1.83576	8.15062e-05
O94804	STK10	Serine/threonine-protein kinase 10	O94804	O94804_S448_M2	2	Phospho (STY)	S	448	ANRSQKASQSRPNSS	1.83576	8.15062e-05
Q9NPG3	UBN1	Ubinuclein-1	Q9NPG3	Q9NPG3_S821_M1	1	Phospho (STY)	S	821	QKNFTPPSPFANKLQ	1.82671	0.0269969
Q9UBU7	DBF4	Protein DBF4 homolog A	Q9UBU7	Q9UBU7_T345_M1	1	Phospho (STY)	T	345	FVEYEKDTPKKKRIK	1.82398	0.0199722
Q5TAQ9	DCAF8	DDB1- and CUL4-associated factor 8	Q5TAQ9	Q5TAQ9_S27_M1	1	Phospho (STY)	S	27	SSSPEEMSGAEEGRE	1.82163	0.00874731
Q9UJK0	TSR3	18S rRNA aminocarboxypropyltransferase	Q9UJK0	Q9UJK0_S228_M1	1	Phospho (STY)	S	228	FLANAKESPQEEEID	1.82088	0.0117443
Q6P3W7	SCYL2	SCY1-like protein 2	Q6P3W7	Q6P3W7_T708_M1	1	Phospho (STY)	T	708	PLKPQVHTPVATVKQ	1.8206	0.0239331
Q6ZWT7	MBOAT2	Lysophospholipid acyltransferase 2	Q6ZWT7	Q6ZWT7_S481_M1	1	Phospho (STY)	S	481	THENIQLSQSKKFDE	1.82046	0.014458
Q14181	POLA2	DNA polymerase alpha subunit B	Q14181	Q14181_T130_M2	2	Phospho (STY)	T	130	RAISTPETPLTKRSV	1.82022	0.0459574
Q14181	POLA2	DNA polymerase alpha subunit B	Q14181	Q14181_T127_M2	2	Phospho (STY)	T	127	SQKRAISTPETPLTK	1.82022	0.0459574
Q13177	PAK2	Serine/threonine-protein kinase PAK 2	Q13177	Q13177_S197_M1	1	Phospho (STY)	S	197	TKSIYTRSVIDPVPA	1.81651	0.0025982
Q9BQ89	FAM110A	Protein FAM110A	Q9BQ89	Q9BQ89_T5_M1	1	Phospho (STY)	T	5	___MPVHTLSPGAPS	1.8157	0.043577
O75122	CLASP2	CLIP-associating protein 2	O75122	O75122_S453_M1	1	Phospho (STY)	S	453	RSRTKMVSQSQPGSR	1.8118	0.0081392
B2RTY4	MYO9A	Unconventional myosin-IXa	B2RTY4	B2RTY4_S755_M1	1	Phospho (STY)	S	755	QHPVHQRSLEILQRC	1.81005	0.0235536
O43707	ACTN4	Alpha-actinin-4	O43707	O43707_T69_M1	1	Phospho (STY)	T	69	SHLRKAGTQIENIDE	1.80596	0.0365494
Q8WWL2	SPIRE2	Protein spire homolog 2	Q8WWL2	Q8WWL2_S442_M1	1	Phospho (STY)	S	442	LKRDRSFSEHDLAQL	1.80489	0.000215567
P51116	FXR2	RNA-binding protein FXR2	P51116	P51116_S509_M1	1	Phospho (STY)	S	509	YNSSSISSVLKDPDS	1.80348	0.0208904
Q15847	ADIRF	Adipogenesis regulatory factor	Q15847	Q15847_S66_M1	1	Phospho (STY)	S	66	NQASDTFSGIGKKFG	1.80295	0.00310057
Q9H8N7	ZNF395	Zinc finger protein 395	Q9H8N7	Q9H8N7_T467_M1	1	Phospho (STY)	T	467	MKSHLIVTSPPRAQS	1.80181	7.35911e-06
Q9BXB5	OSBPL10	Oxysterol-binding protein-related protein 10	Q9BXB5	Q9BXB5_S507_M1	1	Phospho (STY)	S	507	PKRTASRSPASCHEH	1.80042	0.00153531
Q9ULH7	MRTFB	Myocardin-related transcription factor B	Q9ULH7	Q9ULH7_S921_M1	1	Phospho (STY)	S	921	LPIKEEPSPISKMRP	1.79976	0.00150828
Q92625	ANKS1A	Ankyrin repeat and SAM domain-containing protein 1A	Q92625	Q92625_S649_M2	2	Phospho (STY)	S	649	GSRSESLSNCSIGKK	1.79902	0.0329276
Q92625	ANKS1A	Ankyrin repeat and SAM domain-containing protein 1A	Q92625	Q92625_S647_M2	2	Phospho (STY)	S	647	TMGSRSESLSNCSIG	1.79902	0.0329276
Q9NWZ5	UCKL1	Uridine-cytidine kinase-like 1	Q9NWZ5	Q9NWZ5_S56_M1	1	Phospho (STY)	S	56	PPVGTGRSPRKRTTS	1.79674	0.00127288
Q8IYB3	SRRM1	Serine/arginine repetitive matrix protein 1	Q8IYB3	Q8IYB3_S904_M1	1	Phospho (STY)	S	904	KAQVSPQS_______	1.79306	0.000563718
Q9Y6J0	CABIN1	Calcineurin-binding protein cabin-1	Q9Y6J0	Q9Y6J0_S1805_M1	1	Phospho (STY)	S	1805	SLEELSISARQQPTP	1.79093	0.00187438
Q9UBU7	DBF4	Protein DBF4 homolog A	Q9UBU7	Q9UBU7_S420_M1	1	Phospho (STY)	S	420	SEPIPHPSNELRGLN	1.7871	0.0223397
Q8TEB1	DCAF11	DDB1- and CUL4-associated factor 11	Q8TEB1	Q8TEB1_S7_M1	1	Phospho (STY)	S	7	_MGSRNSSSAGSGSG	1.7861	0.00113395
Q15750	TAB1	TGF-beta-activated kinase 1 and MAP3K7-binding protein 1	Q15750	Q15750_Y367_M1	1	Phospho (STY)	Y	367	LLVRNFGYPLGEMSQ	1.78335	0.000123913
P49792	RANBP2	E3 SUMO-protein ligase RanBP2	P49792	P49792_S1993_M1	1	Phospho (STY)	S	1993	MANKANTSGDFEKDD	1.78282	0.0243211
P28347	TEAD1	Transcriptional enhancer factor TEF-1	P28347	P28347_S11_M1	1	Phospho (STY)	S	11	SSWSGSESPAENMER	1.77546	0.00236734
P63218	GNG5	Guanine nucleotide-binding protein G(I)/G(S)/G(O) subunit gamma-5	P63218	P63218_S6_M1	1	Phospho (STY)	S	6	__MSGSSSVAAMKKV	1.77408	0.00946686
Q9NYV4	CDK12	Cyclin-dependent kinase 12	Q9NYV4	Q9NYV4_S303_M1	1	Phospho (STY)	S	303	SRRQRSVSPYSRRRS	1.77263	6.24932e-05
Q9P2R6	RERE	Arginine-glutamic acid dipeptide repeats protein	Q9P2R6	Q9P2R6_S675_M1	1	Phospho (STY)	S	675	KTKTQEISRPNSPSE	1.76949	0.000893369
Q96P48	ARAP1	Arf-GAP with Rho-GAP domain, ANK repeat and PH domain-containing protein 1	Q96P48	Q96P48_S91_M1	1	Phospho (STY)	S	91	MKRHIFRSPPVPATP	1.76928	0.0162375
Q01167	FOXK2	Forkhead box protein K2	Q01167	Q01167_Y263_M1	1	Phospho (STY)	Y	263	DSKPPYSYAQLIVQA	1.76667	0.00169694
Q53EL6	PDCD4	Programmed cell death protein 4	Q53EL6	Q53EL6_S49_M1	1	Phospho (STY)	S	49	GNWISASSINEARIN	1.76514	0.000270118
O75475	PSIP1	PC4 and SFRS1-interacting protein	O75475	O75475_S129_M2	2	Phospho (STY)	S	129	TDHEEKASNEDVTKA	1.75888	0.0382414
O75475	PSIP1	PC4 and SFRS1-interacting protein	O75475	O75475_T122_M2	2	Phospho (STY)	T	122	TSVSKEDTDHEEKAS	1.75888	0.0382414
Q6ZN28	MACC1	Metastasis-associated in colon cancer protein 1	Q6ZN28	Q6ZN28_S515_M1	1	Phospho (STY)	S	515	TPNLKRLSNLPGYLQ	1.75831	0.0183231
Q9UBH6	XPR1	Xenotropic and polytropic retrovirus receptor 1	Q9UBH6	Q9UBH6_S668_M1	1	Phospho (STY)	S	668	WKYNQSISLRRPRLA	1.75759	0.0449
Q8N3E9	PLCD3	1-phosphatidylinositol 4,5-bisphosphate phosphodiesterase delta-3	Q8N3E9	Q8N3E9_S559_M1	1	Phospho (STY)	S	559	PCQVSSLSERKAKKL	1.75563	9.16003e-05
A6NHR9	SMCHD1	Structural maintenance of chromosomes flexible hinge domain-containing protein 1	A6NHR9	A6NHR9_T1499_M1	1	Phospho (STY)	T	1499	VPKIKPPTPAVSNVR	1.75456	2.11995e-05
P09874	PARP1	Poly [ADP-ribose] polymerase 1	P09874	P09874_S277_M1	1	Phospho (STY)	S	277	QQVPSGESAILDRVA	1.74764	0.000228135
Q9P2M7	CGN	Cingulin	Q9P2M7	Q9P2M7_S254_M1	1	Phospho (STY)	S	254	TSKQPAQSQNLSPLS	1.74571	0.000333465
Q9UKM9	RALY	RNA-binding protein Raly	Q9UKM9	Q9UKM9_Y112_M1	1	Phospho (STY)	Y	112	ASAIYSGYIFDYDYY	1.74367	0.0067391
P48729	CSNK1A1	Casein kinase I isoform alpha	P48729	P48729_T321_M1	1	Phospho (STY)	T	321	GQGQQAQTPTGKQTD	1.7431	0.000767467
Q09666	AHNAK	Neuroblast differentiation-associated protein AHNAK	Q09666	Q09666_S5854_M2	2	Phospho (STY)	S	5854	KLQGSGVSLASKKSR	1.74234	0.0111433
Q8IY81	FTSJ3	pre-rRNA 2'-O-ribose RNA methyltransferase FTSJ3	Q8IY81	Q8IY81_T580_M1	1	Phospho (STY)	T	580	TPPSCLKTEIMSPLY	1.74233	9.94799e-05
P78347	GTF2I	General transcription factor II-I	P78347	P78347_T703_M1	1	Phospho (STY)	T	703	PQTSAVRTPTQTNGS	1.73806	0.000707605
Q5T4S7	UBR4	E3 ubiquitin-protein ligase UBR4	Q5T4S7	Q5T4S7_S1752_M1	1	Phospho (STY)	S	1752	FQSEPRISESLVRHA	1.73741	0.0022101
P61764	STXBP1	Syntaxin-binding protein 1	P61764	P61764_Y212_M1	1	Phospho (STY)	Y	212	IQDKLDAYKADDPTM	1.73487	0.000506076
Q6UB98	ANKRD12	Ankyrin repeat domain-containing protein 12	Q6UB98	Q6UB98_S1143_M1	1	Phospho (STY)	S	1143	KELTRSKSSEVTDAY	1.73463	0.021991
O75592	MYCBP2	E3 ubiquitin-protein ligase MYCBP2	O75592	O75592_Y1246_M1	1	Phospho (STY)	Y	1246	SHGGGWGYSAHSVEA	1.73257	0.0442444
O95832	CLDN1	Claudin-1	O95832	O95832_S206_M1	1	Phospho (STY)	S	206	YPKPAPSSGKDYV__	1.73157	0.00731577
O75691	UTP20	Small subunit processome component 20 homolog	O75691	O75691_S2637_M1	1	Phospho (STY)	S	2637	AKLEAAYSPRNPLKR	1.73046	0.0248802
Q14807	KIF22	Kinesin-like protein KIF22	Q14807	Q14807_S581_M1	1	Phospho (STY)	S	581	DCWELQISPELLAHG	1.72891	0.0289539
Q8WWK9	CKAP2	Cytoskeleton-associated protein 2	Q8WWK9	Q8WWK9_S534_M1	1	Phospho (STY)	S	534	KEEVKEVSIEDTGVD	1.72881	0.000364504
O14981	BTAF1	TATA-binding protein-associated factor 172	O14981	O14981_S234_M2	2	Phospho (STY)	S	234	AVETNEKSNDSTDGE	1.72729	5.32246e-05
Q7KZI7	MARK2	Serine/threonine-protein kinase MARK2	Q7KZI7	Q7KZI7_S40_M1	1	Phospho (STY)	S	40	NMIRGRNSATSADEQ	1.72541	0.0450791
Q9P0K8	FOXJ2	Forkhead box protein J2	Q9P0K8	Q9P0K8_S172_M2	2	Phospho (STY)	S	172	PEQEASKSPRGGVAG	1.72169	1.13788e-05
Q9P0K8	FOXJ2	Forkhead box protein J2	Q9P0K8	Q9P0K8_S164_M2	2	Phospho (STY)	S	164	DDDLSQDSPEQEASK	1.72169	1.13788e-05
Q8IWT6	LRRC8A	Volume-regulated anion channel subunit LRRC8A	Q8IWT6	Q8IWT6_S198_M1	1	Phospho (STY)	S	198	NGSMDKKSSTVSEDV	1.7207	0.000262329
O14686	KMT2D	Histone-lysine N-methyltransferase 2D	O14686	O14686_S2719_M1	1	Phospho (STY)	S	2719	GAVGPPGSWGAEPSS	1.71762	0.00208724
Q9BWF2	TRAIP	E3 ubiquitin-protein ligase TRAIP	Q9BWF2	Q9BWF2_S295_M1	1	Phospho (STY)	S	295	VDRLVLESPAPVEVN	1.71689	0.0473267
Q8IYU2	HACE1	E3 ubiquitin-protein ligase HACE1	Q8IYU2	Q8IYU2_T386_M1	1	Phospho (STY)	T	386	MKNKRDSTEITSILL	1.7128	1.18013e-05
P50579	METAP2	Methionine aminopeptidase 2	P50579	P50579_S45_M1	1	Phospho (STY)	S	45	KRRKKKKSKGPSAAG	1.71224	0.0239773
Q13029	PRDM2	PR domain zinc finger protein 2	Q13029	Q13029_S421_M1	1	Phospho (STY)	S	421	AGLKRKPSQTLQPSE	1.71133	0.0151701
P10809	HSPD1	60 kDa heat shock protein, mitochondrial	P10809	P10809_Y503_M1	1	Phospho (STY)	Y	503	QSSSEVGYDAMAGDF	1.71113	4.52368e-06
Q96Q05	TRAPPC9	Trafficking protein particle complex subunit 9	Q96Q05	Q96Q05_S566_M1	1	Phospho (STY)	S	566	SLLGQNVSTKSPFIY	1.70907	0.00869979
Q3KQU3	MAP7D1	MAP7 domain-containing protein 1	Q3KQU3	Q3KQU3_S86_M2	2	Phospho (STY)	S	86	PAPPQEESPSSEAKS	1.70838	0.00420651
P06400	RB1	Retinoblastoma-associated protein	P06400	P06400_T630_M1	1	Phospho (STY)	T	630	NSTANAETQATSAFQ	1.70829	0.0386597
Q8TDY2	RB1CC1	RB1-inducible coiled-coil protein 1	Q8TDY2	Q8TDY2_S653_M1	1	Phospho (STY)	S	653	TSPQSASSPRMESTA	1.70758	0.035301
Q9UQ35	SRRM2	Serine/arginine repetitive matrix protein 2	Q9UQ35	Q9UQ35_T866_M3	3	Phospho (STY)	T	866	QANEQSVTPQRRSCF	1.70724	0.0452289
Q9UQ35	SRRM2	Serine/arginine repetitive matrix protein 2	Q9UQ35	Q9UQ35_S857_M3	3	Phospho (STY)	S	857	PRQGSITSPQANEQS	1.70724	0.0452289
Q9P275	USP36	Ubiquitin carboxyl-terminal hydrolase 36	Q9P275	Q9P275_S640_M1	1	Phospho (STY)	S	640	GAAHLCDSQETNCST	1.70555	5.21805e-05
P25490	YY1	Transcriptional repressor protein YY1	P25490	P25490_T348_M1	1	Phospho (STY)	T	348	KRHQLVHTGEKPFQC	1.701	0.0124221
Q9Y2K5	R3HDM2	R3H domain-containing protein 2	Q9Y2K5	Q9Y2K5_S37_M1	1	Phospho (STY)	S	37	KFISKTPSKEEIEKE	1.69883	0.0216685
Q70E73	RAPH1	Ras-associated and pleckstrin homology domains-containing protein 1	Q70E73	Q70E73_Y823_M1	1	Phospho (STY)	Y	823	QPAFPASYIPPSPPT	1.69835	0.000630704
P30989	NTSR1	Neurotensin receptor type 1	P30989	P30989_S404_M2	2	Phospho (STY)	S	404	RKADSVSSNHTLSSN	1.69814	1.25484e-05
P30989	NTSR1	Neurotensin receptor type 1	P30989	P30989_S401_M2	2	Phospho (STY)	S	401	AFSRKADSVSSNHTL	1.69814	1.25484e-05
P08670	VIM	Vimentin	P08670	P08670_S459_M1	1	Phospho (STY)	S	459	GQVINETSQHHDDLE	1.6981	0.0319119
Q969R5	L3MBTL2	Lethal(3)malignant brain tumor-like protein 2	Q969R5	Q969R5_S67_M2	2	Phospho (STY)	S	67	EAGELPTSPLHLLSP	1.69761	0.00980038
Q9UDY2	TJP2	Tight junction protein ZO-2	Q9UDY2	Q9UDY2_T1131_M1	1	Phospho (STY)	T	1131	THKPDPGTPQHTSSR	1.69578	0.00921459
Q86US8	SMG6	Telomerase-binding protein EST1A	Q86US8	Q86US8_S203_M1	1	Phospho (STY)	S	203	DRAEIEKSPGGGRVG	1.69535	0.00481977
P07900	HSP90AA1	Heat shock protein HSP 90-alpha	P07900	P07900_T293_M1	1	Phospho (STY)	T	293	DQEELNKTKPIWTRN	1.69008	0.0130632
O43399	TPD52L2	Tumor protein D54	O43399	O43399_S166_M1	1	Phospho (STY)	S	166	RNSATFKSFEDRVGT	1.68957	0.0382559
Q86UP2	KTN1	Kinectin	Q86UP2	Q86UP2_S1313_M1	1	Phospho (STY)	S	1313	VIENSDVSPETESSE	1.68665	0.00449885
Q13426	XRCC4	DNA repair protein XRCC4	Q13426	Q13426_S256_M1	1	Phospho (STY)	S	256	AAVSKDDSIISSLDV	1.6856	0.00193354
P62829	RPL23	60S ribosomal protein L23	P62829	P62829_S41_M1	1	Phospho (STY)	S	41	AKNLYIISVKGIKGR	1.6824	0.0128523
Q6ZRV2	FAM83H	Protein FAM83H	Q6ZRV2	Q6ZRV2_S513_M1	1	Phospho (STY)	S	513	QRLDYVPSSASREVR	1.68229	0.0171569
P54578	USP14	Ubiquitin carboxyl-terminal hydrolase 14	P54578	P54578_Y151_M1	1	Phospho (STY)	Y	151	GEMASAQYITAALRD	1.68149	0.0415314
Q86YS7	C2CD5	C2 domain-containing protein 5	Q86YS7	Q86YS7_S662_M2	2	Phospho (STY)	S	662	LRSQSESSDEVTELD	1.68086	7.42099e-06
O43395	PRPF3	U4/U6 small nuclear ribonucleoprotein Prp3	O43395	O43395_T167_M2	2	Phospho (STY)	T	167	LSFISPPTPQPKTPS	1.67682	0.00246694
O43395	PRPF3	U4/U6 small nuclear ribonucleoprotein Prp3	O43395	O43395_S164_M2	2	Phospho (STY)	S	164	KKQLSFISPPTPQPK	1.67682	0.00246694
Q9UQ35	SRRM2	Serine/arginine repetitive matrix protein 2	Q9UQ35	Q9UQ35_S2438_M1	1	Phospho (STY)	S	2438	MGQAPSQSLLPPAQD	1.67579	2.31111e-06
Q9Y6K9	IKBKG	NF-kappa-B essential modulator	Q9Y6K9	Q9Y6K9_Y374_M1	1	Phospho (STY)	Y	374	PLPPAPAYLSSPLAL	1.67573	0.0205808
P54132	BLM	RecQ-like DNA helicase BLM	P54132	P54132_S1310_M1	1	Phospho (STY)	S	1310	SSRGPGRSAAEELDE	1.67329	0.00763661
P14618	PKM	Pyruvate kinase PKM	P14618	P14618_T365_M1	1	Phospho (STY)	T	365	CIMLSGETAKGDYPL	1.67279	0.0465817
Q02880	TOP2B	DNA topoisomerase 2-beta	Q02880	Q02880_S1424_M1	1	Phospho (STY)	S	1424	DKDEYTFSPGKSKAT	1.67106	0.00332449
Q9BWE0	REPIN1	Replication initiator 1	Q9BWE0	Q9BWE0_S27_M1	1	Phospho (STY)	S	27	LSGPSQESPQTLGKE	1.66833	0.00111587
P38398	BRCA1	Breast cancer type 1 susceptibility protein	P38398	P38398_S114_M1	1	Phospho (STY)	S	114	FAKKENNSPEHLKDE	1.6678	1.43188e-05
O14978	ZNF263	Zinc finger protein 263	O14978	O14978_S178_M1	1	Phospho (STY)	S	178	LQELLGPSPQRDPQA	1.66724	0.0365843
P50748	KNTC1	Kinetochore-associated protein 1	P50748	P50748_S1034_M1	1	Phospho (STY)	S	1034	QAKHKPGSTPEPIAA	1.66614	3.43304e-05
P08727	KRT19	Keratin, type I cytoskeletal 19	P08727	P08727_S93_M1	1	Phospho (STY)	S	93	NLNDRLASYLDKVRA	1.66394	0.00954951
O43707	ACTN4	Alpha-actinin-4	O43707	O43707_S763_M1	1	Phospho (STY)	S	763	TRDAKGISQEQMQEF	1.6635	0.0187153
Q9UQ35	SRRM2	Serine/arginine repetitive matrix protein 2	Q9UQ35	Q9UQ35_S1893_M2	2	Phospho (STY)	S	1893	RRSRSRTSPVSRRRS	1.66109	2.2763e-06
Q9UQ35	SRRM2	Serine/arginine repetitive matrix protein 2	Q9UQ35	Q9UQ35_S1890_M2	2	Phospho (STY)	S	1890	ISRRRSRSRTSPVSR	1.66109	2.2763e-06
O00429	DNM1L	Dynamin-1-like protein	O00429	O00429_S538_M1	1	Phospho (STY)	S	538	DKSSKVPSALAPASQ	1.6601	0.000196115
Q16625	OCLN	Occludin	Q16625	Q16625_S370_M1	1	Phospho (STY)	S	370	FRQPRYSSGGNFETP	1.65989	0.00609547
P67809	YBX1	Y-box-binding protein 1	P67809	P67809_T271_M1	1	Phospho (STY)	T	271	KENQGDETQGQQPPQ	1.65982	0.0397373
Q6ZU35	CRACD	Capping protein-inhibiting regulator of actin dynamics	Q6ZU35	Q6ZU35_S1042_M1	1	Phospho (STY)	S	1042	ATERKPASPPLPATQ	1.65821	0.00240529
P45973	CBX5	Chromobox protein homolog 5	P45973	P45973_S92_M1	1	Phospho (STY)	S	92	SESNKRKSNFSNSAD	1.65776	0.0113584
P18583	SON	Protein SON	P18583	P18583_S1670_M1	1	Phospho (STY)	S	1670	DIHLDLPSNNNLVSK	1.65693	0.0071863
Q9BXS6	NUSAP1	Nucleolar and spindle-associated protein 1	Q9BXS6	Q9BXS6_T182_M1	1	Phospho (STY)	T	182	NKRTAITTPNFKKLH	1.65666	0.00295754
O75815	BCAR3	Breast cancer anti-estrogen resistance protein 3	O75815	O75815_S338_M1	1	Phospho (STY)	S	338	LSLKAHQSESYLPIG	1.65596	0.000141816
O14686	KMT2D	Histone-lysine N-methyltransferase 2D	O14686	O14686_S1180_M1	1	Phospho (STY)	S	1180	KQTAGQGSPCEEQEE	1.65444	0.000988021
P26373	RPL13	60S ribosomal protein L13	P26373	P26373_S52_M1	1	Phospho (STY)	S	52	RIAPRPASGPIRPIV	1.65373	0.00506433
Q96RY5	CRAMP1	Protein cramped-like	Q96RY5	Q96RY5_S1201_M1	1	Phospho (STY)	S	1201	PSLLDGNSRDSFVSR	1.65196	0.00100386
Q9Y5W7	SNX14	Sorting nexin-14	Q9Y5W7	Q9Y5W7_S487_M1	1	Phospho (STY)	S	487	KLNRGSLSLDDFRNT	1.65119	0.00791051
Q9Y385	UBE2J1	Ubiquitin-conjugating enzyme E2 J1	Q9Y385	Q9Y385_S266_M1	1	Phospho (STY)	S	266	QQSQRRLSTSPDVIQ	1.65099	0.0359215
O60930	RNASEH1	Ribonuclease H1	O60930	O60930_S74_M1	1	Phospho (STY)	S	74	AWAFVRKSASPEVSE	1.65067	0.00813728
O60437	PPL	Periplakin	O60437	O60437_S931_M1	1	Phospho (STY)	S	931	RNQGPQESVVRKEVL	1.64903	0.0477641
P30622	CLIP1	CAP-Gly domain-containing linker protein 1	P30622	P30622_T287_M1	1	Phospho (STY)	T	287	KIGFPSTTPAKAKAN	1.64896	0.000400384
Q8IVW8	SPNS2	Sphingosine-1-phosphate transporter SPNS2	Q8IVW8	Q8IVW8_S63_M1	1	Phospho (STY)	S	63	EVQTLSGSVRRAPTG	1.64774	0.0190466
Q9HAW4	CLSPN	Claspin	Q9HAW4	Q9HAW4_S810_M2	2	Phospho (STY)	S	810	AGGFRSPSPGLFRAS	1.64665	0.0396269
Q9HAW4	CLSPN	Claspin	Q9HAW4	Q9HAW4_S808_M2	2	Phospho (STY)	S	808	PTAGGFRSPSPGLFR	1.64665	0.0396269
Q96ST2	IWS1	Protein IWS1 homolog	Q96ST2	Q96ST2_S304_M3	3	Phospho (STY)	S	304	PRVSDSESEGPQKGP	1.64574	0.0254774
Q96ST2	IWS1	Protein IWS1 homolog	Q96ST2	Q96ST2_S302_M3	3	Phospho (STY)	S	302	PKPRVSDSESEGPQK	1.64574	0.0254774
Q96ST2	IWS1	Protein IWS1 homolog	Q96ST2	Q96ST2_S300_M3	3	Phospho (STY)	S	300	ELPKPRVSDSESEGP	1.64574	0.0254774
P78312	FAM193A	Protein FAM193A	P78312	P78312_S1144_M1	1	Phospho (STY)	S	1144	SKLVLAESPQPKGKN	1.64349	0.033241
Q8TEM1	NUP210	Nuclear pore membrane glycoprotein 210	Q8TEM1	Q8TEM1_S1874_M1	1	Phospho (STY)	S	1874	LPPARKASPPSGLWS	1.64297	0.000573256
Q12802	AKAP13	A-kinase anchor protein 13	Q12802	Q12802_S1485_M1	1	Phospho (STY)	S	1485	TASLDRHSSHGSDVS	1.63957	5.50126e-05
Q96KB5	PBK	Lymphokine-activated killer T-cell-originated protein kinase	Q96KB5	Q96KB5_S59_M1	1	Phospho (STY)	S	59	SPRGLSHSPWAVKKI	1.6367	6.79231e-05
P23588	EIF4B	Eukaryotic translation initiation factor 4B	P23588	P23588_S309_M1	1	Phospho (STY)	S	309	YDRRDDRSWSSRDDY	1.63663	0.000455666
P29374	ARID4A	AT-rich interactive domain-containing protein 4A	P29374	P29374_S542_M2	2	Phospho (STY)	S	542	QEDSDKDSDEEEEKS	1.63588	0.0247379
P29374	ARID4A	AT-rich interactive domain-containing protein 4A	P29374	P29374_S538_M2	2	Phospho (STY)	S	538	KIKKQEDSDKDSDEE	1.63588	0.0247379
Q14061	COX17	Cytochrome c oxidase copper chaperone	Q14061	Q14061_S7_M1	1	Phospho (STY)	S	7	_MPGLVDSNPAPPES	1.63412	0.00281414
O95562	SFT2D2	Vesicle transport protein SFT2B	O95562	O95562_S9_M1	1	Phospho (STY)	S	9	DKLKKVLSGQDTEDR	1.63264	0.00583093
Q9UQ35	SRRM2	Serine/arginine repetitive matrix protein 2	Q9UQ35	Q9UQ35_S864_M3	3	Phospho (STY)	S	864	SPQANEQSVTPQRRS	1.63067	0.0262004
O94804	STK10	Serine/threonine-protein kinase 10	O94804	O94804_S455_M2	2	Phospho (STY)	S	455	SQSRPNSSALETLGG	1.62975	0.00697943
O94804	STK10	Serine/threonine-protein kinase 10	O94804	O94804_S454_M2	2	Phospho (STY)	S	454	ASQSRPNSSALETLG	1.62975	0.00697943
Q9ULH1	ASAP1	Arf-GAP with SH3 domain, ANK repeat and PH domain-containing protein 1	Q9ULH1	Q9ULH1_S843_M2	2	Phospho (STY)	S	843	RTLSDPPSPLPHGPP	1.62689	0.000543709
Q9ULH1	ASAP1	Arf-GAP with SH3 domain, ANK repeat and PH domain-containing protein 1	Q9ULH1	Q9ULH1_S839_M2	2	Phospho (STY)	S	839	PGHKRTLSDPPSPLP	1.62689	0.000543709
Q5T4S7	UBR4	E3 ubiquitin-protein ligase UBR4	Q5T4S7	Q5T4S7_T2724_M1	1	Phospho (STY)	T	2724	PSSPRSNTPMGDKDD	1.62525	0.0220602
Q00587	CDC42EP1	Cdc42 effector protein 1	Q00587	Q00587_S353_M2	2	Phospho (STY)	S	353	QARASWESLDEEWRA	1.62289	0.00774964
Q00587	CDC42EP1	Cdc42 effector protein 1	Q00587	Q00587_S350_M2	2	Phospho (STY)	S	350	VLPQARASWESLDEE	1.62289	0.00774964
A6NKF1	SAC3D1	SAC3 domain-containing protein 1	A6NKF1	A6NKF1_S44_M1	1	Phospho (STY)	S	44	ERPPSPRSPLMPGCE	1.62003	0.0349896
Q9NZT2	OGFR	Opioid growth factor receptor	Q9NZT2	Q9NZT2_S315_M1	1	Phospho (STY)	S	315	RKVEEEGSPGDPDHE	1.61741	0.0459681
P11171	EPB41	Protein 4.1	P11171	P11171_S709_M1	1	Phospho (STY)	S	709	SEWDKRLSTHSPFRT	1.61703	0.00906914
Q9BY89	KIAA1671	Uncharacterized protein KIAA1671	Q9BY89	Q9BY89_S1786_M1	1	Phospho (STY)	S	1786	DERSDEPSPQWLKEL	1.61703	0.00444776
Q14671	PUM1	Pumilio homolog 1	Q14671	Q14671_S709_M1	1	Phospho (STY)	S	709	GSGSRRDSLTGSSDL	1.61595	0.0427638
Q9BYD2	MRPL9	39S ribosomal protein L9, mitochondrial	Q9BYD2	Q9BYD2_S264_M1	1	Phospho (STY)	S	264	AKAMAPTSPQI____	1.61369	0.0154574
Q12888	TP53BP1	TP53-binding protein 1	Q12888	Q12888_S1660_M1	1	Phospho (STY)	S	1660	ITESPRASMGVLSGK	1.61287	0.00207899
P08238	HSP90AB1	Heat shock protein HSP 90-beta	P08238	P08238_S261_M2	2	Phospho (STY)	S	261	GSDEEDDSGKDKKKK	1.61166	0.00383089
P08238	HSP90AB1	Heat shock protein HSP 90-beta	P08238	P08238_S255_M2	2	Phospho (STY)	S	255	PKIEDVGSDEEDDSG	1.61166	0.00383089
P46013	MKI67	Proliferation marker protein Ki-67	P46013	P46013_T1869_M2	2	Phospho (STY)	T	1869	PQSDPADTPTNTKQR	1.61035	0.00845825
Q96E09	PABIR1	PPP2R1A-PPP2R2A-interacting phosphatase regulator 1	Q96E09	Q96E09_T16_M1	1	Phospho (STY)	T	16	DLELPPGTGGSPAEG	1.60909	0.00219436
P16144	ITGB4	Integrin beta-4	P16144	P16144_S1483_M1	1	Phospho (STY)	S	1483	HVPHRVLSTSSTLTR	1.60809	0.0258948
Q5VWG9	TAF3	Transcription initiation factor TFIID subunit 3	Q5VWG9	Q5VWG9_T433_M1	1	Phospho (STY)	T	433	ISGPECTTPKASTSA	1.60778	0.0228096
O94915	FRYL	Protein furry homolog-like	O94915	O94915_T2566_M2	2	Phospho (STY)	T	2566	SRLPEDTTSVLKEEH	1.60774	0.00257864
O94915	FRYL	Protein furry homolog-like	O94915	O94915_T2565_M2	2	Phospho (STY)	T	2565	NSRLPEDTTSVLKEE	1.60774	0.00257864
Q96KC8	DNAJC1	DnaJ homolog subfamily C member 1	Q96KC8	Q96KC8_T402_M1	1	Phospho (STY)	T	402	QNSRPIKTATTLPDD	1.60619	0.0010553
Q92766	RREB1	Ras-responsive element-binding protein 1	Q92766	Q92766_S180_M1	1	Phospho (STY)	S	180	KLSHDAESEREDPAP	1.6038	0.00864149
P49792	RANBP2	E3 SUMO-protein ligase RanBP2	P49792	P49792_S1597_M1	1	Phospho (STY)	S	1597	ETSKAPKSGFEGMFT	1.60354	0.0332823
P49792	RANBP2	E3 SUMO-protein ligase RanBP2	P49792	P49792_S1656_M1	1	Phospho (STY)	S	1656	ETSKAPKSGFEGMFT	1.60354	0.0332823
P49792	RANBP2	E3 SUMO-protein ligase RanBP2	P49792	P49792_S1715_M1	1	Phospho (STY)	S	1715	ETSKAPKSGFEGMFT	1.60354	0.0332823
P61978	HNRNPK	Heterogeneous nuclear ribonucleoprotein K	P61978	P61978_T107_M1	1	Phospho (STY)	T	107	ILKKIIPTLEEGLQL	1.60295	8.05215e-05
P36578	RPL4	60S ribosomal protein L4	P36578	P36578_T266_M1	1	Phospho (STY)	T	266	KLDELYGTWRKAASL	1.59996	0.0205097
Q9Y3M8	STARD13	StAR-related lipid transfer protein 13	Q9Y3M8	Q9Y3M8_S411_M1	1	Phospho (STY)	S	411	GTFPKALSIESLSPT	1.59863	0.046533
Q9Y2I7	PIKFYVE	1-phosphatidylinositol 3-phosphate 5-kinase	Q9Y2I7	Q9Y2I7_S1544_M1	1	Phospho (STY)	S	1544	KISAMDASPRNISPG	1.59693	0.046693
Q86X10	RALGAPB	Ral GTPase-activating protein subunit beta	Q86X10	Q86X10_T1302_M1	1	Phospho (STY)	T	1302	ILKQPSLTLELFPNH	1.5949	0.000444456
Q70Z53	FRA10AC1	Protein FRA10AC1	Q70Z53	Q70Z53_S278_M1	1	Phospho (STY)	S	278	EDSLLRNSDEEESAS	1.5944	0.0212303
O60437	PPL	Periplakin	O60437	O60437_S1657_M1	1	Phospho (STY)	S	1657	RENHLRRSIVVIHPD	1.594	0.00748564
Q9NRY5	FAM114A2	Protein FAM114A2	Q9NRY5	Q9NRY5_T207_M1	1	Phospho (STY)	T	207	GLMNRNATLSQVLRE	1.59385	0.00512068
P20810	CAST	Calpastatin	P20810	P20810_S364_M1	1	Phospho (STY)	S	364	EEKPKPRSESELIDE	1.59353	0.0239129
Q96I15	SCLY	Selenocysteine lyase	Q96I15	Q96I15_S20_M1	1	Phospho (STY)	S	20	APAASQPSGCGKHNS	1.59336	9.02462e-05
Q8WVC0	LEO1	RNA polymerase-associated protein LEO1	Q8WVC0	Q8WVC0_S14_M1	1	Phospho (STY)	S	14	LFGSDADSEAERKDS	1.59291	0.0020376
Q96JM3	CHAMP1	Chromosome alignment-maintaining phosphoprotein 1	Q96JM3	Q96JM3_S662_M1	1	Phospho (STY)	S	662	QEQVDVESIDFSKEN	1.59096	0.00158406
Q7Z6B0	CCDC91	Coiled-coil domain-containing protein 91	Q7Z6B0	Q7Z6B0_S416_M1	1	Phospho (STY)	S	416	VIRQRSLSSLELFLS	1.58778	0.0306072
Q6IBW4	NCAPH2	Condensin-2 complex subunit H2	Q6IBW4	Q6IBW4_S246_M1	1	Phospho (STY)	S	246	FSQEPGPSPEGPMPL	1.58764	0.0170378
P46013	MKI67	Proliferation marker protein Ki-67	P46013	P46013_T2231_M2	2	Phospho (STY)	T	2231	PQPDPVGTPTIFKPQ	1.58715	0.0403809
P46013	MKI67	Proliferation marker protein Ki-67	P46013	P46013_S2223_M2	2	Phospho (STY)	S	2223	TTKIACRSPQPDPVG	1.58715	0.0403809
Q9BWN1	PRR14	Proline-rich protein 14	Q9BWN1	Q9BWN1_S242_M1	1	Phospho (STY)	S	242	SLLRPRLSPWGLAPL	1.58538	0.00533153
Q9Y2W1	THRAP3	Thyroid hormone receptor-associated protein 3	Q9Y2W1	Q9Y2W1_S379_M2	2	Phospho (STY)	S	379	IKEKGSFSDTGLGDG	1.58444	0.00909102
Q9Y2W1	THRAP3	Thyroid hormone receptor-associated protein 3	Q9Y2W1	Q9Y2W1_S377_M2	2	Phospho (STY)	S	377	EKIKEKGSFSDTGLG	1.58444	0.00909102
Q9H7F4	TMEM185B	Transmembrane protein 185B	Q9H7F4	Q9H7F4_S333_M1	1	Phospho (STY)	S	333	ARVVITQSPGKYVPP	1.5837	2.1491e-05
Q96SN8	CDK5RAP2	CDK5 regulatory subunit-associated protein 2	Q96SN8	Q96SN8_T1001_M1	1	Phospho (STY)	T	1001	AVMEGRPTPDKTLLN	1.58204	0.0494322
Q5VZL5	ZMYM4	Zinc finger MYM-type protein 4	Q5VZL5	Q5VZL5_S110_M2	2	Phospho (STY)	S	110	SSIHTDDSLEVERRV	1.58001	0.0222676
Q5VZL5	ZMYM4	Zinc finger MYM-type protein 4	Q5VZL5	Q5VZL5_T107_M2	2	Phospho (STY)	T	107	NLVSSIHTDDSLEVE	1.58001	0.0222676
Q53SF7	COBLL1	Cordon-bleu protein-like 1	Q53SF7	Q53SF7_S814_M1	1	Phospho (STY)	S	814	QVPSSVSSPDDAMVS	1.57993	0.0146446
P49006	MARCKSL1	MARCKS-related protein	P49006	P49006_S104_M2	2	Phospho (STY)	S	104	PFKLSGLSFKRNRKE	1.57905	0.00536462
P49006	MARCKSL1	MARCKS-related protein	P49006	P49006_S101_M2	2	Phospho (STY)	S	101	FKKPFKLSGLSFKRN	1.57905	0.00536462
Q7L4E1	MIGA2	Mitoguardin 2	Q7L4E1	Q7L4E1_S276_M1	1	Phospho (STY)	S	276	MLPLTEGSLRLRADD	1.5778	0.037007
Q9BWH6	RPAP1	RNA polymerase II-associated protein 1	Q9BWH6	Q9BWH6_S266_M1	1	Phospho (STY)	S	266	VAFLRSHSHTQEQTG	1.57743	0.000193534
Q8TCJ2	STT3B	Dolichyl-diphosphooligosaccharide--protein glycosyltransferase subunit STT3B	Q8TCJ2	Q8TCJ2_S499_M2	2	Phospho (STY)	S	499	NPPVEDSSDEDDKRN	1.57665	0.0403203
Q8TCJ2	STT3B	Dolichyl-diphosphooligosaccharide--protein glycosyltransferase subunit STT3B	Q8TCJ2	Q8TCJ2_S498_M2	2	Phospho (STY)	S	498	ENPPVEDSSDEDDKR	1.57665	0.0403203
Q9UNZ2	NSFL1C	NSFL1 cofactor p47	Q9UNZ2	Q9UNZ2_S99_M1	1	Phospho (STY)	S	99	QRFYAGGSERSGQQI	1.57651	0.0141836
P16383	GCFC2	Intron Large complex component GCFC2	P16383	P16383_S180_M2	2	Phospho (STY)	S	180	ESEDDPESEPDDHEK	1.57517	0.048597
P16383	GCFC2	Intron Large complex component GCFC2	P16383	P16383_S174_M2	2	Phospho (STY)	S	174	ISGMKRESEDDPESE	1.57517	0.048597
Q6DD87	ZNF787	Zinc finger protein 787	Q6DD87	Q6DD87_T145_M1	1	Phospho (STY)	T	145	MQHQRIHTGEKPYTC	1.57484	0.000427284
P18583	SON	Protein SON	P18583	P18583_S154_M1	1	Phospho (STY)	S	154	NIDLESDSFLKFDSE	1.57361	0.00805192
Q96HE9	PRR11	Proline-rich protein 11	Q96HE9	Q96HE9_T287_M1	1	Phospho (STY)	T	287	RVTNVLITPGKSQMD	1.57244	0.0144992
Q7Z2Z1	TICRR	Treslin	Q7Z2Z1	Q7Z2Z1_S1314_M1	1	Phospho (STY)	S	1314	TPKKLFTSPLCDVSK	1.56802	0.00462446
Q8TDM6	DLG5	Disks large homolog 5	Q8TDM6	Q8TDM6_S841_M1	1	Phospho (STY)	S	841	NLIQHNNSTQTDIFY	1.56612	0.0170389
Q9UKI8	TLK1	Serine/threonine-protein kinase tousled-like 1	Q9UKI8	Q9UKI8_S33_M1	1	Phospho (STY)	S	33	GSAAAARSLLNHTPP	1.56458	0.0188877
Q9HC44	GPBP1L1	Vasculin-like protein 1	Q9HC44	Q9HC44_S292_M1	1	Phospho (STY)	S	292	ASGAALSSPKESPSS	1.56448	0.0260248
Q8NB78	KDM1B	Lysine-specific histone demethylase 2	Q8NB78	Q8NB78_S13_M1	1	Phospho (STY)	S	13	GRTKKKASFDHSPDS	1.56273	0.00645963
O60271	SPAG9	C-Jun-amino-terminal kinase-interacting protein 4	O60271	O60271_S185_M2	2	Phospho (STY)	S	185	KLHQLSGSDQLESTA	1.5615	0.0282937
O60271	SPAG9	C-Jun-amino-terminal kinase-interacting protein 4	O60271	O60271_S183_M2	2	Phospho (STY)	S	183	RTKLHQLSGSDQLES	1.5615	0.0282937
Q9UPZ3	HPS5	BLOC-2 complex member HPS5	Q9UPZ3	Q9UPZ3_S563_M1	1	Phospho (STY)	S	563	KIGTLHTSPDLKVRP	1.55969	0.00513453
Q12789	GTF3C1	General transcription factor 3C polypeptide 1	Q12789	Q12789_S1068_M2	2	Phospho (STY)	S	1068	NSSTDQGSDEEGSLQ	1.55755	0.00780957
Q12789	GTF3C1	General transcription factor 3C polypeptide 1	Q12789	Q12789_S1062_M2	2	Phospho (STY)	S	1062	CPRVRKNSSTDQGSD	1.55755	0.00780957
A0MZ66	SHTN1	Shootin-1	A0MZ66	A0MZ66_S249_M1	1	Phospho (STY)	S	249	QNKLKRQSHLLLQSS	1.55401	0.0266813
Q9H8V3	ECT2	Protein ECT2	Q9H8V3	Q9H8V3_Y41_M1	1	Phospho (STY)	Y	41	LLIGSTSYVEEEMPQ	1.5534	0.045278
P32322	PYCR1	Pyrroline-5-carboxylate reductase 1, mitochondrial	P32322	P32322_S301_M1	1	Phospho (STY)	S	301	SPAGTALSPSGHTKL	1.55187	0.0196677
Q8N2M8	CLASRP	CLK4-associating serine/arginine rich protein	Q8N2M8	Q8N2M8_S547_M1	1	Phospho (STY)	S	547	KLTRPAASPAVGEKL	1.54953	0.037342
Q9H330	TMEM245	Transmembrane protein 245	Q9H330	Q9H330_T36_M1	1	Phospho (STY)	T	36	PSGGGGETPRTAALA	1.54952	0.0387238
Q9NRF8	CTPS2	CTP synthase 2	Q9NRF8	Q9NRF8_S576_M1	1	Phospho (STY)	S	576	DASDDSFSEPRIAEL	1.54764	0.000213181
Q96T23	RSF1	Remodeling and spacing factor 1	Q96T23	Q96T23_S1375_M1	1	Phospho (STY)	S	1375	LPSTNGQSPGKAIEN	1.54565	0.00117467
Q9NYF8	BCLAF1	Bcl-2-associated transcription factor 1	Q9NYF8	Q9NYF8_Y322_M1	1	Phospho (STY)	Y	322	SRGRSSFYPDGGDQE	1.54538	0.000151894
Q15021	NCAPD2	Condensin complex subunit 1	Q15021	Q15021_T1339_M2	2	Phospho (STY)	T	1339	ASDNDFVTPEPRRTT	1.54338	7.43452e-05
O94826	TOMM70	Mitochondrial import receptor subunit TOM70	O94826	O94826_S96_M2	2	Phospho (STY)	S	96	RASPAPGSGHPEGPG	1.54316	0.0170804
O94826	TOMM70	Mitochondrial import receptor subunit TOM70	O94826	O94826_S91_M2	2	Phospho (STY)	S	91	KTPEGRASPAPGSGH	1.54316	0.0170804
Q8IYI6	EXOC8	Exocyst complex component 8	Q8IYI6	Q8IYI6_S19_M1	1	Phospho (STY)	S	19	RLRRQLESGGFEARL	1.54299	0.00968617
Q7Z402	TMC7	Transmembrane channel-like protein 7	Q7Z402	Q7Z402_T70_M1	1	Phospho (STY)	T	70	SGTLLKPTDSYSSQL	1.5429	2.68422e-05
Q15648	MED1	Mediator of RNA polymerase II transcription subunit 1	Q15648	Q15648_S1482_M2	2	Phospho (STY)	S	1482	SYQNSPSSDDGIRPL	1.54276	6.85057e-05
Q684P5	RAP1GAP2	Rap1 GTPase-activating protein 2	Q684P5	Q684P5_S418_M1	1	Phospho (STY)	S	418	TFGPPLPSPPVFQKG	1.54272	2.6869e-05
P06400	RB1	Retinoblastoma-associated protein	P06400	P06400_Y771_M1	1	Phospho (STY)	Y	771	LKTNILQYASTRPPT	1.54242	0.0299437
P16144	ITGB4	Integrin beta-4	P16144	P16144_S1084_M1	1	Phospho (STY)	S	1084	RRFHVQLSNPKFGAH	1.54235	0.0126357
Q15070	OXA1L	Mitochondrial inner membrane protein OXA1L	Q15070	Q15070_S364_M1	1	Phospho (STY)	S	364	PREGFLESFKKGWKN	1.5421	0.0177373
O75683	SURF6	Surfeit locus protein 6	O75683	O75683_T229_M1	1	Phospho (STY)	T	229	QRVKGNLTPLTGRNY	1.54184	0.0271054
P24928	POLR2A	DNA-directed RNA polymerase II subunit RPB1	P24928	P24928_T1140_M1	1	Phospho (STY)	T	1140	KPKTPSLTVFLLGQS	1.54109	0.0274726
Q969V6	MRTFA	Myocardin-related transcription factor A	Q969V6	Q969V6_S156_M1	1	Phospho (STY)	S	156	LLSATSASPTQVVSQ	1.54104	0.0100348
Q9UJU6	DBNL	Drebrin-like protein	Q9UJU6	Q9UJU6_S275_M2	2	Phospho (STY)	S	275	MSTTSISSPQPGKLR	1.53951	0.00786592
Q9UJU6	DBNL	Drebrin-like protein	Q9UJU6	Q9UJU6_S269_M2	2	Phospho (STY)	S	269	KQKERAMSTTSISSP	1.53951	0.00786592
Q9NYM9	BET1L	BET1-like protein	Q9NYM9	Q9NYM9_S37_M1	1	Phospho (STY)	S	37	SKVTRLKSLALDIDR	1.53921	0.00407321
Q9NXE4	SMPD4	Sphingomyelin phosphodiesterase 4	Q9NXE4	Q9NXE4_T708_M1	1	Phospho (STY)	T	708	GEDGLILTPLGRYQI	1.53789	0.0434059
Q07157	TJP1	Tight junction protein ZO-1	Q07157	Q07157_S179_M2	2	Phospho (STY)	S	179	DRRSVASSQPAKPTK	1.53742	0.0406099
Q9H8H2	DDX31	Probable ATP-dependent RNA helicase DDX31	Q9H8H2	Q9H8H2_S757_M1	1	Phospho (STY)	S	757	RDAPRNLSALTRKKR	1.53636	0.025689
P35580	MYH10	Myosin-10	P35580	P35580_S1937_M1	1	Phospho (STY)	S	1937	RGGPISFSSSRSGRR	1.53561	0.000777788
Q9NWB6	ARGLU1	Arginine and glutamate-rich protein 1	Q9NWB6	Q9NWB6_S60_M1	1	Phospho (STY)	S	60	ESRSRSRSTNTAVSR	1.53418	0.0114506
Q9Y5K6	CD2AP	CD2-associated protein	Q9Y5K6	Q9Y5K6_Y548_M1	1	Phospho (STY)	Y	548	YSPKPSVYLSTPSSA	1.53405	0.0168501
Q13415	ORC1	Origin recognition complex subunit 1	Q13415	Q13415_S273_M1	1	Phospho (STY)	S	273	VAFSEITSPSKRSQP	1.53262	0.0273778
Q9ULH7	MRTFB	Myocardin-related transcription factor B	Q9ULH7	Q9ULH7_S66_M1	1	Phospho (STY)	S	66	GIMPPLKSPAAFHEQ	1.53227	0.0168522
Q9NRA8	EIF4ENIF1	Eukaryotic translation initiation factor 4E transporter	Q9NRA8	Q9NRA8_S5_M1	1	Phospho (STY)	S	5	___MDRRSMGETESG	1.532	0.000719291
Q8ND76	CCNY	Cyclin-Y	Q8ND76	Q8ND76_S66_M1	1	Phospho (STY)	S	66	PSDHPRASTIFLSKS	1.53108	0.0228134
Q8TDB6	DTX3L	E3 ubiquitin-protein ligase DTX3L	Q8TDB6	Q8TDB6_S202_M1	1	Phospho (STY)	S	202	SEQKQQFSPSMTERK	1.52827	0.0408714
Q7Z5L9	IRF2BP2	Interferon regulatory factor 2-binding protein 2	Q7Z5L9	Q7Z5L9_S242_M2	2	Phospho (STY)	S	242	HKRPASVSSSAAVEH	1.52539	0.00149445
Q7Z5L9	IRF2BP2	Interferon regulatory factor 2-binding protein 2	Q7Z5L9	Q7Z5L9_S240_M2	2	Phospho (STY)	S	240	GAHKRPASVSSSAAV	1.52539	0.00149445
Q9H6F5	CCDC86	Coiled-coil domain-containing protein 86	Q9H6F5	Q9H6F5_S255_M1	1	Phospho (STY)	S	255	DRSKKRFSQMLQDKP	1.52486	0.00422796
P18583	SON	Protein SON	P18583	P18583_T1679_M1	1	Phospho (STY)	T	1679	NNLVSKDTEEPLPVK	1.52454	0.019229
P17544	ATF7	Cyclic AMP-dependent transcription factor ATF-7	P17544	P17544_T137_M1	1	Phospho (STY)	T	137	PLKEKEVTPKPVLIS	1.52446	0.0278768
Q96E09	PABIR1	PPP2R1A-PPP2R2A-interacting phosphatase regulator 1	Q96E09	Q96E09_S147_M2	2	Phospho (STY)	S	147	IPVSPAPSPTRGIGK	1.52437	0.00692173
Q96E09	PABIR1	PPP2R1A-PPP2R2A-interacting phosphatase regulator 1	Q96E09	Q96E09_S143_M2	2	Phospho (STY)	S	143	RIDFIPVSPAPSPTR	1.52437	0.00692173
Q9H1E3	NUCKS1	Nuclear ubiquitous casein and cyclin-dependent kinase substrate 1	Q9H1E3	Q9H1E3_S181_M2	2	Phospho (STY)	S	181	LKATVTPSPVKGKGK	1.52418	0.0255895
Q9H1E3	NUCKS1	Nuclear ubiquitous casein and cyclin-dependent kinase substrate 1	Q9H1E3	Q9H1E3_T179_M2	2	Phospho (STY)	T	179	PRLKATVTPSPVKGK	1.52418	0.0255895
Q9H5V8	CDCP1	CUB domain-containing protein 1	Q9H5V8	Q9H5V8_Y806_M1	1	Phospho (STY)	Y	806	PESESEPYTFSHPNN	1.52393	0.0108916
P05783	KRT18	Keratin, type I cytoskeletal 18	P05783	P05783_T8_M1	1	Phospho (STY)	T	8	MSFTTRSTFSTNYRS	1.52387	9.66458e-07
Q9NW13	RBM28	RNA-binding protein 28	Q9NW13	Q9NW13_S202_M1	1	Phospho (STY)	S	202	YKDTQSVSAIGEEKS	1.52334	0.0123966
Q9Y2F5	ICE1	Little elongation complex subunit 1	Q9Y2F5	Q9Y2F5_S1697_M2	2	Phospho (STY)	S	1697	RASPPDPSPSPSAAS	1.52288	0.0307694
P0C7T5	ATXN1L	Ataxin-1-like	P0C7T5	P0C7T5_S289_M2	2	Phospho (STY)	S	289	RESEALDSPNSKGEG	1.52273	0.00199161
P0C7T5	ATXN1L	Ataxin-1-like	P0C7T5	P0C7T5_S284_M2	2	Phospho (STY)	S	284	RNLVRRESEALDSPN	1.52273	0.00199161
Q14978	NOLC1	Nucleolar and coiled-body phosphoprotein 1	Q14978	Q14978_T610_M2	2	Phospho (STY)	T	610	IKLQTPNTFPKRKKG	1.52173	0.0381418
Q14978	NOLC1	Nucleolar and coiled-body phosphoprotein 1	Q14978	Q14978_T607_M2	2	Phospho (STY)	T	607	AKKIKLQTPNTFPKR	1.52173	0.0381418
P55085	F2RL1	Proteinase-activated receptor 2	P55085	P55085_S373_M1	1	Phospho (STY)	S	373	TVKQMQVSLTSKKHS	1.52086	3.05172e-05
Q86XR8	CEP57	Centrosomal protein of 57 kDa	Q86XR8	Q86XR8_S53_M1	1	Phospho (STY)	S	53	LNSDLRRSPSKPTLA	1.52027	0.0181562
P49748	ACADVL	Very long-chain specific acyl-CoA dehydrogenase, mitochondrial	P49748	P49748_S517_M1	1	Phospho (STY)	S	517	RRRAGLGSGLSLSGL	1.52003	3.79661e-05
Q92692	NECTIN2	Nectin-2	Q92692	Q92692_T410_M1	1	Phospho (STY)	T	410	PPSYKPPTPKAKLEA	1.51967	0.032488
P46020	PHKA1	Phosphorylase b kinase regulatory subunit alpha, skeletal muscle isoform	P46020	P46020_S972_M1	1	Phospho (STY)	S	972	KEFGVERSVRPTDSN	1.51943	0.000194942
Q09666	AHNAK	Neuroblast differentiation-associated protein AHNAK	Q09666	Q09666_T638_M1	1	Phospho (STY)	T	638	MKMPTFSTPGAKGEG	1.51815	0.0280444
Q15459	SF3A1	Splicing factor 3A subunit 1	Q15459	Q15459_S508_M1	1	Phospho (STY)	S	508	TWDGHSGSMARTQQA	1.51696	0.0228647
P08238	HSP90AB1	Heat shock protein HSP 90-beta	P08238	P08238_S226_M1	1	Phospho (STY)	S	226	KEREKEISDDEAEEE	1.51667	0.0327422
Q9P246	STIM2	Stromal interaction molecule 2	Q9P246	Q9P246_S621_M1	1	Phospho (STY)	S	621	LEIYQTLSPRKISRD	1.51653	0.0341685
O75815	BCAR3	Breast cancer anti-estrogen resistance protein 3	O75815	O75815_S317_M1	1	Phospho (STY)	S	317	RNKEKSGSQPACLDH	1.51645	0.00212358
Q9BUA3	SPINDOC	Spindlin interactor and repressor of chromatin-binding protein	Q9BUA3	Q9BUA3_S82_M1	1	Phospho (STY)	S	82	QEFLVGSSPGGSGRA	1.51623	0.00790444
P98175	RBM10	RNA-binding protein 10	P98175	P98175_S710_M1	1	Phospho (STY)	S	710	LAERQHTSMDLPKLA	1.5143	5.95378e-06
Q69YN4	VIRMA	Protein virilizer homolog	Q69YN4	Q69YN4_T1708_M1	1	Phospho (STY)	T	1708	HSQNRFFTPPASKGN	1.51398	0.0423787
P78312	FAM193A	Protein FAM193A	P78312	P78312_S642_M1	1	Phospho (STY)	S	642	VSSKRPPSVGDVFHG	1.51288	0.0158861
P50402	EMD	Emerin	P50402	P50402_Y4_M1	1	Phospho (STY)	Y	4	____MDNYADLSDTE	1.51211	0.0392026
P62277	RPS13	40S ribosomal protein S13	P62277	P62277_S12_M1	1	Phospho (STY)	S	12	HAPGKGLSQSALPYR	1.51122	0.0408335
Q14839	CHD4	Chromodomain-helicase-DNA-binding protein 4	Q14839	Q14839_T1653_M1	1	Phospho (STY)	T	1653	EKSAIDLTPIVVEDK	1.51106	0.0436625
Q8TEP8	CEP192	Centrosomal protein of 192 kDa	Q8TEP8	Q8TEP8_S2250_M1	1	Phospho (STY)	S	2250	SKPFGILSPVSEPSV	1.50941	3.27015e-05
Q9Y6M7	SLC4A7	Sodium bicarbonate cotransporter 3	Q9Y6M7	Q9Y6M7_S84_M1	1	Phospho (STY)	S	84	DKEDGRESPSYDTPS	1.50904	0.0343292
P07195	LDHB	L-lactate dehydrogenase B chain	P07195	P07195_S320_M1	1	Phospho (STY)	S	320	EVAQLKKSADTLWDI	1.50839	0.0151465
Q13303	KCNAB2	Voltage-gated potassium channel subunit beta-2	Q13303	Q13303_S9_M1	1	Phospho (STY)	S	9	YPESTTGSPARLSLR	1.50785	0.02352
Q96DF8	ESS2	Splicing factor ESS-2 homolog	Q96DF8	Q96DF8_S292_M1	1	Phospho (STY)	S	292	KELIPQESPRVGGFG	1.50628	0.0279659
O75122	CLASP2	CLIP-associating protein 2	O75122	O75122_S1012_M1	1	Phospho (STY)	S	1012	LHSMPTHSSPRSRDY	1.50589	7.97404e-05
Q5VUA4	ZNF318	Zinc finger protein 318	Q5VUA4	Q5VUA4_S40_M1	1	Phospho (STY)	S	40	SGPARRSSPPPPPSG	1.5048	0.01214
Q9Y608	LRRFIP2	Leucine-rich repeat flightless-interacting protein 2	Q9Y608	Q9Y608_S18_M1	1	Phospho (STY)	S	18	TPVKDRFSAEDEALS	1.50291	0.0368065
P35580	MYH10	Myosin-10	P35580	P35580_S1939_M1	1	Phospho (STY)	S	1939	GPISFSSSRSGRRQL	1.50285	0.0457901
P16144	ITGB4	Integrin beta-4	P16144	P16144_S1486_M2	2	Phospho (STY)	S	1486	HRVLSTSSTLTRDYN	1.50258	0.0376209
Q09666	AHNAK	Neuroblast differentiation-associated protein AHNAK	Q09666	Q09666_S1571_M1	1	Phospho (STY)	S	1571	GPKFKMPSMNIQTHK	1.50031	0.00857703
Q86V48	LUZP1	Leucine zipper protein 1	Q86V48	Q86V48_S639_M1	1	Phospho (STY)	S	639	AVVMEDSSPHEALRC	1.49907	8.60566e-06
Q8WWM7	ATXN2L	Ataxin-2-like protein	Q8WWM7	Q8WWM7_S306_M1	1	Phospho (STY)	S	306	LAREIESSPQYRLRI	1.49853	0.0397426
Q7Z569	BRAP	BRCA1-associated protein	Q7Z569	Q7Z569_S97_M1	1	Phospho (STY)	S	97	ERKSSEASPTAQRSK	1.49838	0.0203523
Q8NDI1	EHBP1	EH domain-binding protein 1	Q8NDI1	Q8NDI1_S426_M3	3	Phospho (STY)	S	426	VSAGKDLSTSPKPSP	1.49801	0.00210289
Q9Y624	F11R	Junctional adhesion molecule A	Q9Y624	Q9Y624_S284_M1	1	Phospho (STY)	S	284	KVIYSQPSARSEGEF	1.49776	0.00860822
Q5T5U3	ARHGAP21	Rho GTPase-activating protein 21	Q5T5U3	Q5T5U3_S616_M2	2	Phospho (STY)	S	616	RGISQDRSPLVKVRS	1.4974	0.0400577
Q5T5U3	ARHGAP21	Rho GTPase-activating protein 21	Q5T5U3	Q5T5U3_S612_M2	2	Phospho (STY)	S	612	MSLPRGISQDRSPLV	1.4974	0.0400577
Q3L8U1	CHD9	Chromodomain-helicase-DNA-binding protein 9	Q3L8U1	Q3L8U1_S654_M1	1	Phospho (STY)	S	654	EDIEGKQSEEEVKGS	1.497	0.0496314
Q15032	R3HDM1	R3H domain-containing protein 1	Q15032	Q15032_S362_M1	1	Phospho (STY)	S	362	SEPRPWSSTDSDSSL	1.49672	0.00374344
O15498	YKT6	Synaptobrevin homolog YKT6	O15498	O15498_T117_M1	1	Phospho (STY)	T	117	WPVGSPATIHYPALD	1.49565	0.0221027
P17844	DDX5	Probable ATP-dependent RNA helicase DDX5	P17844	P17844_S402_M1	1	Phospho (STY)	S	402	LIATDVASRGLDVED	1.49423	0.0374256
Q13428	TCOF1	Treacle protein	Q13428	Q13428_S503_M1	1	Phospho (STY)	S	503	QVKPLGKSPQVKPAS	1.4941	0.0352358
Q96T23	RSF1	Remodeling and spacing factor 1	Q96T23	Q96T23_T408_M1	1	Phospho (STY)	T	408	GPLCKSVTPTKEFLK	1.49368	0.00149622
O95239	KIF4A	Chromosome-associated kinesin KIF4A	O95239	O95239_S1051_M1	1	Phospho (STY)	S	1051	LKYCSEHSVNEHEDG	1.49328	0.039039
P48681	NES	Nestin	P48681	P48681_S325_M1	1	Phospho (STY)	S	325	GGSKTSLSFQDPKLE	1.49245	0.0300196
Q9NQX3	GPHN	Gephyrin	Q9NQX3	Q9NQX3_S270_M1	1	Phospho (STY)	S	270	LSTTPSESPRAQATS	1.48966	0.000209443
Q9NQS7	INCENP	Inner centromere protein	Q9NQS7	Q9NQS7_S314_M3	3	Phospho (STY)	S	314	PIAPSSPSPQVLAQK	1.48824	0.000888778
Q9NQS7	INCENP	Inner centromere protein	Q9NQS7	Q9NQS7_S312_M3	3	Phospho (STY)	S	312	HSPIAPSSPSPQVLA	1.48824	0.000888778
Q9NQS7	INCENP	Inner centromere protein	Q9NQS7	Q9NQS7_S306_M3	3	Phospho (STY)	S	306	DSQSVRHSPIAPSSP	1.48824	0.000888778
P46013	MKI67	Proliferation marker protein Ki-67	P46013	P46013_Y351_M1	1	Phospho (STY)	Y	351	KMKTPVQYSQQQNSP	1.48786	0.000352233
Q02790	FKBP4	Peptidyl-prolyl cis-trans isomerase FKBP4	Q02790	Q02790_S430_M1	1	Phospho (STY)	S	430	NKAKAEASSGDHPTD	1.48612	0.019515
P46776	RPL27A	60S ribosomal protein L27a	P46776	P46776_T95_M1	1	Phospho (STY)	T	95	VNAAKNKTGAAPIID	1.48299	0.0293267
P11142	HSPA8	Heat shock cognate 71 kDa protein	P11142	P11142_T163_M1	1	Phospho (STY)	T	163	QATKDAGTIAGLNVL	1.48258	0.0195443
Q63ZY3	KANK2	KN motif and ankyrin repeat domain-containing protein 2	Q63ZY3	Q63ZY3_S356_M1	1	Phospho (STY)	S	356	APAQRAQSLEPYGTG	1.48198	0.00630519
P48634	PRRC2A	Protein PRRC2A	P48634	P48634_S159_M1	1	Phospho (STY)	S	159	HGDGGRASSLLSRFS	1.48119	0.000903801
Q9UPW6	SATB2	DNA-binding protein SATB2	Q9UPW6	Q9UPW6_S593_M1	1	Phospho (STY)	S	593	QSQPAKESSPPREEA	1.48066	0.00402549
Q15648	MED1	Mediator of RNA polymerase II transcription subunit 1	Q15648	Q15648_T236_M1	1	Phospho (STY)	T	236	SDLLDDKTASPIILH	1.4791	0.00464727
P55011	SLC12A2	Solute carrier family 12 member 2	P55011	P55011_S126_M2	2	Phospho (STY)	S	126	DGEASGESEPAKGSE	1.47805	0.0230845
P55011	SLC12A2	Solute carrier family 12 member 2	P55011	P55011_S123_M2	2	Phospho (STY)	S	123	TPADGEASGESEPAK	1.47805	0.0230845
O15344	MID1	E3 ubiquitin-protein ligase Midline-1	O15344	O15344_S96_M2	2	Phospho (STY)	S	96	ASVSGPNSPSETRRE	1.47778	0.0337444
O15344	MID1	E3 ubiquitin-protein ligase Midline-1	O15344	O15344_S92_M2	2	Phospho (STY)	S	92	RFQKASVSGPNSPSE	1.47778	0.0337444
Q8TF40	FNIP1	Folliculin-interacting protein 1	Q8TF40	Q8TF40_S946_M1	1	Phospho (STY)	S	946	SDSALGDSESEDTGH	1.47757	0.0197782
Q15678	PTPN14	Tyrosine-protein phosphatase non-receptor type 14	Q15678	Q15678_S594_M2	2	Phospho (STY)	S	594	HKYVSGSSPDLVTRK	1.47687	0.0103437
Q15678	PTPN14	Tyrosine-protein phosphatase non-receptor type 14	Q15678	Q15678_S593_M2	2	Phospho (STY)	S	593	RHKYVSGSSPDLVTR	1.47687	0.0103437
O94929	ABLIM3	Actin-binding LIM protein 3	O94929	O94929_T543_M1	1	Phospho (STY)	T	543	SSYADPWTPPRSSTS	1.47624	0.00176511
Q68D10	SPTY2D1	Protein SPT2 homolog	Q68D10	Q68D10_S471_M1	1	Phospho (STY)	S	471	GPGRPVSSPHELRRP	1.4757	0.00283542
Q99569	PKP4	Plakophilin-4	Q99569	Q99569_S75_M1	1	Phospho (STY)	S	75	RCRLGAESPSIASTS	1.47498	0.000656865
Q8TB72	PUM2	Pumilio homolog 2	Q8TB72	Q8TB72_S587_M1	1	Phospho (STY)	S	587	SSATRRESLSTSSDL	1.47466	0.0410782
Q9UNF1	MAGED2	Melanoma-associated antigen D2	Q9UNF1	Q9UNF1_S197_M3	3	Phospho (STY)	S	197	SSDQSQASGTTGGRR	1.47463	4.25664e-05
Q9UNF1	MAGED2	Melanoma-associated antigen D2	Q9UNF1	Q9UNF1_S194_M3	3	Phospho (STY)	S	194	EDGSSDQSQASGTTG	1.47463	4.25664e-05
Q9UNF1	MAGED2	Melanoma-associated antigen D2	Q9UNF1	Q9UNF1_S191_M3	3	Phospho (STY)	S	191	DGEEDGSSDQSQASG	1.47463	4.25664e-05
O15021	MAST4	Microtubule-associated serine/threonine-protein kinase 4	O15021	O15021_S1377_M2	2	Phospho (STY)	S	1377	SAGNIPLSPLARTPS	1.4745	0.0305759
O15021	MAST4	Microtubule-associated serine/threonine-protein kinase 4	O15021	O15021_S1370_M2	2	Phospho (STY)	S	1370	YRSGRRKSAGNIPLS	1.4745	0.0305759
Q12789	GTF3C1	General transcription factor 3C polypeptide 1	Q12789	Q12789_S746_M1	1	Phospho (STY)	S	746	SQGKEGPSGSGDSQL	1.47298	0.00516989
Q86VE0	MYPOP	Myb-related transcription factor, partner of profilin	Q86VE0	Q86VE0_S378_M1	1	Phospho (STY)	S	378	APLPPHDSPPHKRRK	1.47185	0.0161482
Q8IWS0	PHF6	PHD finger protein 6	Q8IWS0	Q8IWS0_S145_M2	2	Phospho (STY)	S	145	SEADLEESFNEHELE	1.47133	0.000807606
Q9H089	LSG1	Large subunit GTPase 1 homolog	Q9H089	Q9H089_S272_M1	1	Phospho (STY)	S	272	TTKFGHSSFDQAEIS	1.47111	0.00942243
Q14847	LASP1	LIM and SH3 domain protein 1	Q14847	Q14847_S146_M1	1	Phospho (STY)	S	146	MEPERRDSQDGSSYR	1.47056	0.0431208
Q9NQX3	GPHN	Gephyrin	Q9NQX3	Q9NQX3_S280_M1	1	Phospho (STY)	S	280	AQATSRLSTASCPTP	1.47005	0.011272
Q9Y3P9	RABGAP1	Rab GTPase-activating protein 1	Q9Y3P9	Q9Y3P9_S360_M1	1	Phospho (STY)	S	360	PGKDVRNSDMHLLDL	1.47004	0.00204414
P18887	XRCC1	DNA repair protein XRCC1	P18887	P18887_S268_M1	1	Phospho (STY)	S	268	PPAQLSPSVPKRPKL	1.46972	0.0464895
P36578	RPL4	60S ribosomal protein L4	P36578	P36578_T23_M1	1	Phospho (STY)	T	23	ESSGKNVTLPAVFKA	1.46937	0.00362338
Q9BVJ6	UTP14A	U3 small nucleolar RNA-associated protein 14 homolog A	Q9BVJ6	Q9BVJ6_S437_M2	2	Phospho (STY)	S	437	LRKRSELSQDAEPAG	1.46892	0.0424568
Q9BVJ6	UTP14A	U3 small nucleolar RNA-associated protein 14 homolog A	Q9BVJ6	Q9BVJ6_S434_M2	2	Phospho (STY)	S	434	RRSLRKRSELSQDAE	1.46892	0.0424568
P35367	HRH1	Histamine H1 receptor	P35367	P35367_S233_M1	1	Phospho (STY)	S	233	LINRSLPSFSEIKLR	1.46756	0.00396371
P24534	EEF1B2	Elongation factor 1-beta	P24534	P24534_Y28_M1	1	Phospho (STY)	Y	28	DKSYIEGYVPSQADV	1.46617	9.43896e-05
P08865	RPSA	40S ribosomal protein SA	P08865	P08865_S43_M1	1	Phospho (STY)	S	43	QYIYKRKSDGIYIIN	1.46615	0.0152321
P19338	NCL	Nucleolin	P19338	P19338_T367_M1	1	Phospho (STY)	T	367	LEKALELTGLKVFGN	1.46593	0.0213647
Q96IF1	AJUBA	LIM domain-containing protein ajuba	Q96IF1	Q96IF1_S263_M1	1	Phospho (STY)	S	263	GAQPGRHSVTGYGDC	1.46576	0.0384531
Q9HAW0	BRF2	Transcription factor IIIB 50 kDa subunit	Q9HAW0	Q9HAW0_S385_M1	1	Phospho (STY)	S	385	VTGDENISDSEIEQY	1.46263	0.000953772
Q96ET8	TVP23C	Golgi apparatus membrane protein TVP23 homolog C	Q96ET8	Q96ET8_T10_M1	1	Phospho (STY)	T	10	QQDSNDDTEDVSLFD	1.46256	0.000847899
Q96ET8	TVP23C	Golgi apparatus membrane protein TVP23 homolog C	Q9NYZ1	Q9NYZ1_T10_M1	1	Phospho (STY)	T	10	QQDSNDDTEDVSLFD	1.46256	0.000847899
P11142	HSPA8	Heat shock cognate 71 kDa protein	P11142	P11142_S85_M1	1	Phospho (STY)	S	85	FDDAVVQSDMKHWPF	1.46255	0.0116908
Q15003	NCAPH	Condensin complex subunit 2	Q15003	Q15003_S81_M1	1	Phospho (STY)	S	81	DLQFSTDSPRLLASP	1.46211	0.0373
Q9UNY4	TTF2	Transcription termination factor 2	Q9UNY4	Q9UNY4_S460_M1	1	Phospho (STY)	S	460	VLSGLTLSPEQGTNE	1.46186	0.00046537
Q7Z3K3	POGZ	Pogo transposable element with ZNF domain	Q7Z3K3	Q7Z3K3_T1368_M2	2	Phospho (STY)	T	1368	GEHSESSTPRPRSSP	1.46141	0.00180407
Q7Z3K3	POGZ	Pogo transposable element with ZNF domain	Q7Z3K3	Q7Z3K3_S1364_M2	2	Phospho (STY)	S	1364	LKLSGEHSESSTPRP	1.46141	0.00180407
O00567	NOP56	Nucleolar protein 56	O00567	O00567_T538_M1	1	Phospho (STY)	T	538	IPKRKKSTPKEETVN	1.46129	0.000384394
O00515	LAD1	Ladinin-1	O00515	O00515_S394_M1	1	Phospho (STY)	S	394	TTLTRSASMKLPDNT	1.46093	9.77683e-05
P13647	KRT5	Keratin, type II cytoskeletal 5	P13647	P13647_S77_M1	1	Phospho (STY)	S	77	GSKRISISTSGGSFR	1.46026	0.000154055
Q92922	SMARCC1	SWI/SNF complex subunit SMARCC1	Q92922	Q92922_T335_M3	3	Phospho (STY)	T	335	SPSPPPPTPTESRKK	1.4601	0.0425835
Q92922	SMARCC1	SWI/SNF complex subunit SMARCC1	Q92922	Q92922_S330_M3	3	Phospho (STY)	S	330	RKRKHSPSPPPPTPT	1.4601	0.0425835
Q92922	SMARCC1	SWI/SNF complex subunit SMARCC1	Q92922	Q92922_S328_M3	3	Phospho (STY)	S	328	NARKRKHSPSPPPPT	1.4601	0.0425835
Q15032	R3HDM1	R3H domain-containing protein 1	Q15032	Q15032_T1038_M1	1	Phospho (STY)	T	1038	CCGSGDNTANPERSK	1.45974	0.0315498
Q9ULH1	ASAP1	Arf-GAP with SH3 domain, ANK repeat and PH domain-containing protein 1	Q9ULH1	Q9ULH1_S1032_M1	1	Phospho (STY)	S	1032	DLSPNVQSRDAIQKQ	1.45896	0.016224
Q8WUF5	PPP1R13L	RelA-associated inhibitor	Q8WUF5	Q8WUF5_S113_M1	1	Phospho (STY)	S	113	LHPYSPLSPKGRPSS	1.45864	0.00812458
Q96K76	USP47	Ubiquitin carboxyl-terminal hydrolase 47	Q96K76	Q96K76_S910_M1	1	Phospho (STY)	S	910	SDFENIESPLNERDS	1.45841	0.00389252
Q9Y6X4	FAM169A	Soluble lamin-associated protein of 75 kDa	Q9Y6X4	Q9Y6X4_S278_M1	1	Phospho (STY)	S	278	NEPKRPMSGEYGPAS	1.45802	0.0152943
Q5VT06	CEP350	Centrosome-associated protein 350	Q5VT06	Q5VT06_S1259_M2	2	Phospho (STY)	S	1259	KTPTSPLSPSSQKSL	1.4578	0.0164217
Q5VT06	CEP350	Centrosome-associated protein 350	Q5VT06	Q5VT06_S1256_M2	2	Phospho (STY)	S	1256	RSQKTPTSPLSPSSQ	1.4578	0.0164217
Q96EK9	KTI12	Protein KTI12 homolog	Q96EK9	Q96EK9_S184_M1	1	Phospho (STY)	S	184	EESGAAESPALVTPD	1.45694	0.000605754
O95685	PPP1R3D	Protein phosphatase 1 regulatory subunit 3D	O95685	O95685_S25_M1	1	Phospho (STY)	S	25	KLGPRSLSCLSDLDG	1.45674	4.60695e-05
Q9Y6D6	ARFGEF1	Brefeldin A-inhibited guanine nucleotide-exchange protein 1	Q9Y6D6	Q9Y6D6_S52_M1	1	Phospho (STY)	S	52	KAETEKQSPPHGEAK	1.45627	0.000512042
P09661	SNRPA1	U2 small nuclear ribonucleoprotein A'	P09661	P09661_T180_M1	1	Phospho (STY)	T	180	DIARRSKTFNPGAGL	1.45582	0.022722
Q5FWF5	ESCO1	N-acetyltransferase ESCO1	Q5FWF5	Q5FWF5_S279_M1	1	Phospho (STY)	S	279	TNTTLPKSPQPSVPE	1.45337	4.66539e-05
Q92835	INPP5D	Phosphatidylinositol 3,4,5-trisphosphate 5-phosphatase 1	Q92835	Q92835_T1108_M1	1	Phospho (STY)	T	1108	KSQGKPKTPVSSQAP	1.45201	0.000990821
A0FGR8	ESYT2	Extended synaptotagmin-2	A0FGR8	A0FGR8_S743_M2	2	Phospho (STY)	S	743	SSSSLLASPGHISVK	1.4517	9.2872e-05
A0FGR8	ESYT2	Extended synaptotagmin-2	A0FGR8	A0FGR8_S739_M2	2	Phospho (STY)	S	739	DLGRSSSSLLASPGH	1.4517	9.2872e-05
Q9NYB0	TERF2IP	Telomeric repeat-binding factor 2-interacting protein 1	Q9NYB0	Q9NYB0_S43_M1	1	Phospho (STY)	S	43	SPAKRRLSTLILHGG	1.45142	0.0437682
B2RTY4	MYO9A	Unconventional myosin-IXa	B2RTY4	B2RTY4_S1301_M1	1	Phospho (STY)	S	1301	SLGGISPSEDRRWST	1.45026	0.0214781
Q05209	PTPN12	Tyrosine-protein phosphatase non-receptor type 12	Q05209	Q05209_S608_M1	1	Phospho (STY)	S	608	LHSDDSDSDERNSDG	1.44966	0.000108143
A6NKF1	SAC3D1	SAC3 domain-containing protein 1	A6NKF1	A6NKF1_S402_M1	1	Phospho (STY)	S	402	EGTDRPGSPA_____	1.44506	0.0442626
Q14978	NOLC1	Nucleolar and coiled-body phosphoprotein 1	Q14978	Q14978_T610_M1	1	Phospho (STY)	T	610	IKLQTPNTFPKRKKG	1.44331	0.0164651
Q92785	DPF2	Zinc finger protein ubi-d4	Q92785	Q92785_S94_M1	1	Phospho (STY)	S	94	PPEDPRLSFPSIKPD	1.44205	0.00962246
Q7KZI7	MARK2	Serine/threonine-protein kinase MARK2	Q7KZI7	Q7KZI7_S514_M1	1	Phospho (STY)	S	514	TMPGSRASTASASAA	1.44189	0.00459653
Q9H501	ESF1	ESF1 homolog	Q9H501	Q9H501_S694_M2	2	Phospho (STY)	S	694	KSAKDGTSPEEEIEI	1.44131	0.0203881
Q9H501	ESF1	ESF1 homolog	Q9H501	Q9H501_T693_M2	2	Phospho (STY)	T	693	VKSAKDGTSPEEEIE	1.44131	0.0203881
O14617	AP3D1	AP-3 complex subunit delta-1	O14617	O14617_S827_M1	1	Phospho (STY)	S	827	KHRNTETSKSPEKDV	1.4407	0.00243447
O43566	RGS14	Regulator of G-protein signaling 14	O43566	O43566_S288_M1	1	Phospho (STY)	S	288	KSESHRKSLGSTEGE	1.44018	0.0461945
Q3B726	POLR1F	DNA-directed RNA polymerase I subunit RPA43	Q3B726	Q3B726_S328_M3	3	Phospho (STY)	S	328	FTPPLKCSPKRKGKS	1.43972	0.00864423
Q3B726	POLR1F	DNA-directed RNA polymerase I subunit RPA43	Q3B726	Q3B726_T322_M3	3	Phospho (STY)	T	322	HSEEAEFTPPLKCSP	1.43972	0.00864423
Q3B726	POLR1F	DNA-directed RNA polymerase I subunit RPA43	Q3B726	Q3B726_S316_M3	3	Phospho (STY)	S	316	KKKKRKHSEEAEFTP	1.43972	0.00864423
Q99865	SPIN2A	Spindlin-2A	Q99865	Q99865_S193_M1	1	Phospho (STY)	S	193	LRIMPESSESPPTER	1.43935	5.21045e-05
Q99865	SPIN2A	Spindlin-2A	Q9BPZ2	Q9BPZ2_S193_M1	1	Phospho (STY)	S	193	LRIMPESSESPPTER	1.43935	5.21045e-05
P43243	MATR3	Matrin-3	P43243	P43243_S620_M1	1	Phospho (STY)	S	620	DGSQKTESSTEGKEQ	1.43914	0.00139925
O75533	SF3B1	Splicing factor 3B subunit 1	O75533	O75533_T313_M2	2	Phospho (STY)	T	313	HGSGWAETPRTDRGG	1.4388	0.00133256
O75533	SF3B1	Splicing factor 3B subunit 1	O75533	O75533_T303_M2	2	Phospho (STY)	T	303	TPKTERDTPGHGSGW	1.4388	0.00133256
Q9NQS7	INCENP	Inner centromere protein	Q9NQS7	Q9NQS7_S148_M2	2	Phospho (STY)	S	148	PSSPTPESPTMLTKK	1.43879	0.00491591
Q9NQS7	INCENP	Inner centromere protein	Q9NQS7	Q9NQS7_T145_M2	2	Phospho (STY)	T	145	LAAPSSPTPESPTML	1.43879	0.00491591
Q9BXB4	OSBPL11	Oxysterol-binding protein-related protein 11	Q9BXB4	Q9BXB4_T27_M1	1	Phospho (STY)	T	27	EGQATAVTPNKNSSC	1.43855	0.0115895
Q9BWU0	SLC4A1AP	Kanadaptin	Q9BWU0	Q9BWU0_S712_M1	1	Phospho (STY)	S	712	HENMSQLSEEEQNKD	1.43842	0.00919517
Q96E09	PABIR1	PPP2R1A-PPP2R2A-interacting phosphatase regulator 1	Q96E09	Q96E09_S143_M1	1	Phospho (STY)	S	143	RIDFIPVSPAPSPTR	1.43815	0.0174599
Q6UXV4	APOOL	MICOS complex subunit MIC27	Q6UXV4	Q6UXV4_S256_M1	1	Phospho (STY)	S	256	KLMDHGQSHPEDIDM	1.4371	0.0142557
Q86VR2	RETREG3	Reticulophagy regulator 3	Q86VR2	Q86VR2_S360_M1	1	Phospho (STY)	S	360	MPSLMYRSPPGAEEP	1.43698	0.019141
Q08AD1	CAMSAP2	Calmodulin-regulated spectrin-associated protein 2	Q08AD1	Q08AD1_Y419_M1	1	Phospho (STY)	Y	419	RRSSSMSYVDGFIGT	1.43677	0.000695038
Q7Z4S6	KIF21A	Kinesin-like protein KIF21A	Q7Z4S6	Q7Z4S6_S1274_M2	2	Phospho (STY)	S	1274	EASLSPPSSPPSRPR	1.43646	0.0466485
Q9UJ41	RABGEF1	Rab5 GDP/GTP exchange factor	Q9UJ41	Q9UJ41_S124_M1	1	Phospho (STY)	S	124	IQEAKAPSPSINRQT	1.43605	0.00164829
Q6UB99	ANKRD11	Ankyrin repeat domain-containing protein 11	Q6UB99	Q6UB99_S379_M1	1	Phospho (STY)	S	379	RKETKSNSFISIPKM	1.43567	5.3517e-05
P39023	RPL3	60S ribosomal protein L3	P39023	P39023_S13_M1	1	Phospho (STY)	S	13	FSAPRHGSLGFLPRK	1.43544	0.043166
Q27J81	INF2	Inverted formin-2	Q27J81	Q27J81_S1147_M1	1	Phospho (STY)	S	1147	VLQAEADSTSEGLED	1.435	8.69622e-05
O94804	STK10	Serine/threonine-protein kinase 10	O94804	O94804_S516_M1	1	Phospho (STY)	S	516	NKEMGSLSIKDPKLY	1.4343	0.000301928
P50851	LRBA	Lipopolysaccharide-responsive and beige-like anchor protein	P50851	P50851_S1261_M1	1	Phospho (STY)	S	1261	ERLELKASPNVEAPQ	1.43269	0.00343618
Q9H2D6	TRIOBP	TRIO and F-actin-binding protein	Q9H2D6	Q9H2D6_T1889_M1	1	Phospho (STY)	T	1889	LRKTVRPTSAPDVTK	1.43242	0.00418535
P46013	MKI67	Proliferation marker protein Ki-67	P46013	P46013_S538_M1	1	Phospho (STY)	S	538	EAPTKRKSLVMHTPP	1.43191	0.0369644
P11169	SLC2A3	Solute carrier family 2, facilitated glucose transporter member 3	P11169	P11169_S485_M1	1	Phospho (STY)	S	485	DGVMEMNSIEPAKET	1.4317	0.00415656
Q99996	AKAP9	A-kinase anchor protein 9	Q99996	Q99996_Y3814_M1	1	Phospho (STY)	Y	3814	AEKTDSFYHSSGGLE	1.43143	4.03118e-05
P26373	RPL13	60S ribosomal protein L13	P26373	P26373_S77_M1	1	Phospho (STY)	S	77	VRAGRGFSLEELRVA	1.43021	0.0448795
Q8TAG9	EXOC6	Exocyst complex component 6	Q8TAG9	Q8TAG9_Y37_M1	1	Phospho (STY)	Y	37	GPTLRSVYDDQPNAH	1.43004	0.00150389
Q9UMN6	KMT2B	Histone-lysine N-methyltransferase 2B	Q9UMN6	Q9UMN6_S1553_M1	1	Phospho (STY)	S	1553	QEPETPESGQPPGDP	1.42984	0.0211768
A1L390	PLEKHG3	Pleckstrin homology domain-containing family G member 3	A1L390	A1L390_S783_M1	1	Phospho (STY)	S	783	QVGSRPTSWALFELP	1.42977	0.000360439
P67809	YBX1	Y-box-binding protein 1	P67809	P67809_S176_M2	2	Phospho (STY)	S	176	EKNEGSESAPEGQAQ	1.42915	0.027589
P67809	YBX1	Y-box-binding protein 1	P67809	P67809_S174_M2	2	Phospho (STY)	S	174	SGEKNEGSESAPEGQ	1.42915	0.027589
P63261	ACTG1	Actin, cytoplasmic 2	P63261	P63261_Y188_M1	1	Phospho (STY)	Y	188	AGRDLTDYLMKILTE	1.42781	0.0397253
P55201	BRPF1	Peregrin	P55201	P55201_S926_M1	1	Phospho (STY)	S	926	MTPSHGGSPVGPPQL	1.42479	0.0319743
Q02952	AKAP12	A-kinase anchor protein 12	Q02952	Q02952_S381_M1	1	Phospho (STY)	S	381	YEKVELPSEEQVSGS	1.42474	0.00156791
O60832	DKC1	H/ACA ribonucleoprotein complex subunit DKC1	O60832	O60832_S21_M1	1	Phospho (STY)	S	21	KKKKERKSLPEEDVA	1.42161	0.0390073
P52735	VAV2	Guanine nucleotide exchange factor VAV2	P52735	P52735_S583_M1	1	Phospho (STY)	S	583	SPADLDASGAGPGPK	1.42102	0.000244498
Q9C0B0	UNK	RING finger protein unkempt homolog	Q9C0B0	Q9C0B0_S158_M1	1	Phospho (STY)	S	158	HGPHDLRSPVYDIRE	1.4205	0.019831
P25054	APC	Adenomatous polyposis coli protein	P25054	P25054_S744_M1	1	Phospho (STY)	S	744	YKDANIMSPGSSLPS	1.42023	0.0157621
Q5BKZ1	ZNF326	DBIRD complex subunit ZNF326	Q5BKZ1	Q5BKZ1_S121_M1	1	Phospho (STY)	S	121	SYRNSLDSFGGRNQG	1.42003	0.000909107
Q9Y2K5	R3HDM2	R3H domain-containing protein 2	Q9Y2K5	Q9Y2K5_S855_M1	1	Phospho (STY)	S	855	RQALKSASTDLGTAD	1.4197	0.000592947
Q12802	AKAP13	A-kinase anchor protein 13	Q12802	Q12802_S1690_M1	1	Phospho (STY)	S	1690	SPLTKSISLMTISHP	1.41956	0.023481
O43237	DYNC1LI2	Cytoplasmic dynein 1 light intermediate chain 2	O43237	O43237_S446_M2	2	Phospho (STY)	S	446	KKTGSPGSPGAGGVQ	1.4184	0.0410468
O43237	DYNC1LI2	Cytoplasmic dynein 1 light intermediate chain 2	O43237	O43237_S443_M2	2	Phospho (STY)	S	443	LLSKKTGSPGSPGAG	1.4184	0.0410468
Q9H4G0	EPB41L1	Band 4.1-like protein 1	Q9H4G0	Q9H4G0_S75_M1	1	Phospho (STY)	S	75	YSEADGLSERTTPSK	1.41838	0.0393732
P20585	MSH3	DNA mismatch repair protein Msh3	P20585	P20585_S111_M1	1	Phospho (STY)	S	111	VQQKEGGSDLGMSGN	1.41774	0.00156416
Q16698	DECR1	2,4-dienoyl-CoA reductase [(3E)-enoyl-CoA-producing], mitochondrial	Q16698	Q16698_T107_M1	1	Phospho (STY)	T	107	AEQISSQTGNKVHAI	1.41663	0.0196694
P11274	BCR	Breakpoint cluster region protein	P11274	P11274_S1264_M1	1	Phospho (STY)	S	1264	APDSKRQSILFSTEV	1.41554	0.000922661
Q12802	AKAP13	A-kinase anchor protein 13	Q12802	Q12802_S1932_M2	2	Phospho (STY)	S	1932	FLSHSTDSLNKISKV	1.41549	0.013638
Q12802	AKAP13	A-kinase anchor protein 13	Q12802	Q12802_S1929_M2	2	Phospho (STY)	S	1929	TWKFLSHSTDSLNKI	1.41549	0.013638
P62995	TRA2B	Transformer-2 protein homolog beta	P62995	P62995_S87_M3	3	Phospho (STY)	S	87	RSRSRSYSRDYRRRH	1.41491	0.00445046
P62995	TRA2B	Transformer-2 protein homolog beta	P62995	P62995_S85_M3	3	Phospho (STY)	S	85	HRRSRSRSYSRDYRR	1.41491	0.00445046
P62995	TRA2B	Transformer-2 protein homolog beta	P62995	P62995_S83_M3	3	Phospho (STY)	S	83	RSHRRSRSRSYSRDY	1.41491	0.00445046
P26358	DNMT1	DNA (cytosine-5)-methyltransferase 1	P26358	P26358_Y399_M1	1	Phospho (STY)	Y	399	NESGFESYEALPQHK	1.41482	0.000600144
Q8WYP5	AHCTF1	Protein ELYS	Q8WYP5	Q8WYP5_S2226_M1	1	Phospho (STY)	S	2226	RLISPLASPADGVKS	1.41381	0.0376687
Q8IWS0	PHF6	PHD finger protein 6	Q8IWS0	Q8IWS0_S155_M2	2	Phospho (STY)	S	155	EHELEPSSPKSKKKS	1.41302	0.00146228
Q9UQ35	SRRM2	Serine/arginine repetitive matrix protein 2	Q9UQ35	Q9UQ35_S764_M3	3	Phospho (STY)	S	764	RRSRSLSSPRSKAKS	1.41236	9.68256e-06
Q92844	TANK	TRAF family member-associated NF-kappa-B activator	Q92844	Q92844_S129_M1	1	Phospho (STY)	S	129	TSARSLGSPLLHERG	1.41117	0.0246131
Q9UDY2	TJP2	Tight junction protein ZO-2	Q9UDY2	Q9UDY2_S1159_M1	1	Phospho (STY)	S	1159	DTRGSYGSDAEEEEY	1.41017	0.0462792
Q9Y6D5	ARFGEF2	Brefeldin A-inhibited guanine nucleotide-exchange protein 2	Q9Y6D5	Q9Y6D5_S1528_M2	2	Phospho (STY)	S	1528	ERGQSQLSNPTDDSW	1.41009	0.0168805
Q9Y6D5	ARFGEF2	Brefeldin A-inhibited guanine nucleotide-exchange protein 2	Q9Y6D5	Q9Y6D5_S1525_M2	2	Phospho (STY)	S	1525	NPSERGQSQLSNPTD	1.41009	0.0168805
Q6PJG2	MIDEAS	Mitotic deacetylase-associated SANT domain protein	Q6PJG2	Q6PJG2_S625_M1	1	Phospho (STY)	S	625	FIAPPVYSNITPYQS	1.40936	0.00326903
Q6GQQ9	OTUD7B	OTU domain-containing protein 7B	Q6GQQ9	Q6GQQ9_S100_M1	1	Phospho (STY)	S	100	KRLSRGISHASSSIV	1.40845	0.0197997
Q9UKE5	TNIK	TRAF2 and NCK-interacting protein kinase	Q9UKE5	Q9UKE5_S680_M3	3	Phospho (STY)	S	680	PQRTTSISPALARKN	1.40834	0.000376747
Q9UKE5	TNIK	TRAF2 and NCK-interacting protein kinase	Q9UKE5	Q9UKE5_T677_M3	3	Phospho (STY)	T	677	PKVPQRTTSISPALA	1.40834	0.000376747
Q9UKE5	TNIK	TRAF2 and NCK-interacting protein kinase	Q9UKE5	Q9UKE5_T676_M3	3	Phospho (STY)	T	676	PPKVPQRTTSISPAL	1.40834	0.000376747
O15014	ZNF609	Zinc finger protein 609	O15014	O15014_T360_M2	2	Phospho (STY)	T	360	PRFCDSPTSDLEMRN	1.40705	0.0111257
O15014	ZNF609	Zinc finger protein 609	O15014	O15014_S358_M2	2	Phospho (STY)	S	358	APPRFCDSPTSDLEM	1.40705	0.0111257
P35613	BSG	Basigin	P35613	P35613_S368_M1	1	Phospho (STY)	S	368	GSAPLKSSGQHQNDK	1.4067	0.00298705
P43243	MATR3	Matrin-3	P43243	P43243_S234_M1	1	Phospho (STY)	S	234	GERCRDDSFFGETSH	1.40627	0.0270096
Q9H501	ESF1	ESF1 homolog	Q9H501	Q9H501_S198_M1	1	Phospho (STY)	S	198	GTSEIVKSPRIECSK	1.40625	0.0196489
Q8ND24	RNF214	RING finger protein 214	Q8ND24	Q8ND24_T56_M1	1	Phospho (STY)	T	56	LLSVSSQTITKENNR	1.40587	0.0014103
O15085	ARHGEF11	Rho guanine nucleotide exchange factor 11	O15085	O15085_T672_M1	1	Phospho (STY)	T	672	ENPTPPFTPKMGRRS	1.40534	0.0387861
O00515	LAD1	Ladinin-1	O00515	O00515_T304_M1	1	Phospho (STY)	T	304	ASGGSPATTKEQRGR	1.40531	0.00022498
Q9Y2W1	THRAP3	Thyroid hormone receptor-associated protein 3	Q9Y2W1	Q9Y2W1_S444_M1	1	Phospho (STY)	S	444	KAKGRKESEFDDEPK	1.40524	0.0329122
Q99733	NAP1L4	Nucleosome assembly protein 1-like 4	Q99733	Q99733_S14_M2	2	Phospho (STY)	S	14	SDGVPSDSVEAAKNA	1.40513	0.0294387
Q4V328	GRIPAP1	GRIP1-associated protein 1	Q4V328	Q4V328_S666_M1	1	Phospho (STY)	S	666	TQTGDSSSISSFSYR	1.4051	0.0096178
P30050	RPL12	60S ribosomal protein L12	P30050	P30050_S165_M1	1	Phospho (STY)	S	165	GAVECPAS_______	1.40438	0.0106349
O75381	PEX14	Peroxisomal membrane protein PEX14	O75381	O75381_S335_M1	1	Phospho (STY)	S	335	DEEDDDVSHVDEEDC	1.40334	0.00939907
P21333	FLNA	Filamin-A	P21333	P21333_S11_M1	1	Phospho (STY)	S	11	SHSRAGQSAAGAAPG	1.40257	0.0148846
Q13459	MYO9B	Unconventional myosin-IXb	Q13459	Q13459_S1114_M1	1	Phospho (STY)	S	1114	DRSPLEHSSPEKEAP	1.40256	0.00483196
Q15003	NCAPH	Condensin complex subunit 2	Q15003	Q15003_S432_M1	1	Phospho (STY)	S	432	PGEYSYFSPRTMSMW	1.4025	0.000208182
Q9UPN7	PPP6R1	Serine/threonine-protein phosphatase 6 regulatory subunit 1	Q9UPN7	Q9UPN7_S530_M2	2	Phospho (STY)	S	530	NTHHLHSSSDDEDDR	1.40232	0.000689696
P31350	RRM2	Ribonucleoside-diphosphate reductase subunit M2	P31350	P31350_T33_M1	1	Phospho (STY)	T	33	SLVDKENTPPALSGT	1.40202	0.0121583
P46821	MAP1B	Microtubule-associated protein 1B	P46821	P46821_T2034_M1	1	Phospho (STY)	T	2034	TSTKTTRTPDTSTYC	1.4015	0.0227532
Q86YV5	PRAG1	Inactive tyrosine-protein kinase PRAG1	Q86YV5	Q86YV5_S146_M1	1	Phospho (STY)	S	146	VQKPAGPSTSPDGNS	1.40148	0.00387279
O60292	SIPA1L3	Signal-induced proliferation-associated 1-like protein 3	O60292	O60292_S1544_M1	1	Phospho (STY)	S	1544	KGLQRTLSDESLCSG	1.3997	0.033352
O94763	URI1	Unconventional prefoldin RPB5 interactor 1	O94763	O94763_S372_M1	1	Phospho (STY)	S	372	AKRKRKNSTGSGHSA	1.39954	0.0323127
Q8N4C6	NIN	Ninein	Q8N4C6	Q8N4C6_S272_M1	1	Phospho (STY)	S	272	KRHLSMQSFDESGRR	1.39951	7.06239e-05
P42704	LRPPRC	Leucine-rich PPR motif-containing protein, mitochondrial	P42704	P42704_S54_M1	1	Phospho (STY)	S	54	PVAGGLLSPARLYAI	1.39937	0.0294388
P53794	SLC5A3	Sodium/myo-inositol cotransporter	P53794	P53794_S594_M1	1	Phospho (STY)	S	594	PNGKSEDSIKGLQPE	1.39779	0.0119489
Q99733	NAP1L4	Nucleosome assembly protein 1-like 4	Q99733	Q99733_S12_M2	2	Phospho (STY)	S	12	SFSDGVPSDSVEAAK	1.39709	0.0452774
Q9Y4B5	MTCL1	Microtubule cross-linking factor 1	Q9Y4B5	Q9Y4B5_S231_M1	1	Phospho (STY)	S	231	QRLLPAASSDAESGT	1.39683	0.00364745
P42677	RPS27	40S ribosomal protein S27	P42677	P42677_S78_M1	1	Phospho (STY)	S	78	ARLTEGCSFRRKQH_	1.39549	0.00856459
Q13501	SQSTM1	Sequestosome-1	Q13501	Q13501_S170_M1	1	Phospho (STY)	S	170	HTKLAFPSPFGHLSE	1.39482	0.0215238
Q9UJY4	GGA2	ADP-ribosylation factor-binding protein GGA2	Q9UJY4	Q9UJY4_S177_M1	1	Phospho (STY)	S	177	DKILPPPSPWPKSSI	1.39354	0.00359444
Q6P0N0	MIS18BP1	Mis18-binding protein 1	Q6P0N0	Q6P0N0_T993_M1	1	Phospho (STY)	T	993	HDDFFSTTPLQHQRI	1.39334	0.00960845
Q9Y6R4	MAP3K4	Mitogen-activated protein kinase kinase kinase 4	Q9Y6R4	Q9Y6R4_S503_M1	1	Phospho (STY)	S	503	RLESEDDSLGWGAPD	1.39315	0.0268279
Q09666	AHNAK	Neuroblast differentiation-associated protein AHNAK	Q09666	Q09666_S5318_M1	1	Phospho (STY)	S	5318	LKGDLDASVPSMKVH	1.39202	0.00649566
P49792	RANBP2	E3 SUMO-protein ligase RanBP2	P49792	P49792_T2265_M1	1	Phospho (STY)	T	2265	FRFGESTTGFNFSFK	1.39151	5.73595e-05
P46087	NOP2	Probable 28S rRNA (cytosine(4447)-C(5))-methyltransferase	P46087	P46087_T195_M1	1	Phospho (STY)	T	195	EEEEKEVTPESGPPK	1.39101	7.31205e-05
Q9Y4F5	CEP170B	Centrosomal protein of 170 kDa protein B	Q9Y4F5	Q9Y4F5_S1135_M1	1	Phospho (STY)	S	1135	RARLGDASDTEAADG	1.39026	0.0018873
P49023	PXN	Paxillin	P49023	P49023_S272_M1	1	Phospho (STY)	S	272	ELDELMASLSDFKIQ	1.39	0.0215916
Q13428	TCOF1	Treacle protein	Q13428	Q13428_S849_M1	1	Phospho (STY)	S	849	RGPASVPSVGKAVAT	1.38975	0.00470568
Q8TF72	SHROOM3	Protein Shroom3	Q8TF72	Q8TF72_T243_M1	1	Phospho (STY)	T	243	HLSPAKSTGSIDQLS	1.38959	0.018965
Q92552	MRPS27	28S ribosomal protein S27, mitochondrial	Q92552	Q92552_S301_M1	1	Phospho (STY)	S	301	DGASEEQSQNDEDNQ	1.38917	0.0114504
B2RTY4	MYO9A	Unconventional myosin-IXa	B2RTY4	B2RTY4_S2294_M1	1	Phospho (STY)	S	2294	GNYPGPSSPVVVRLP	1.38915	0.00884902
Q99759	MAP3K3	Mitogen-activated protein kinase kinase kinase 3	Q99759	Q99759_S340_M1	1	Phospho (STY)	S	340	GRLRSADSENALSVQ	1.38902	0.0367413
Q02952	AKAP12	A-kinase anchor protein 12	Q02952	Q02952_S505_M1	1	Phospho (STY)	S	505	SEVEMLSSQERMKVQ	1.3878	0.0152536
O14497	ARID1A	AT-rich interactive domain-containing protein 1A	O14497	O14497_T1891_M1	1	Phospho (STY)	T	1891	TAEGTPGTTDQEGPP	1.38778	0.0144834
P85299	PRR5	Proline-rich protein 5	P85299	P85299_S376_M1	1	Phospho (STY)	S	376	RGRGSGMSDLEGSGG	1.3875	0.0203921
P62269	RPS18	40S ribosomal protein S18	P62269	P62269_S2_M1	1	Phospho (STY)	S	2	______MSLVIPEKF	1.38749	0.0183979
Q8NB50	ZFP62	Zinc finger protein 62 homolog	Q8NB50	Q8NB50_T102_M1	1	Phospho (STY)	T	102	HLSPQHITHQTMPIG	1.38733	7.80371e-05
Q92974	ARHGEF2	Rho guanine nucleotide exchange factor 2	Q92974	Q92974_S886_M1	1	Phospho (STY)	S	886	PVDPRRRSLPAGDAL	1.38691	0.0402311
Q9H8N7	ZNF395	Zinc finger protein 395	Q9H8N7	Q9H8N7_S468_M1	1	Phospho (STY)	S	468	KSHLIVTSPPRAQSG	1.38614	7.88211e-05
P38159	RBMX	RNA-binding motif protein, X chromosome	P38159	P38159_S273_M1	1	Phospho (STY)	S	273	YGRDRDYSDHPSGGS	1.38577	0.00174648
Q504T8	MIDN	Midnolin	Q504T8	Q504T8_S419_M1	1	Phospho (STY)	S	419	ARGPYHWSPSRKAGR	1.38567	0.0331773
Q8N3F8	MICALL1	MICAL-like protein 1	Q8N3F8	Q8N3F8_S309_M1	1	Phospho (STY)	S	309	TPAPRKASESTTPAP	1.38527	0.0106345
Q96A57	TMEM230	Transmembrane protein 230	Q96A57	Q96A57_S24_M1	1	Phospho (STY)	S	24	VKYSRLSSTDDGYID	1.385	0.0477858
O15042	U2SURP	U2 snRNP-associated SURP motif-containing protein	O15042	O15042_S181_M1	1	Phospho (STY)	S	181	SSNERPPSLLVIETK	1.38386	0.0159678
Q8WVK7	SKA2	Spindle and kinetochore-associated protein 2	Q8WVK7	Q8WVK7_T104_M1	1	Phospho (STY)	T	104	DLELSPLTKEEKTAA	1.38353	8.05644e-05
Q6DD87	ZNF787	Zinc finger protein 787	Q6DD87	Q6DD87_S173_M1	1	Phospho (STY)	S	173	AKHRRSHSGLKPFVC	1.38323	0.00142442
Q8IZ21	PHACTR4	Phosphatase and actin regulator 4	Q8IZ21	Q8IZ21_T432_M1	1	Phospho (STY)	T	432	LTSPLPMTPILEGSH	1.38283	0.00389447
Q641Q2	WASHC2A	WASH complex subunit 2A	Q641Q2	Q641Q2_S498_M1	1	Phospho (STY)	S	498	FKEKAVASPEATVSQ	1.38219	0.0267037
Q9P107	GMIP	GEM-interacting protein	Q9P107	Q9P107_S919_M1	1	Phospho (STY)	S	919	GPSPAAASPEGSPLR	1.38119	0.0107147
Q9BYG3	NIFK	MKI67 FHA domain-interacting nucleolar phosphoprotein	Q9BYG3	Q9BYG3_T238_M2	2	Phospho (STY)	T	238	QGPTPVCTPTFLERR	1.38097	0.0193226
Q9BYG3	NIFK	MKI67 FHA domain-interacting nucleolar phosphoprotein	Q9BYG3	Q9BYG3_T234_M2	2	Phospho (STY)	T	234	TVDSQGPTPVCTPTF	1.38097	0.0193226
Q5TC82	RC3H1	Roquin-1	Q5TC82	Q5TC82_S535_M2	2	Phospho (STY)	S	535	LSSSAPGSPPDLLES	1.37874	0.0162521
Q5TC82	RC3H1	Roquin-1	Q5TC82	Q5TC82_S531_M2	2	Phospho (STY)	S	531	KIDHLSSSAPGSPPD	1.37874	0.0162521
Q92541	RTF1	RNA polymerase-associated protein RTF1 homolog	Q92541	Q92541_S697_M1	1	Phospho (STY)	S	697	KDGAPRRSLNLEDYK	1.37833	0.00214645
Q9UEE5	STK17A	Serine/threonine-protein kinase 17A	Q9UEE5	Q9UEE5_S28_M1	1	Phospho (STY)	S	28	GRAGRGLSGPCRPPP	1.37816	0.00715144
O75962	TRIO	Triple functional domain protein	O75962	O75962_S2459_M2	2	Phospho (STY)	S	2459	GAASPLNSPLSSAVP	1.37636	0.0216284
O75962	TRIO	Triple functional domain protein	O75962	O75962_S2455_M2	2	Phospho (STY)	S	2455	KPRAGAASPLNSPLS	1.37636	0.0216284
Q9UQR1	ZNF148	Zinc finger protein 148	Q9UQR1	Q9UQR1_T670_M2	2	Phospho (STY)	T	670	MNSPLRTTPDKSHFG	1.37593	0.00128866
Q9UQR1	ZNF148	Zinc finger protein 148	Q9UQR1	Q9UQR1_T669_M2	2	Phospho (STY)	T	669	GMNSPLRTTPDKSHF	1.37593	0.00128866
P46821	MAP1B	Microtubule-associated protein 1B	P46821	P46821_S1852_M1	1	Phospho (STY)	S	1852	LALNRDLSTPGLEKD	1.37465	0.0185713
Q86WP2	GPBP1	Vasculin	Q86WP2	Q86WP2_S328_M1	1	Phospho (STY)	S	328	GSEKDDDSFNLHNSN	1.37402	0.0130877
P05787	KRT8	Keratin, type II cytoskeletal 8	P05787	P05787_S34_M2	2	Phospho (STY)	S	34	SGPGSRISSSSFSRV	1.37326	0.031244
Q14244	MAP7	Ensconsin	Q14244	Q14244_S219_M1	1	Phospho (STY)	S	219	RARRLQLSPWESSVV	1.37326	0.0348526
Q86X10	RALGAPB	Ral GTPase-activating protein subunit beta	Q86X10	Q86X10_T363_M1	1	Phospho (STY)	T	363	RSDSAPPTPVNRLSM	1.37015	0.0377419
Q7Z340	ZNF551	Zinc finger protein 551	Q7Z340	Q7Z340_S126_M1	1	Phospho (STY)	S	126	AAEHQTTSPVQKSYL	1.36973	0.00268308
P62753	RPS6	40S ribosomal protein S6	P62753	P62753_T241_M3	3	Phospho (STY)	T	241	LSSLRASTSKSESSQ	1.36895	0.0007006
Q92917	GPKOW	G-patch domain and KOW motifs-containing protein	Q92917	Q92917_S388_M1	1	Phospho (STY)	S	388	MIIEDVLSPDTCVCR	1.36774	0.00179958
Q15643	TRIP11	Thyroid receptor-interacting protein 11	Q15643	Q15643_S464_M1	1	Phospho (STY)	S	464	STATRDISLDSELHD	1.36682	0.00844271
Q5VT52	RPRD2	Regulation of nuclear pre-mRNA domain-containing protein 2	Q5VT52	Q5VT52_T1189_M1	1	Phospho (STY)	T	1189	RSNSFNSTFEHHLPP	1.36501	0.00248915
Q5VZK9	CARMIL1	F-actin-uncapping protein LRRC16A	Q5VZK9	Q5VZK9_S1047_M1	1	Phospho (STY)	S	1047	KKWSTRGSESHELNE	1.36487	0.000781585
Q8NDD1	C1orf131	Uncharacterized protein C1orf131	Q8NDD1	Q8NDD1_S279_M1	1	Phospho (STY)	S	279	KNGTLILSPVDIKKI	1.36482	0.0250414
O43306	ADCY6	Adenylate cyclase type 6	O43306	O43306_S54_M1	1	Phospho (STY)	S	54	LRDAEPPSPTPAGPP	1.36412	0.0188556
Q92619	ARHGAP45	Rho GTPase-activating protein 45	Q92619	Q92619_S619_M1	1	Phospho (STY)	S	619	RGHQVHKSWPLSISD	1.36357	0.00828747
P46013	MKI67	Proliferation marker protein Ki-67	P46013	P46013_T1203_M1	1	Phospho (STY)	T	1203	QKLDLAGTLPGSKRQ	1.3633	0.0233491
Q9HAP2	MLXIP	MLX-interacting protein	Q9HAP2	Q9HAP2_S9_M1	1	Phospho (STY)	S	9	AADVFMCSPRRPRSR	1.36287	0.0141572
P52732	KIF11	Kinesin-like protein KIF11	P52732	P52732_S931_M1	1	Phospho (STY)	S	931	GTTPQRKSYLYPSTL	1.36268	0.00294125
Q96QC0	PPP1R10	Serine/threonine-protein phosphatase 1 regulatory subunit 10	Q96QC0	Q96QC0_S591_M1	1	Phospho (STY)	S	591	ILTSIMGSPNSHPSE	1.36214	0.00132221
P38432	COIL	Coilin	P38432	P38432_T303_M1	1	Phospho (STY)	T	303	IKLGFSLTPSKGKTS	1.36151	0.00163626
Q9P227	ARHGAP23	Rho GTPase-activating protein 23	Q9P227	Q9P227_S1230_M1	1	Phospho (STY)	S	1230	PEAPGRLSPPAAPEE	1.36141	0.0255504
P16144	ITGB4	Integrin beta-4	P16144	P16144_T1797_M1	1	Phospho (STY)	T	1797	GSLTRHVTQEFVSRT	1.36111	0.0208341
Q86UE8	TLK2	Serine/threonine-protein kinase tousled-like 2	Q86UE8	Q86UE8_S73_M1	1	Phospho (STY)	S	73	KAEPYETSQGKGTPR	1.361	0.00656441
Q7Z5K2	WAPL	Wings apart-like protein homolog	Q7Z5K2	Q7Z5K2_S910_M1	1	Phospho (STY)	S	910	DSICLADSKPLPHQN	1.36096	1.72412e-05
Q9NTI5	PDS5B	Sister chromatid cohesion protein PDS5 homolog B	Q9NTI5	Q9NTI5_S1319_M1	1	Phospho (STY)	S	1319	KKGSKKKSGPPAPEE	1.36095	0.00444245
O94880	PHF14	PHD finger protein 14	O94880	O94880_T287_M1	1	Phospho (STY)	T	287	SADDEELTNDSLTLS	1.36055	0.0115497
P61619	SEC61A1	Protein transport protein Sec61 subunit alpha isoform 1	P61619	P61619_S408_M1	1	Phospho (STY)	S	408	MRGHRETSMVHELNR	1.36001	0.0406753
Q9UQ35	SRRM2	Serine/arginine repetitive matrix protein 2	Q9UQ35	Q9UQ35_S2376_M1	1	Phospho (STY)	S	2376	ARMAPALSGANLTSP	1.35956	0.017957
P51858	HDGF	Hepatoma-derived growth factor	P51858	P51858_T225_M1	1	Phospho (STY)	T	225	EDEEEEATKEDAEAP	1.35956	0.035331
Q9UJM3	ERRFI1	ERBB receptor feedback inhibitor 1	Q9UJM3	Q9UJM3_S302_M1	1	Phospho (STY)	S	302	KPDYRRWSAEVTSST	1.35858	0.0215151
Q9NR31	SAR1A	GTP-binding protein SAR1a	Q9NR31	Q9NR31_T139_M1	1	Phospho (STY)	T	139	LGNKIDRTDAISEEK	1.3585	0.00033404
Q8TB52	FBXO30	F-box only protein 30	Q8TB52	Q8TB52_T212_M1	1	Phospho (STY)	T	212	RDIGMLNTSVPNDMD	1.35824	7.59262e-06
P42167	TMPO	Lamina-associated polypeptide 2, isoforms beta/gamma	P42167	P42167_Y351_M1	1	Phospho (STY)	Y	351	ILKEMFPYEASTPTG	1.35791	0.00393879
Q8IY81	FTSJ3	pre-rRNA 2'-O-ribose RNA methyltransferase FTSJ3	Q8IY81	Q8IY81_Y587_M1	1	Phospho (STY)	Y	587	TEIMSPLYQDEAPKG	1.35778	0.0460768
Q15286	RAB35	Ras-related protein Rab-35	Q15286	Q15286_S95_M1	1	Phospho (STY)	S	95	YDVTSAESFVNVKRW	1.35766	0.0242045
Q6WCQ1	MPRIP	Myosin phosphatase Rho-interacting protein	Q6WCQ1	Q6WCQ1_S619_M1	1	Phospho (STY)	S	619	LRMEVDRSPGLPMSD	1.35737	0.0188321
P29966	MARCKS	Myristoylated alanine-rich C-kinase substrate	P29966	P29966_S29_M1	1	Phospho (STY)	S	29	AAVASSPSKANGQEN	1.35674	0.0459162
Q9ULW0	TPX2	Targeting protein for Xklp2	Q9ULW0	Q9ULW0_T369_M1	1	Phospho (STY)	T	369	KICRDPQTPVLQTKH	1.35644	0.0430892
O43166	SIPA1L1	Signal-induced proliferation-associated 1-like protein 1	O43166	O43166_S1568_M1	1	Phospho (STY)	S	1568	HALSSPQSPFPSTPT	1.35586	0.0385594
Q9Y2X7	GIT1	ARF GTPase-activating protein GIT1	Q9Y2X7	Q9Y2X7_S498_M1	1	Phospho (STY)	S	498	TPMAPGGSTHRRDRQ	1.3558	0.000730436
P50579	METAP2	Methionine aminopeptidase 2	P50579	P50579_S63_M2	2	Phospho (STY)	S	63	PDKESGASVDEVARQ	1.35554	0.0404239
P50579	METAP2	Methionine aminopeptidase 2	P50579	P50579_S60_M2	2	Phospho (STY)	S	60	EQEPDKESGASVDEV	1.35554	0.0404239
P06400	RB1	Retinoblastoma-associated protein	P06400	P06400_S795_M1	1	Phospho (STY)	S	795	SPYKFPSSPLRIPGG	1.35513	0.0173096
Q99848	EBNA1BP2	Probable rRNA-processing protein EBP2	Q99848	Q99848_S264_M1	1	Phospho (STY)	S	264	SKWNTRESYDDVSSF	1.35415	0.0410416
Q9BVJ6	UTP14A	U3 small nucleolar RNA-associated protein 14 homolog A	Q9BVJ6	Q9BVJ6_S407_M2	2	Phospho (STY)	S	407	EAHGVSESEGEERPV	1.35142	0.000402474
Q9BVJ6	UTP14A	U3 small nucleolar RNA-associated protein 14 homolog A	Q9BVJ6	Q9BVJ6_S405_M2	2	Phospho (STY)	S	405	ELEAHGVSESEGEER	1.35142	0.000402474
Q4V328	GRIPAP1	GRIP1-associated protein 1	Q4V328	Q4V328_S655_M1	1	Phospho (STY)	S	655	LVLSEMNSPSRTQTG	1.35125	0.0173009
Q15648	MED1	Mediator of RNA polymerase II transcription subunit 1	Q15648	Q15648_S1192_M1	1	Phospho (STY)	S	1192	SLSKPNISPSHSRPP	1.35078	0.0330608
Q9BQG0	MYBBP1A	Myb-binding protein 1A	Q9BQG0	Q9BQG0_S1186_M1	1	Phospho (STY)	S	1186	KKRKKRKSEDGTPAE	1.35074	0.0320082
Q6W2J9	BCOR	BCL-6 corepressor	Q6W2J9	Q6W2J9_S669_M1	1	Phospho (STY)	S	669	APEGIAVSPLSLHGK	1.35023	0.011729
Q9C0C2	TNKS1BP1	182 kDa tankyrase-1-binding protein	Q9C0C2	Q9C0C2_T1282_M1	1	Phospho (STY)	T	1282	GVGQADWTPDLGLRN	1.34968	0.0334612
O43365	HOXA3	Homeobox protein Hox-A3	O43365	O43365_S148_M1	1	Phospho (STY)	S	148	AKSPLLNSPTVAKQI	1.34934	0.000109132
Q8IY81	FTSJ3	pre-rRNA 2'-O-ribose RNA methyltransferase FTSJ3	Q8IY81	Q8IY81_S584_M1	1	Phospho (STY)	S	584	CLKTEIMSPLYQDEA	1.34898	0.000280625
P12270	TPR	Nucleoprotein TPR	P12270	P12270_S1185_M1	1	Phospho (STY)	S	1185	VQGPLNVSLSEEGKS	1.34893	0.00162215
Q12955	ANK3	Ankyrin-3	Q12955	Q12955_S934_M1	1	Phospho (STY)	S	934	RSSYARDSMMIEELL	1.34834	0.0179232
Q15003	NCAPH	Condensin complex subunit 2	Q15003	Q15003_T49_M1	1	Phospho (STY)	T	49	APLNIPGTPVLEDFP	1.34764	0.0225063
P16144	ITGB4	Integrin beta-4	P16144	P16144_S1486_M1	1	Phospho (STY)	S	1486	HRVLSTSSTLTRDYN	1.346	0.00514248
Q9UEY8	ADD3	Gamma-adducin	Q9UEY8	Q9UEY8_S402_M1	1	Phospho (STY)	S	402	REKPRHKSDVEIPAT	1.34578	0.000391367
O60658	PDE8A	High affinity cAMP-specific and IBMX-insensitive 3',5'-cyclic phosphodiesterase 8A	O60658	O60658_S457_M1	1	Phospho (STY)	S	457	SDGLRRLSGNEYVLS	1.34532	0.0409586
Q5VWN6	TASOR2	Protein TASOR 2	Q5VWN6	Q5VWN6_S1025_M1	1	Phospho (STY)	S	1025	QDLIQHGSPINNECH	1.34514	0.0478118
Q8N6H7	ARFGAP2	ADP-ribosylation factor GTPase-activating protein 2	Q8N6H7	Q8N6H7_S242_M1	1	Phospho (STY)	S	242	KVSSQSFSEIERQAQ	1.34507	0.000317025
Q96PY6	NEK1	Serine/threonine-protein kinase Nek1	Q96PY6	Q96PY6_S675_M1	1	Phospho (STY)	S	675	QQMRSVISVTSALKE	1.34384	0.0326639
Q9GZR1	SENP6	Sentrin-specific protease 6	Q9GZR1	Q9GZR1_S358_M3	3	Phospho (STY)	S	358	ISPQPADSACSSPAP	1.34375	0.00385901
Q9GZR1	SENP6	Sentrin-specific protease 6	Q9GZR1	Q9GZR1_S352_M3	3	Phospho (STY)	S	352	TNRRESISPQPADSA	1.34375	0.00385901
Q9GZR1	SENP6	Sentrin-specific protease 6	Q9GZR1	Q9GZR1_S350_M3	3	Phospho (STY)	S	350	DRTNRRESISPQPAD	1.34375	0.00385901
Q969F2	NKD2	Protein naked cuticle homolog 2	Q969F2	Q969F2_S176_M1	1	Phospho (STY)	S	176	LRVKLTVSPEPSSKR	1.34375	0.0121643
Q04637	EIF4G1	Eukaryotic translation initiation factor 4 gamma 1	Q04637	Q04637_S1194_M1	1	Phospho (STY)	S	1194	SKEVEERSRERPSQP	1.3437	0.0108756
O60645	EXOC3	Exocyst complex component 3	O60645	O60645_S523_M1	1	Phospho (STY)	S	523	VEEGVSPSQPSMDGI	1.3435	0.00307296
Q9NQW6	ANLN	Anillin	Q9NQW6	Q9NQW6_S795_M1	1	Phospho (STY)	S	795	KNKASPQSEFMPSKG	1.34274	0.00101817
Q9BWH2	FUNDC2	FUN14 domain-containing protein 2	Q9BWH2	Q9BWH2_S10_M1	1	Phospho (STY)	S	10	TSAPRAGSQVVATTA	1.34124	0.000479079
P50851	LRBA	Lipopolysaccharide-responsive and beige-like anchor protein	P50851	P50851_S1247_M1	1	Phospho (STY)	S	1247	KIAKLDVSNVATDTE	1.34072	0.00117811
Q8NEF9	SRFBP1	Serum response factor-binding protein 1	Q8NEF9	Q8NEF9_S208_M1	1	Phospho (STY)	S	208	ANSPSKPSEKDSVVS	1.34051	0.00202418
Q4L180	FILIP1L	Filamin A-interacting protein 1-like	Q4L180	Q4L180_T994_M1	1	Phospho (STY)	T	994	PESCGSLTPERTMSP	1.33916	0.0464125
P28290	ITPRID2	Protein ITPRID2	P28290	P28290_S410_M1	1	Phospho (STY)	S	410	ESKLGEESGIVESKL	1.33896	0.0358553
Q9P246	STIM2	Stromal interaction molecule 2	Q9P246	Q9P246_S678_M1	1	Phospho (STY)	S	678	YNGILEKSCSMNQLS	1.33856	0.00883257
Q14152	EIF3A	Eukaryotic translation initiation factor 3 subunit A	Q14152	Q14152_T1378_M1	1	Phospho (STY)	T	1378	ETDEDGWTTVRR___	1.33783	0.0384734
Q8WU90	ZC3H15	Zinc finger CCCH domain-containing protein 15	Q8WU90	Q8WU90_S381_M1	1	Phospho (STY)	S	381	RAENGERSDLEEDNE	1.33707	0.041554
Q8IWJ2	GCC2	GRIP and coiled-coil domain-containing protein 2	Q8IWJ2	Q8IWJ2_T1500_M1	1	Phospho (STY)	T	1500	NLRERRNTDLPLLDM	1.3367	0.0467693
P16949	STMN1	Stathmin	P16949	P16949_S25_M2	2	Phospho (STY)	S	25	QAFELILSPRSKESV	1.33664	0.0426967
P16949	STMN1	Stathmin	P16949	P16949_S16_M2	2	Phospho (STY)	S	16	KELEKRASGQAFELI	1.33664	0.0426967
Q8WWI1	LMO7	LIM domain only protein 7	Q8WWI1	Q8WWI1_S1591_M1	1	Phospho (STY)	S	1591	TQSPTPRSHSPSASQ	1.33655	0.000523285
Q9GZY8	MFF	Mitochondrial fission factor	Q9GZY8	Q9GZY8_T138_M1	1	Phospho (STY)	T	138	DLERPPTTPQNEEIR	1.33616	0.000520857
O14617	AP3D1	AP-3 complex subunit delta-1	O14617	O14617_S829_M1	1	Phospho (STY)	S	829	RNTETSKSPEKDVPM	1.33554	0.0416561
Q9Y4H2	IRS2	Insulin receptor substrate 2	Q9Y4H2	Q9Y4H2_S735_M1	1	Phospho (STY)	S	735	KASSPAESSPEDSGY	1.33548	0.00272634
Q9BW71	HIRIP3	HIRA-interacting protein 3	Q9BW71	Q9BW71_S87_M2	2	Phospho (STY)	S	87	KRPPTPCSDPERKRF	1.33484	0.0277534
Q9BW71	HIRIP3	HIRA-interacting protein 3	Q9BW71	Q9BW71_T84_M2	2	Phospho (STY)	T	84	KKGKRPPTPCSDPER	1.33484	0.0277534
Q09666	AHNAK	Neuroblast differentiation-associated protein AHNAK	Q09666	Q09666_T490_M1	1	Phospho (STY)	T	490	MKGTKVKTPEMIIQK	1.33422	0.01201
O15021	MAST4	Microtubule-associated serine/threonine-protein kinase 4	O15021	O15021_S1779_M1	1	Phospho (STY)	S	1779	PGLVAPESPVRKSPS	1.33413	0.0155961
P62805	H4-16	Histone H4	P62805	P62805_S48_M1	1	Phospho (STY)	S	48	RGGVKRISGLIYEET	1.33326	0.0237829
Q9UKK3	PARP4	Protein mono-ADP-ribosyltransferase PARP4	Q9UKK3	Q9UKK3_S1713_M1	1	Phospho (STY)	S	1713	LQPISTVSPLHRVLH	1.33255	0.0102908
Q92922	SMARCC1	SWI/SNF complex subunit SMARCC1	Q92922	Q92922_S357_M1	1	Phospho (STY)	S	357	SLYGKRRSQKEEDEQ	1.33167	0.00184306
O94979	SEC31A	Protein transport protein Sec31A	O94979	O94979_S532_M2	2	Phospho (STY)	S	532	AQSDGEESPAAEEQL	1.33068	0.00162594
O94979	SEC31A	Protein transport protein Sec31A	O94979	O94979_S527_M2	2	Phospho (STY)	S	527	DSDQVAQSDGEESPA	1.33068	0.00162594
Q9UHR4	BAIAP2L1	Brain-specific angiogenesis inhibitor 1-associated protein 2-like protein 1	Q9UHR4	Q9UHR4_S295_M1	1	Phospho (STY)	S	295	PSGRAYTSPLIDMFN	1.33023	0.00103447
O43169	CYB5B	Cytochrome b5 type B	O43169	O43169_S4_M1	1	Phospho (STY)	S	4	____MSGSMATAEAS	1.32997	0.0335154
Q08211	DHX9	ATP-dependent RNA helicase A	Q08211	Q08211_S125_M1	1	Phospho (STY)	S	125	ALKAENNSEVGASGY	1.32982	4.66333e-05
Q13541	EIF4EBP1	Eukaryotic translation initiation factor 4E-binding protein 1	Q13541	Q13541_S101_M1	1	Phospho (STY)	S	101	SQSHLRNSPEDKRAG	1.32788	0.0345088
Q8IZD2	KMT2E	Inactive histone-lysine N-methyltransferase 2E	Q8IZD2	Q8IZD2_S1444_M1	1	Phospho (STY)	S	1444	TKLHCPPSPHLENPP	1.32772	0.0309517
Q99733	NAP1L4	Nucleosome assembly protein 1-like 4	Q99733	Q99733_T51_M1	1	Phospho (STY)	T	51	RLDNVPHTPSSYIET	1.32696	0.0142749
Q13153	PAK1	Serine/threonine-protein kinase PAK 1	Q13153	Q13153_S204_M1	1	Phospho (STY)	S	204	TKSVYTRSVIEPLPV	1.32612	0.00376032
Q5HYJ3	FAM76B	Protein FAM76B	Q5HYJ3	Q5HYJ3_T337_M1	1	Phospho (STY)	T	337	DKSGSILTSP_____	1.32568	0.0208761
O76021	RSL1D1	Ribosomal L1 domain-containing protein 1	O76021	O76021_T423_M2	2	Phospho (STY)	T	423	PKAAESETPGKSPEK	1.32507	0.0237627
Q8N2M8	CLASRP	CLK4-associating serine/arginine rich protein	Q8N2M8	Q8N2M8_S285_M1	1	Phospho (STY)	S	285	RLRGRKISPPSYARR	1.32455	0.010844
Q8NCN4	RNF169	E3 ubiquitin-protein ligase RNF169	Q8NCN4	Q8NCN4_S11_M1	1	Phospho (STY)	S	11	AGPSTRASSAAAAAA	1.32426	0.0100365
O43150	ASAP2	Arf-GAP with SH3 domain, ANK repeat and PH domain-containing protein 2	O43150	O43150_S822_M1	1	Phospho (STY)	S	822	GSRQRSSSDPPAVHP	1.32303	0.000138793
O43847	NRDC	Nardilysin	O43847	O43847_S94_M1	1	Phospho (STY)	S	94	EEEGRRGSLSNAGDP	1.32252	0.0183301
P49321	NASP	Nuclear autoantigenic sperm protein	P49321	P49321_S705_M1	1	Phospho (STY)	S	705	KPTDGASSSNCVTDI	1.32171	0.000201364
Q96IF1	AJUBA	LIM domain-containing protein ajuba	Q96IF1	Q96IF1_S230_M1	1	Phospho (STY)	S	230	GCQESRHSYPPALGS	1.32085	0.0292134
P07437	TUBB	Tubulin beta chain	P07437	P07437_T35_M1	1	Phospho (STY)	T	35	HGIDPTGTYHGDSDL	1.31934	0.0145838
Q9NRF2	SH2B1	SH2B adapter protein 1	Q9NRF2	Q9NRF2_S376_M1	1	Phospho (STY)	S	376	SDIQECLSPGPCPAT	1.31914	0.000146819
Q92545	TMEM131	Transmembrane protein 131	Q92545	Q92545_S1863_M1	1	Phospho (STY)	S	1863	YNPWRIWSPTIGRRS	1.3187	0.0386827
Q9Y5P4	CERT1	Ceramide transfer protein	Q9Y5P4	Q9Y5P4_S373_M1	1	Phospho (STY)	S	373	RFVQKPYSRSSSMSS	1.31866	0.00889623
Q13620	CUL4B	Cullin-4B	Q13620	Q13620_S146_M1	1	Phospho (STY)	S	146	SSSSSSSSPTAATSQ	1.31782	0.00760183
Q5QJE6	DNTTIP2	Deoxynucleotidyltransferase terminal-interacting protein 2	Q5QJE6	Q5QJE6_S330_M1	1	Phospho (STY)	S	330	LSELQDTSLQQLVSQ	1.31759	0.00428312
Q4LE39	ARID4B	AT-rich interactive domain-containing protein 4B	Q4LE39	Q4LE39_S675_M2	2	Phospho (STY)	S	675	PPFQTNPSPEMVSKL	1.31757	0.0340073
Q4LE39	ARID4B	AT-rich interactive domain-containing protein 4B	Q4LE39	Q4LE39_S666_M2	2	Phospho (STY)	S	666	NCKLRRLSKPPFQTN	1.31757	0.0340073
A1L390	PLEKHG3	Pleckstrin homology domain-containing family G member 3	A1L390	A1L390_S741_M1	1	Phospho (STY)	S	741	FSVRRRESLSYIPKG	1.31725	0.0414817
Q86UU1	PHLDB1	Pleckstrin homology-like domain family B member 1	Q86UU1	Q86UU1_S520_M3	3	Phospho (STY)	S	520	GRRTRSPSPTLGESL	1.31676	0.00611535
Q86UU1	PHLDB1	Pleckstrin homology-like domain family B member 1	Q86UU1	Q86UU1_S518_M3	3	Phospho (STY)	S	518	ARGRRTRSPSPTLGE	1.31676	0.00611535
Q86UU1	PHLDB1	Pleckstrin homology-like domain family B member 1	Q86UU1	Q86UU1_T516_M3	3	Phospho (STY)	T	516	LGARGRRTRSPSPTL	1.31676	0.00611535
P25440	BRD2	Bromodomain-containing protein 2	P25440	P25440_T761_M1	1	Phospho (STY)	T	761	PKKANEKTESSSAQQ	1.31639	0.00115446
P35658	NUP214	Nuclear pore complex protein Nup214	P35658	P35658_S1083_M1	1	Phospho (STY)	S	1083	KHGAPSPSHPISAPQ	1.31631	0.000740117
P00338	LDHA	L-lactate dehydrogenase A chain	P00338	P00338_S319_M1	1	Phospho (STY)	S	319	EEARLKKSADTLWGI	1.31617	0.0414253
Q6ICG6	KIAA0930	Uncharacterized protein KIAA0930	Q6ICG6	Q6ICG6_S289_M2	2	Phospho (STY)	S	289	HERVTSFSTPPTPER	1.31608	0.0133323
P42166	TMPO	Lamina-associated polypeptide 2, isoform alpha	P42166	P42166_S355_M1	1	Phospho (STY)	S	355	SDQSPLSSKRKALEE	1.31576	0.0137248
Q9NQG6	MIEF1	Mitochondrial dynamics protein MID51	Q9NQG6	Q9NQG6_T97_M1	1	Phospho (STY)	T	97	GLSRSLQTLPTDSST	1.31498	0.0361434
Q6ZVD8	PHLPP2	PH domain leucine-rich repeat-containing protein phosphatase 2	Q6ZVD8	Q6ZVD8_S1182_M1	1	Phospho (STY)	S	1182	RGRDLENSPPLIESS	1.31421	0.0470715
Q96N67	DOCK7	Dedicator of cytokinesis protein 7	Q96N67	Q96N67_S180_M1	1	Phospho (STY)	S	180	QDDLKRRSMSIDDTP	1.31389	0.0418768
Q92945	KHSRP	Far upstream element-binding protein 2	Q92945	Q92945_S144_M1	1	Phospho (STY)	S	144	IHPPPRTSMTEEYRV	1.31314	0.000532049
Q8IXM2	BAP18	Chromatin complexes subunit BAP18	Q8IXM2	Q8IXM2_S110_M1	1	Phospho (STY)	S	110	KVASGVLSPPPAAPP	1.31288	0.00276961
O60296	TRAK2	Trafficking kinesin-binding protein 2	O60296	O60296_S84_M1	1	Phospho (STY)	S	84	QHASDALSPVLAEET	1.31204	0.0246285
P35249	RFC4	Replication factor C subunit 4	P35249	P35249_S9_M1	1	Phospho (STY)	S	9	QAFLKGTSISTKPPL	1.31103	0.00127106
Q05209	PTPN12	Tyrosine-protein phosphatase non-receptor type 12	Q05209	Q05209_T693_M1	1	Phospho (STY)	T	693	VLASEHNTPVRSEWS	1.31094	0.0190679
Q9UKJ3	GPATCH8	G patch domain-containing protein 8	Q9UKJ3	Q9UKJ3_S349_M1	1	Phospho (STY)	S	349	GLQKVGDSDGSSNLD	1.3104	0.00556456
Q15642	TRIP10	Cdc42-interacting protein 4	Q15642	Q15642_S299_M2	2	Phospho (STY)	S	299	NRAPSDSSLGTPSDG	1.30951	0.0259103
Q15642	TRIP10	Cdc42-interacting protein 4	Q15642	Q15642_S296_M2	2	Phospho (STY)	S	296	QPMNRAPSDSSLGTP	1.30951	0.0259103
O94986	CEP152	Centrosomal protein of 152 kDa	O94986	O94986_S130_M1	1	Phospho (STY)	S	130	EGGDEGGSGYSPPSK	1.30948	0.0182216
Q96G01	BICD1	Protein bicaudal D homolog 1	Q96G01	Q96G01_S570_M1	1	Phospho (STY)	S	570	LARRGVSSPVETRTS	1.30939	0.0244224
O14686	KMT2D	Histone-lysine N-methyltransferase 2D	O14686	O14686_T2240_M1	1	Phospho (STY)	T	2240	TPRHQPSTPDPFLKP	1.30914	0.0314816
Q8N5G2	MACO1	Macoilin	Q8N5G2	Q8N5G2_S332_M1	1	Phospho (STY)	S	332	ASGVVNSSPRSHSAT	1.30891	0.0224829
O43615	TIMM44	Mitochondrial import inner membrane translocase subunit TIM44	O43615	O43615_S180_M1	1	Phospho (STY)	S	180	TAAFRALSQGVESVK	1.30788	0.0457973
Q99661	KIF2C	Kinesin-like protein KIF2C	Q99661	Q99661_S633_M1	1	Phospho (STY)	S	633	ELSSQMSSFNEAMTQ	1.30772	0.00238216
O43318	MAP3K7	Mitogen-activated protein kinase kinase kinase 7	O43318	O43318_S389_M1	1	Phospho (STY)	S	389	TSEGKRMSADMSEIE	1.3064	0.00719032
Q8IVL1	NAV2	Neuron navigator 2	Q8IVL1	Q8IVL1_Y1599_M1	1	Phospho (STY)	Y	1599	LSNADGQYDPYTDSR	1.30564	0.000169337
P38398	BRCA1	Breast cancer type 1 susceptibility protein	P38398	P38398_S1174_M1	1	Phospho (STY)	S	1174	ENDIKESSAVFSKSV	1.30403	0.000172326
Q9H6U6	BCAS3	BCAS3 microtubule associated cell migration factor	Q9H6U6	Q9H6U6_S869_M1	1	Phospho (STY)	S	869	LADAMAESPSRDVVG	1.30338	0.0436479
Q9UKL0	RCOR1	REST corepressor 1	Q9UKL0	Q9UKL0_S464_M1	1	Phospho (STY)	S	464	PVKSPDNSIKMPEEE	1.30336	0.0130252
Q16643	DBN1	Drebrin	Q16643	Q16643_S324_M2	2	Phospho (STY)	S	324	RPGSHLDSHRRMAPT	1.30328	0.0049716
Q16643	DBN1	Drebrin	Q16643	Q16643_S320_M2	2	Phospho (STY)	S	320	PFNHRPGSHLDSHRR	1.30328	0.0049716
P53814	SMTN	Smoothelin	P53814	P53814_S277_M1	1	Phospho (STY)	S	277	KETPAAQSPTRGPSD	1.30274	0.00562519
O75592	MYCBP2	E3 ubiquitin-protein ligase MYCBP2	O75592	O75592_S3478_M1	1	Phospho (STY)	S	3478	TVFQRSYSVVASEYD	1.30225	0.0118106
Q6BDS2	UHRF1BP1	UHRF1-binding protein 1	Q6BDS2	Q6BDS2_S783_M1	1	Phospho (STY)	S	783	KTEHDLKSLSGLTEV	1.30212	0.0128388
Q5SW79	CEP170	Centrosomal protein of 170 kDa	Q5SW79	Q5SW79_S379_M1	1	Phospho (STY)	S	379	KHDDGTQSDSENAGA	1.3015	0.00596411
Q9UQ35	SRRM2	Serine/arginine repetitive matrix protein 2	Q9UQ35	Q9UQ35_S2123_M3	3	Phospho (STY)	S	2123	CFSRPSMSPTPLDRC	1.30077	2.68976e-05
Q9UQ35	SRRM2	Serine/arginine repetitive matrix protein 2	Q9UQ35	Q9UQ35_S2121_M3	3	Phospho (STY)	S	2121	MSCFSRPSMSPTPLD	1.30077	2.68976e-05
Q9UQ35	SRRM2	Serine/arginine repetitive matrix protein 2	Q9UQ35	Q9UQ35_S2118_M3	3	Phospho (STY)	S	2118	SSRMSCFSRPSMSPT	1.30077	2.68976e-05
Q15149	PLEC	Plectin	Q15149	Q15149_S3441_M1	1	Phospho (STY)	S	3441	TLRQERLSFSGLRAP	1.2989	0.0143021
Q9P1Y5	CAMSAP3	Calmodulin-regulated spectrin-associated protein 3	Q9P1Y5	Q9P1Y5_S554_M1	1	Phospho (STY)	S	554	SPKAVASSPAATNSE	1.29836	0.0138906
O75592	MYCBP2	E3 ubiquitin-protein ligase MYCBP2	O75592	O75592_S3932_M2	2	Phospho (STY)	S	3932	EEKALLSSPEGEEKV	1.29832	0.033765
O75592	MYCBP2	E3 ubiquitin-protein ligase MYCBP2	O75592	O75592_S3931_M2	2	Phospho (STY)	S	3931	QEEKALLSSPEGEEK	1.29832	0.033765
Q15572	TAF1C	TATA box-binding protein-associated factor RNA polymerase I subunit C	Q15572	Q15572_T834_M1	1	Phospho (STY)	T	834	DTPGCATTPPHSQAS	1.2982	0.0390709
Q70EL1	USP54	Inactive ubiquitin carboxyl-terminal hydrolase 54	Q70EL1	Q70EL1_Y376_M1	1	Phospho (STY)	Y	376	QSYSRTCYDSEDSGR	1.29764	0.012384
B2RTY4	MYO9A	Unconventional myosin-IXa	B2RTY4	B2RTY4_S1317_M1	1	Phospho (STY)	S	1317	LVPEGLQSPRGTPDS	1.29763	0.0283561
P42167	TMPO	Lamina-associated polypeptide 2, isoforms beta/gamma	P42167	P42167_S306_M1	1	Phospho (STY)	S	306	TGNFKHASPILPITE	1.29696	0.0156154
Q9NUM4	TMEM106B	Transmembrane protein 106B	Q9NUM4	Q9NUM4_Y18_M1	1	Phospho (STY)	Y	18	HSSKEDAYDGVTSEN	1.29624	0.0134375
Q13541	EIF4EBP1	Eukaryotic translation initiation factor 4E-binding protein 1	Q13541	Q13541_S96_M1	1	Phospho (STY)	S	96	PPMEASQSHLRNSPE	1.29621	0.0422703
Q8IZ21	PHACTR4	Phosphatase and actin regulator 4	Q8IZ21	Q8IZ21_S628_M1	1	Phospho (STY)	S	628	RRLTRKLSQRPTVAE	1.29607	0.0447892
P05787	KRT8	Keratin, type II cytoskeletal 8	P05787	P05787_S354_M1	1	Phospho (STY)	S	354	KDANAKLSELEAALQ	1.29593	0.0268276
O60232	ZNRD2	Protein ZNRD2	O60232	O60232_Y69_M1	1	Phospho (STY)	Y	69	QDKQRKIYCVACQEL	1.29591	0.000428301
Q9Y462	ZNF711	Zinc finger protein 711	Q9Y462	Q9Y462_T221_M1	1	Phospho (STY)	T	221	KLEHMGNTPLKIGSD	1.29543	0.040257
Q9H8G2	CAAP1	Caspase activity and apoptosis inhibitor 1	Q9H8G2	Q9H8G2_S217_M1	1	Phospho (STY)	S	217	DDGSKMGSDLVSQQD	1.29396	0.0198729
O75533	SF3B1	Splicing factor 3B subunit 1	O75533	O75533_T248_M2	2	Phospho (STY)	T	248	GSETPGATPGSKIWD	1.29189	0.0227974
Q6WKZ4	RAB11FIP1	Rab11 family-interacting protein 1	Q6WKZ4	Q6WKZ4_T358_M1	1	Phospho (STY)	T	358	KKHLFSSTENLAAGS	1.28995	0.0215013
Q9NQ86	TRIM36	E3 ubiquitin-protein ligase TRIM36	Q9NQ86	Q9NQ86_S279_M1	1	Phospho (STY)	S	279	SQVKSQISELNLLMK	1.2895	0.0238145
Q9Y3L3	SH3BP1	SH3 domain-binding protein 1	Q9Y3L3	Q9Y3L3_S17_M1	1	Phospho (STY)	S	17	RQLAQTGSLGRTPET	1.28882	0.0480191
Q14008	CKAP5	Cytoskeleton-associated protein 5	Q14008	Q14008_S1115_M1	1	Phospho (STY)	S	1115	APAEDCISSSTEPKP	1.28814	0.00307277
Q9P2J3	KLHL9	Kelch-like protein 9	Q9P2J3	Q9P2J3_S603_M1	1	Phospho (STY)	S	603	PPEENPGSPSRESPL	1.28812	0.00340114
Q6WKZ4	RAB11FIP1	Rab11 family-interacting protein 1	Q6WKZ4	Q6WKZ4_S234_M1	1	Phospho (STY)	S	234	QKTPLSQSMSVLPTS	1.28793	0.00484768
P62070	RRAS2	Ras-related protein R-Ras2	P62070	P62070_T190_M1	1	Phospho (STY)	T	190	CPPSPEPTRKEKDKK	1.2875	0.0243764
O75367	MACROH2A1	Core histone macro-H2A.1	O75367	O75367_T129_M1	1	Phospho (STY)	T	129	GKLEAIITPPPAKKA	1.28718	0.0102709
O95425	SVIL	Supervillin	O95425	O95425_S549_M1	1	Phospho (STY)	S	549	KVRTRSLSDFTGPPQ	1.28693	0.000407287
O95251	KAT7	Histone acetyltransferase KAT7	O95251	O95251_S512_M1	1	Phospho (STY)	S	512	GSPERPLSDLGLISY	1.28688	0.00517445
P42356	PI4KA	Phosphatidylinositol 4-kinase alpha	P42356	P42356_S1436_M1	1	Phospho (STY)	S	1436	PDNQDTRSNLDITVG	1.28405	0.0401702
Q15751	HERC1	Probable E3 ubiquitin-protein ligase HERC1	Q15751	Q15751_S1333_M1	1	Phospho (STY)	S	1333	WISENQDSADVDPQE	1.28387	0.0100119
Q9NUL3	STAU2	Double-stranded RNA-binding protein Staufen homolog 2	Q9NUL3	Q9NUL3_S416_M1	1	Phospho (STY)	S	416	PKGILHLSPDVYQEM	1.28312	0.0192012
Q5T8I3	FAM102B	Protein FAM102B	Q5T8I3	Q5T8I3_S228_M1	1	Phospho (STY)	S	228	TCHSRSSSFSELCHR	1.28306	0.000218445
P51532	SMARCA4	Transcription activator BRG1	P51532	P51532_S613_M2	2	Phospho (STY)	S	613	LDETSQMSDLPVKVI	1.28219	1.82885e-05
P51532	SMARCA4	Transcription activator BRG1	P51532	P51532_S610_M2	2	Phospho (STY)	S	610	GEPLDETSQMSDLPV	1.28219	1.82885e-05
P12830	CDH1	Cadherin-1	P12830	P12830_S793_M1	1	Phospho (STY)	S	793	DVAPTLMSVPRYLPR	1.28153	0.0228299
P55884	EIF3B	Eukaryotic translation initiation factor 3 subunit B	P55884	P55884_S239_M1	1	Phospho (STY)	S	239	YIFLEYASPAHAVDA	1.28083	0.042049
Q9UQC2	GAB2	GRB2-associated-binding protein 2	Q9UQC2	Q9UQC2_Y476_M1	1	Phospho (STY)	Y	476	GDNSQSVYIPMSPGA	1.28062	0.000224855
Q63HQ0	AP1AR	AP-1 complex-associated regulatory protein	Q63HQ0	Q63HQ0_S175_M1	1	Phospho (STY)	S	175	FRSSRLSSDATVLTP	1.28045	0.00226947
O96013	PAK4	Serine/threonine-protein kinase PAK 4	O96013	O96013_S267_M1	1	Phospho (STY)	S	267	GVLGPHASEPQLAPP	1.27983	0.00377053
Q9UQ35	SRRM2	Serine/arginine repetitive matrix protein 2	Q9UQ35	Q9UQ35_S1257_M1	1	Phospho (STY)	S	1257	GQILSHLSSELKEMS	1.27942	0.0289996
P46782	RPS5	40S ribosomal protein S5	P46782	P46782_S142_M1	1	Phospho (STY)	S	142	RRQAVDVSPLRRVNQ	1.27938	0.0370581
Q6P0Q8	MAST2	Microtubule-associated serine/threonine-protein kinase 2	Q6P0Q8	Q6P0Q8_S209_M1	1	Phospho (STY)	S	209	LDSPRNFSPNAPAHF	1.27915	0.0177083
P46013	MKI67	Proliferation marker protein Ki-67	P46013	P46013_S3041_M1	1	Phospho (STY)	S	3041	APRARGKSSEPVVIM	1.27885	0.0399338
Q92945	KHSRP	Far upstream element-binding protein 2	Q92945	Q92945_S129_M2	2	Phospho (STY)	S	129	KLASQGDSISSQLGP	1.27848	0.00784263
Q9ULD2	MTUS1	Microtubule-associated tumor suppressor 1	Q9ULD2	Q9ULD2_S752_M1	1	Phospho (STY)	S	752	PSADRAVSPQRIRRV	1.27834	0.000612109
Q9H6R7	WDCP	WD repeat and coiled-coil-containing protein	Q9H6R7	Q9H6R7_S690_M1	1	Phospho (STY)	S	690	FRDSFSHSPGAVSSL	1.27829	0.0326619
Q9UPS8	ANKRD26	Ankyrin repeat domain-containing protein 26	Q9UPS8	Q9UPS8_S11_M1	1	Phospho (STY)	S	11	IFSKKGESPLGSFAR	1.27744	0.036329
Q9BVJ6	UTP14A	U3 small nucleolar RNA-associated protein 14 homolog A	Q9BVJ6	Q9BVJ6_S571_M1	1	Phospho (STY)	S	571	LLTTQSPSVKSLAVP	1.27692	0.0245724
Q96N67	DOCK7	Dedicator of cytokinesis protein 7	Q96N67	Q96N67_S30_M1	1	Phospho (STY)	S	30	ISGQYSGSPQLLKNL	1.27678	0.0477269
O75815	BCAR3	Breast cancer anti-estrogen resistance protein 3	O75815	O75815_S290_M1	1	Phospho (STY)	S	290	PDVAKRLSLTMGGVQ	1.27649	0.019806
Q8WYP5	AHCTF1	Protein ELYS	Q8WYP5	Q8WYP5_S1884_M1	1	Phospho (STY)	S	1884	RSVENQESVEIINDL	1.27557	0.00167368
Q9UHB6	LIMA1	LIM domain and actin-binding protein 1	Q9UHB6	Q9UHB6_S374_M2	2	Phospho (STY)	S	374	ASSLSESSPPKAMKK	1.27506	0.0323494
Q8NBU5	ATAD1	Outer mitochondrial transmembrane helix translocase	Q8NBU5	Q8NBU5_S317_M1	1	Phospho (STY)	S	317	CVREYVNSTSEESHD	1.2744	0.000231064
Q9H410	DSN1	Kinetochore-associated protein DSN1 homolog	Q9H410	Q9H410_S331_M1	1	Phospho (STY)	S	331	SMQQLDPSPARKLLK	1.2738	0.0120889
Q96L91	EP400	E1A-binding protein p400	Q96L91	Q96L91_S717_M1	1	Phospho (STY)	S	717	SGSGPGPSPARSSPV	1.27333	0.00339159
P18124	RPL7	60S ribosomal protein L7	P18124	P18124_T17_M1	1	Phospho (STY)	T	17	EVPAVPETLKKKRRN	1.27308	0.0169689
P46013	MKI67	Proliferation marker protein Ki-67	P46013	P46013_T2406_M1	1	Phospho (STY)	T	2406	NINTFVETPVQKLDL	1.27297	0.016334
Q9P0V9	SEPTIN10	Septin-10	Q9P0V9	Q9P0V9_S28_M1	1	Phospho (STY)	S	28	TCMSSQGSDDEQIKR	1.27295	0.044757
Q5QJE6	DNTTIP2	Deoxynucleotidyltransferase terminal-interacting protein 2	Q5QJE6	Q5QJE6_S236_M1	1	Phospho (STY)	S	236	IVGTPVNSEDSDTRQ	1.27293	0.000358504
P50549	ETV1	ETS translocation variant 1	P50549	P50549_S196_M1	1	Phospho (STY)	S	196	QLSEPCNSFPPLPTM	1.27247	0.000116235
O95297	MPZL1	Myelin protein zero-like protein 1	O95297	O95297_S208_M1	1	Phospho (STY)	S	208	TGCSTSESLSPVKQA	1.27127	7.5439e-05
Q03252	LMNB2	Lamin-B2	Q03252	Q03252_S407_M2	2	Phospho (STY)	S	407	ERLKLSPSPSSRVTV	1.27125	0.000522913
Q03252	LMNB2	Lamin-B2	Q03252	Q03252_S405_M2	2	Phospho (STY)	S	405	EEERLKLSPSPSSRV	1.27125	0.000522913
Q09666	AHNAK	Neuroblast differentiation-associated protein AHNAK	Q09666	Q09666_S5448_M1	1	Phospho (STY)	S	5448	NLKGPRISAPNVDFN	1.27101	0.0142453
Q9H2P0	ADNP	Activity-dependent neuroprotector homeobox protein	Q9H2P0	Q9H2P0_S289_M1	1	Phospho (STY)	S	289	GLPPRIGSLASGNVR	1.27096	0.0382915
Q9ULJ3	ZBTB21	Zinc finger and BTB domain-containing protein 21	Q9ULJ3	Q9ULJ3_S434_M2	2	Phospho (STY)	S	434	VRIKTEPSSPLSDPS	1.2708	0.0131723
Q9ULJ3	ZBTB21	Zinc finger and BTB domain-containing protein 21	Q9ULJ3	Q9ULJ3_T431_M2	2	Phospho (STY)	T	431	VTEVRIKTEPSSPLS	1.2708	0.0131723
Q13017	ARHGAP5	Rho GTPase-activating protein 5	Q13017	Q13017_S1202_M2	2	Phospho (STY)	S	1202	SEEDPLLSPVETWKG	1.26928	0.0384766
Q13017	ARHGAP5	Rho GTPase-activating protein 5	Q13017	Q13017_S1195_M2	2	Phospho (STY)	S	1195	RKGRHRGSEEDPLLS	1.26928	0.0384766
Q9BPX3	NCAPG	Condensin complex subunit 3	Q9BPX3	Q9BPX3_S390_M1	1	Phospho (STY)	S	390	EEHRGDFSYIGNLMT	1.26864	0.0448753
Q6GQQ9	OTUD7B	OTU domain-containing protein 7B	Q6GQQ9	Q6GQQ9_S467_M2	2	Phospho (STY)	S	467	STPESGDSDKESVGS	1.26842	0.0181621
Q6GQQ9	OTUD7B	OTU domain-containing protein 7B	Q6GQQ9	Q6GQQ9_S464_M2	2	Phospho (STY)	S	464	EPRSTPESGDSDKES	1.26842	0.0181621
O75533	SF3B1	Splicing factor 3B subunit 1	O75533	O75533_T244_M2	2	Phospho (STY)	T	244	GRAKGSETPGATPGS	1.2684	0.0338234
Q13017	ARHGAP5	Rho GTPase-activating protein 5	Q13017	Q13017_S590_M1	1	Phospho (STY)	S	590	RLRLYHDSTNIDKVN	1.26831	0.0408854
Q5W0Q7	USPL1	SUMO-specific isopeptidase USPL1	Q5W0Q7	Q5W0Q7_T196_M1	1	Phospho (STY)	T	196	ATVDVSGTGRPSPQN	1.26784	0.000294411
Q9BUL5	PHF23	PHD finger protein 23	Q9BUL5	Q9BUL5_T165_M1	1	Phospho (STY)	T	165	SRPPAALTPVPLSQG	1.26754	0.016459
Q9C0C2	TNKS1BP1	182 kDa tankyrase-1-binding protein	Q9C0C2	Q9C0C2_S872_M1	1	Phospho (STY)	S	872	QEFGKRDSLGTYSSR	1.26749	0.0123561
Q14573	ITPR3	Inositol 1,4,5-trisphosphate receptor type 3	Q14573	Q14573_S934_M1	1	Phospho (STY)	S	934	MVLSRKQSVFSAPSL	1.26707	0.00115815
Q8NG08	HELB	DNA helicase B	Q8NG08	Q8NG08_S1058_M1	1	Phospho (STY)	S	1058	KIFMVGESPQVSSRL	1.26681	0.0334602
O75815	BCAR3	Breast cancer anti-estrogen resistance protein 3	O75815	O75815_S32_M1	1	Phospho (STY)	S	32	MDLLSSRSPLAEHRP	1.26564	0.00445081
P48634	PRRC2A	Protein PRRC2A	P48634	P48634_S192_M1	1	Phospho (STY)	S	192	ERESAEQSSGPGPSL	1.2656	0.0107022
Q03188	CENPC	Centromere protein C	Q03188	Q03188_S133_M1	1	Phospho (STY)	S	133	SSKNTPDSKKISSRN	1.2655	0.0160142
Q6MZP7	LIN54	Protein lin-54 homolog	Q6MZP7	Q6MZP7_T397_M1	1	Phospho (STY)	T	397	AKPVVVNTTPVRMSV	1.26538	0.00462902
Q14149	MORC3	MORC family CW-type zinc finger protein 3	Q14149	Q14149_S514_M1	1	Phospho (STY)	S	514	SVPRRHLSEGTNSYA	1.26493	0.00198002
Q86T03	PIP4P1	Type 1 phosphatidylinositol 4,5-bisphosphate 4-phosphatase	Q86T03	Q86T03_S162_M1	1	Phospho (STY)	S	162	PVHPGPLSPEPQPMG	1.26482	0.0120198
A8CG34	POM121C	Nuclear envelope pore membrane protein POM 121C	A8CG34	A8CG34_S674_M1	1	Phospho (STY)	S	674	PQATSAPSPAPKQSF	1.2647	0.0320978
P27816	MAP4	Microtubule-associated protein 4	P27816	P27816_S636_M1	1	Phospho (STY)	S	636	TGTGKKCSLPAEEDS	1.26327	0.0499657
Q8N960	CEP120	Centrosomal protein of 120 kDa	Q8N960	Q8N960_S380_M1	1	Phospho (STY)	S	380	KTLTGPKSPTVSPVP	1.26205	0.0192022
P63027	VAMP2	Vesicle-associated membrane protein 2	P63027	P63027_S61_M1	1	Phospho (STY)	S	61	LERDQKLSELDDRAD	1.26187	0.0329724
Q9Y5A9	YTHDF2	YTH domain-containing family protein 2	Q9Y5A9	Q9Y5A9_S39_M1	1	Phospho (STY)	S	39	DDFEPYLSPQARPNN	1.26113	0.0163378
P42167	TMPO	Lamina-associated polypeptide 2, isoforms beta/gamma	P42167	P42167_T355_M1	1	Phospho (STY)	T	355	MFPYEASTPTGISAS	1.26099	0.00733307
Q08999	RBL2	Retinoblastoma-like protein 2	Q08999	Q08999_T157_M1	1	Phospho (STY)	T	157	ERLERNFTVSAVIFK	1.25955	0.0417954
Q03252	LMNB2	Lamin-B2	Q03252	Q03252_S420_M2	2	Phospho (STY)	S	420	TVSRATSSSSGSLSA	1.25918	0.000133742
Q9C0C2	TNKS1BP1	182 kDa tankyrase-1-binding protein	Q9C0C2	Q9C0C2_S1253_M1	1	Phospho (STY)	S	1253	GHSQARESGVGQTDW	1.25848	0.000659368
Q12888	TP53BP1	TP53-binding protein 1	Q12888	Q12888_S1678_M1	1	Phospho (STY)	S	1678	ITSEEERSPAKRGRK	1.25846	0.0360927
Q9Y678	COPG1	Coatomer subunit gamma-1	Q9Y678	Q9Y678_T594_M1	1	Phospho (STY)	T	594	AEQRTESTPITAVKQ	1.25746	0.0331413
Q9P2B7	CFAP97	Cilia- and flagella-associated protein 97	Q9P2B7	Q9P2B7_S218_M1	1	Phospho (STY)	S	218	VSGITLLSPKHKYKS	1.25688	0.0162469
Q96KC8	DNAJC1	DnaJ homolog subfamily C member 1	Q96KC8	Q96KC8_S480_M2	2	Phospho (STY)	S	480	IAEQNESSDEESLRK	1.25676	0.0149196
Q96KC8	DNAJC1	DnaJ homolog subfamily C member 1	Q96KC8	Q96KC8_S479_M2	2	Phospho (STY)	S	479	DIAEQNESSDEESLR	1.25676	0.0149196
Q6IQ55	TTBK2	Tau-tubulin kinase 2	Q6IQ55	Q6IQ55_T322_M1	1	Phospho (STY)	T	322	PQLHTRLTPAAIGIA	1.25667	0.000302937
Q15417	CNN3	Calponin-3	Q15417	Q15417_S215_M1	1	Phospho (STY)	S	215	MGTNKGASQAGMLAP	1.25656	0.0289142
P05787	KRT8	Keratin, type II cytoskeletal 8	P05787	P05787_S13_M2	2	Phospho (STY)	S	13	TQKSYKVSTSGPRAF	1.25648	0.0138851
P05787	KRT8	Keratin, type II cytoskeletal 8	P05787	P05787_S9_M2	2	Phospho (STY)	S	9	SIRVTQKSYKVSTSG	1.25648	0.0138851
P30260	CDC27	Cell division cycle protein 27 homolog	P30260	P30260_T200_M1	1	Phospho (STY)	T	200	LSHRQPETVLTETPQ	1.25547	0.00529903
Q9UPU5	USP24	Ubiquitin carboxyl-terminal hydrolase 24	Q9UPU5	Q9UPU5_S1616_M1	1	Phospho (STY)	S	1616	NSHSPAGSAAISQQD	1.25423	0.00203591
Q16825	PTPN21	Tyrosine-protein phosphatase non-receptor type 21	Q16825	Q16825_S492_M1	1	Phospho (STY)	S	492	RPAALVYSQPEIREH	1.2536	0.0387291
P20810	CAST	Calpastatin	P20810	P20810_S108_M1	1	Phospho (STY)	S	108	TKPQDMISAGGESVA	1.25163	0.0180304
Q07157	TJP1	Tight junction protein ZO-1	Q07157	Q07157_S810_M1	1	Phospho (STY)	S	810	GKADGATSDDLDLHD	1.25009	0.00330842
Q9BVC5	C2orf49	Ashwin	Q9BVC5	Q9BVC5_S184_M3	3	Phospho (STY)	S	184	LTHRKSPSGPVKSPP	1.24992	0.0190251
P46821	MAP1B	Microtubule-associated protein 1B	P46821	P46821_S614_M1	1	Phospho (STY)	S	614	VPSKEEPSPVKAEVA	1.24947	0.0246825
Q8N612	FHIP1B	FHF complex subunit HOOK interacting protein 1B	Q8N612	Q8N612_S894_M1	1	Phospho (STY)	S	894	DGAGLGLSGGSPGAS	1.24915	0.000973478
P78316	NOP14	Nucleolar protein 14	P78316	P78316_S148_M2	2	Phospho (STY)	S	148	NDIVDSDSDAEDRGT	1.24899	0.0382373
P78316	NOP14	Nucleolar protein 14	P78316	P78316_S146_M2	2	Phospho (STY)	S	146	KHNDIVDSDSDAEDR	1.24899	0.0382373
O75122	CLASP2	CLIP-associating protein 2	O75122	O75122_T996_M1	1	Phospho (STY)	T	996	DATDSSQTALDNKAS	1.24771	0.000651039
P15924	DSP	Desmoplakin	P15924	P15924_S2815_M1	1	Phospho (STY)	S	2815	VSSKGLPSPYNMSSA	1.24689	0.0059763
Q92667	AKAP1	A-kinase anchor protein 1, mitochondrial	Q92667	Q92667_S151_M1	1	Phospho (STY)	S	151	PLECPLSSPKGVLFS	1.24635	0.000733606
Q16825	PTPN21	Tyrosine-protein phosphatase non-receptor type 21	Q16825	Q16825_S658_M1	1	Phospho (STY)	S	658	RLKERTLSASAAEVA	1.2463	0.0310485
Q8NBU5	ATAD1	Outer mitochondrial transmembrane helix translocase	Q8NBU5	Q8NBU5_S322_M2	2	Phospho (STY)	S	322	VNSTSEESHDEDEIR	1.24596	0.0486196
Q8NBU5	ATAD1	Outer mitochondrial transmembrane helix translocase	Q8NBU5	Q8NBU5_Y314_M2	2	Phospho (STY)	Y	314	ALLCVREYVNSTSEE	1.24596	0.0486196
P49792	RANBP2	E3 SUMO-protein ligase RanBP2	P49792	P49792_S21_M2	2	Phospho (STY)	S	21	SVQGSTPSPRQKSMK	1.24572	0.0318701
P49792	RANBP2	E3 SUMO-protein ligase RanBP2	P49792	P49792_T19_M2	2	Phospho (STY)	T	19	IASVQGSTPSPRQKS	1.24572	0.0318701
Q8WXE0	CASKIN2	Caskin-2	Q8WXE0	Q8WXE0_S403_M1	1	Phospho (STY)	S	403	SPAGDRNSVGSEGSV	1.24458	0.0238346
Q8WWI1	LMO7	LIM domain only protein 7	Q8WWI1	Q8WWI1_T1048_M1	1	Phospho (STY)	T	1048	MRISINQTPGKSLDF	1.24362	0.0149938
Q68DQ2	CRYBG3	Very large A-kinase anchor protein	Q68DQ2	Q68DQ2_S1280_M1	1	Phospho (STY)	S	1280	VKEKPCVSPTVGEKN	1.24285	0.03734
Q32P44	EML3	Echinoderm microtubule-associated protein-like 3	Q32P44	Q32P44_S176_M1	1	Phospho (STY)	S	176	KLSRKAISSANLLVR	1.24284	0.0238234
O43615	TIMM44	Mitochondrial import inner membrane translocase subunit TIM44	O43615	O43615_T128_M1	1	Phospho (STY)	T	128	KLGELTGTVKESLHE	1.24206	0.00486352
Q12830	BPTF	Nucleosome-remodeling factor subunit BPTF	Q12830	Q12830_S1231_M1	1	Phospho (STY)	S	1231	SSKNLSESPVITKAK	1.24159	0.0239979
Q8NEM7	SUPT20H	Transcription factor SPT20 homolog	Q8NEM7	Q8NEM7_T494_M1	1	Phospho (STY)	T	494	SSFLKSPTPPPSSKP	1.24119	0.0204954
Q9UDY2	TJP2	Tight junction protein ZO-2	Q9UDY2	Q9UDY2_T1027_M1	1	Phospho (STY)	T	1027	SAVAGNETPGASTKG	1.23961	0.00605894
Q7KZI7	MARK2	Serine/threonine-protein kinase MARK2	Q7KZI7	Q7KZI7_S569_M1	1	Phospho (STY)	S	569	PQRVPVASPSAHNIS	1.23931	0.0473491
P62979	RPS27A	Ubiquitin-40S ribosomal protein S27a	P62979	P62979_Y59_M1	1	Phospho (STY)	Y	59	DGRTLSDYNIQKEST	1.23877	0.0277181
P46821	MAP1B	Microtubule-associated protein 1B	P46821	P46821_S1965_M1	1	Phospho (STY)	S	1965	DISEKTTSPPEVSGY	1.23864	0.00883233
Q9H7D0	DOCK5	Dedicator of cytokinesis protein 5	Q9H7D0	Q9H7D0_S1756_M1	1	Phospho (STY)	S	1756	APEPDLMSPTRKAQR	1.23788	0.0137477
Q6P0N0	MIS18BP1	Mis18-binding protein 1	Q6P0N0	Q6P0N0_T653_M1	1	Phospho (STY)	T	653	KKAYILVTPLKSRKV	1.23695	0.034098
Q9P270	SLAIN2	SLAIN motif-containing protein 2	Q9P270	Q9P270_S147_M1	1	Phospho (STY)	S	147	TPMQKSVSPLVWCRQ	1.23649	0.0418298
P85299	PRR5	Proline-rich protein 5	P85299	P85299_S282_M1	1	Phospho (STY)	S	282	GTSIRRHSVSEMTSC	1.2361	0.0110176
Q9C0D5	TANC1	Protein TANC1	Q9C0D5	Q9C0D5_S270_M1	1	Phospho (STY)	S	270	DRRADNCSPVAEEET	1.23558	0.0429509
Q2TB10	ZNF800	Zinc finger protein 800	Q2TB10	Q2TB10_S317_M1	1	Phospho (STY)	S	317	HRGLRRDSITPDIAT	1.23456	0.0195719
Q9C0C2	TNKS1BP1	182 kDa tankyrase-1-binding protein	Q9C0C2	Q9C0C2_S1024_M1	1	Phospho (STY)	S	1024	GRPGERGSGGLFSPS	1.23454	0.00410751
P27816	MAP4	Microtubule-associated protein 4	P27816	P27816_S439_M1	1	Phospho (STY)	S	439	SAEKVALSSETEVAL	1.23426	0.004895
Q6ZNB6	NFXL1	NF-X1-type zinc finger protein NFXL1	Q6ZNB6	Q6ZNB6_S47_M1	1	Phospho (STY)	S	47	GSVGAVPSGTSPGGV	1.23407	0.00191913
P06748	NPM1	Nucleophosmin	P06748	P06748_S88_M1	1	Phospho (STY)	S	88	MSVQPTVSLGGFEIT	1.23252	0.00572986
Q9H410	DSN1	Kinetochore-associated protein DSN1 homolog	Q9H410	Q9H410_S125_M1	1	Phospho (STY)	S	125	TELSRSISVDLAESK	1.23223	0.0299531
O75152	ZC3H11A	Zinc finger CCCH domain-containing protein 11A	O75152	O75152_S761_M2	2	Phospho (STY)	S	761	TRRLSSASTGKPPLS	1.23208	0.000624883
Q92585	MAML1	Mastermind-like protein 1	Q92585	Q92585_S303_M1	1	Phospho (STY)	S	303	INIKTEFSPAAFEQE	1.232	0.000454459
Q96JM7	L3MBTL3	Lethal(3)malignant brain tumor-like protein 3	Q96JM7	Q96JM7_S678_M1	1	Phospho (STY)	S	678	AVFLSFKSPIPCLPL	1.23176	0.0450729
P20042	EIF2S2	Eukaryotic translation initiation factor 2 subunit 2	P20042	P20042_S67_M1	1	Phospho (STY)	S	67	DTRKKDASDDLDDLN	1.23136	0.0208624
Q641Q2	WASHC2A	WASH complex subunit 2A	Q641Q2	Q641Q2_S1169_M1	1	Phospho (STY)	S	1169	PVGGKAKSPMFPALG	1.23126	0.0377468
P11388	TOP2A	DNA topoisomerase 2-alpha	P11388	P11388_S1474_M1	1	Phospho (STY)	S	1474	KPSTSDDSDSNFEKI	1.23116	0.00180101
Q8WWM7	ATXN2L	Ataxin-2-like protein	Q8WWM7	Q8WWM7_S423_M1	1	Phospho (STY)	S	423	LRGAKTLSSPSNRPS	1.23111	0.00538099
Q9BQG0	MYBBP1A	Myb-binding protein 1A	Q9BQG0	Q9BQG0_S1159_M1	1	Phospho (STY)	S	1159	KDAKEIPSATQSPIS	1.23078	0.000397402
Q96K76	USP47	Ubiquitin carboxyl-terminal hydrolase 47	Q96K76	Q96K76_S832_M1	1	Phospho (STY)	S	832	FVLLPEQSPVSYSKR	1.23055	0.00146994
Q8N6T3	ARFGAP1	ADP-ribosylation factor GTPase-activating protein 1	Q8N6T3	Q8N6T3_S360_M1	1	Phospho (STY)	S	360	DTSTERRSSDSWEVW	1.23007	0.0150949
Q7Z5L9	IRF2BP2	Interferon regulatory factor 2-binding protein 2	Q7Z5L9	Q7Z5L9_S455_M2	2	Phospho (STY)	S	455	HSTTRRNSNSPPSPS	1.22985	0.00883985
Q8N163	CCAR2	Cell cycle and apoptosis regulator protein 2	Q8N163	Q8N163_S681_M2	2	Phospho (STY)	S	681	RSVASNQSEMEFSSL	1.22948	0.0397868
Q8NFT2	STEAP2	Metalloreductase STEAP2	Q8NFT2	Q8NFT2_S3_M1	1	Phospho (STY)	S	3	_____MESISMMGSP	1.22914	0.0132697
P05783	KRT18	Keratin, type I cytoskeletal 18	P05783	P05783_S420_M1	1	Phospho (STY)	S	420	IVDGKVVSETNDTKV	1.22892	0.0330172
Q8WWI1	LMO7	LIM domain only protein 7	Q8WWI1	Q8WWI1_S988_M2	2	Phospho (STY)	S	988	EDVTRLPSPTSPFSS	1.22826	0.0146778
O75962	TRIO	Triple functional domain protein	O75962	O75962_S2440_M1	1	Phospho (STY)	S	2440	PAKDARASLGTLPLG	1.22794	0.0391192
Q99733	NAP1L4	Nucleosome assembly protein 1-like 4	Q99733	Q99733_S12_M1	1	Phospho (STY)	S	12	SFSDGVPSDSVEAAK	1.22777	0.0283059
A0AVK6	E2F8	Transcription factor E2F8	A0AVK6	A0AVK6_S71_M1	1	Phospho (STY)	S	71	KMLISAVSPEIRNRD	1.22708	0.0055786
O75132	ZBED4	Zinc finger BED domain-containing protein 4	O75132	O75132_S640_M1	1	Phospho (STY)	S	640	TELSGASSFDDTNEK	1.22672	0.00924762
P52948	NUP98	Nuclear pore complex protein Nup98-Nup96	P52948	P52948_S681_M1	1	Phospho (STY)	S	681	AGNKHSNSNSVDDTI	1.22599	0.010567
Q8WU79	SMAP2	Stromal membrane-associated protein 2	Q8WU79	Q8WU79_S219_M1	1	Phospho (STY)	S	219	DLLASVPSPSSSGSR	1.22542	0.0476227
Q9UQR0	SCML2	Sex comb on midleg-like protein 2	Q9UQR0	Q9UQR0_S511_M1	1	Phospho (STY)	S	511	VPYVVPLSPKLPKTK	1.22494	0.0365432
Q15018	ABRAXAS2	BRISC complex subunit Abraxas 2	Q15018	Q15018_S280_M1	1	Phospho (STY)	S	280	ESLDPAFSPRMPSSG	1.22465	0.00673364
P42566	EPS15	Epidermal growth factor receptor substrate 15	P42566	P42566_S790_M1	1	Phospho (STY)	S	790	PLPPGKRSINKLDSP	1.22391	0.0414066
Q15678	PTPN14	Tyrosine-protein phosphatase non-receptor type 14	Q15678	Q15678_S312_M1	1	Phospho (STY)	S	312	NKICTEQSNSPPPIR	1.22308	0.0226626
Q15075	EEA1	Early endosome antigen 1	Q15075	Q15075_S354_M1	1	Phospho (STY)	S	354	QQLQSRLSASETSLH	1.22298	0.000564853
Q6DT37	CDC42BPG	Serine/threonine-protein kinase MRCK gamma	Q6DT37	Q6DT37_S1482_M1	1	Phospho (STY)	S	1482	SGPQRPHSFSEALRR	1.22298	0.000486351
Q2NKX8	ERCC6L	DNA excision repair protein ERCC-6-like	Q2NKX8	Q2NKX8_S14_M1	1	Phospho (STY)	S	14	FPEAEALSPEQAAHY	1.2228	0.00288758
Q96QC0	PPP1R10	Serine/threonine-protein phosphatase 1 regulatory subunit 10	Q96QC0	Q96QC0_T256_M1	1	Phospho (STY)	T	256	VAAPGDATPPAEKKY	1.22107	0.0240441
P28715	ERCC5	DNA excision repair protein ERCC-5	P28715	P28715_S384_M1	1	Phospho (STY)	S	384	AVDEGSISPRTLSAI	1.22074	0.0359178
Q2M2Z5	KIZ	Centrosomal protein kizuna	Q2M2Z5	Q2M2Z5_S321_M2	2	Phospho (STY)	S	321	KRASPPVSPIPVSEY	1.22062	0.0398568
Q2M2Z5	KIZ	Centrosomal protein kizuna	Q2M2Z5	Q2M2Z5_S317_M2	2	Phospho (STY)	S	317	EVEEKRASPPVSPIP	1.22062	0.0398568
P35232	PHB1	Prohibitin 1	P35232	P35232_S121_M1	1	Phospho (STY)	S	121	YDERVLPSITTEILK	1.22056	0.000454492
Q63ZY3	KANK2	KN motif and ankyrin repeat domain-containing protein 2	Q63ZY3	Q63ZY3_S323_M1	1	Phospho (STY)	S	323	QAWPPPDSPVRVDTV	1.21966	0.0105865
O43597	SPRY2	Protein sprouty homolog 2	O43597	O43597_S138_M1	1	Phospho (STY)	S	138	SEQRLLGSSFSSGPV	1.21943	0.000513374
Q9H583	HEATR1	HEAT repeat-containing protein 1	Q9H583	Q9H583_S1492_M1	1	Phospho (STY)	S	1492	VSFNKSESQEEMLQV	1.21938	0.00266353
Q4G0J3	LARP7	La-related protein 7	Q4G0J3	Q4G0J3_T338_M2	2	Phospho (STY)	T	338	NRDIEISTEEEKDTG	1.21932	0.0471568
Q4G0J3	LARP7	La-related protein 7	Q4G0J3	Q4G0J3_S337_M2	2	Phospho (STY)	S	337	ENRDIEISTEEEKDT	1.21932	0.0471568
Q96QE3	ATAD5	ATPase family AAA domain-containing protein 5	Q96QE3	Q96QE3_S653_M1	1	Phospho (STY)	S	653	TVPFDSESPIRMKFT	1.21921	0.0135768
Q9NXL9	MCM9	DNA helicase MCM9	Q9NXL9	Q9NXL9_S915_M1	1	Phospho (STY)	S	915	ENVKPPGSPVAKLAK	1.219	0.0376166
Q9ULE0	WWC3	Protein WWC3	Q9ULE0	Q9ULE0_Y569_M1	1	Phospho (STY)	Y	569	ISACLSDYSLASDSG	1.21887	0.000517894
Q9UPN3	MACF1	Microtubule-actin cross-linking factor 1, isoforms 1/2/3/4/5	Q9UPN3	Q9UPN3_S6969_M1	1	Phospho (STY)	S	6969	SGGRKSLSQPTPPPM	1.21886	0.0422676
Q9Y2Z0	SUGT1	Protein SGT1 homolog	Q9Y2Z0	Q9Y2Z0_S11_M1	1	Phospho (STY)	S	11	AAAGTATSQRFFQSF	1.21833	0.0432754
P23588	EIF4B	Eukaryotic translation initiation factor 4B	P23588	P23588_S16_M1	1	Phospho (STY)	S	16	NKKGKTISLTDFLAE	1.21665	0.0232384
P29966	MARCKS	Myristoylated alanine-rich C-kinase substrate	P29966	P29966_S101_M1	1	Phospho (STY)	S	101	AAPEAGASPVEKEAP	1.21655	0.0337162
Q86YS7	C2CD5	C2 domain-containing protein 5	Q86YS7	Q86YS7_S295_M1	1	Phospho (STY)	S	295	KNQTYSFSPSKSYSR	1.21601	0.0366503
Q9UBL3	ASH2L	Set1/Ash2 histone methyltransferase complex subunit ASH2	Q9UBL3	Q9UBL3_S316_M1	1	Phospho (STY)	S	316	GTTKKARSDPLFSAQ	1.21566	0.01375
Q8WXE9	STON2	Stonin-2	Q8WXE9	Q8WXE9_S762_M1	1	Phospho (STY)	S	762	AKVNRGASFGSTSVS	1.2146	0.0158171
Q9HCJ0	TNRC6C	Trinucleotide repeat-containing gene 6C protein	Q9HCJ0	Q9HCJ0_S568_M1	1	Phospho (STY)	S	568	AANQEDKSPTWGEPP	1.2136	0.0467195
Q8IYB3	SRRM1	Serine/arginine repetitive matrix protein 1	Q8IYB3	Q8IYB3_S874_M2	2	Phospho (STY)	S	874	EPKKETESEAEDNLD	1.2134	0.0169851
Q8IYB3	SRRM1	Serine/arginine repetitive matrix protein 1	Q8IYB3	Q8IYB3_T872_M2	2	Phospho (STY)	T	872	APEPKKETESEAEDN	1.2134	0.0169851
Q9UHB6	LIMA1	LIM domain and actin-binding protein 1	Q9UHB6	Q9UHB6_S619_M1	1	Phospho (STY)	S	619	IRKGWSMSEQSEESV	1.21285	0.000352302
Q13177	PAK2	Serine/threonine-protein kinase PAK 2	Q13177	Q13177_S141_M1	1	Phospho (STY)	S	141	TVKQKYLSFTPPEKD	1.21258	0.00702362
P48634	PRRC2A	Protein PRRC2A	P48634	P48634_S1525_M1	1	Phospho (STY)	S	1525	YEPQRVNSGLSSDPH	1.21248	0.0349187
Q9UEU0	VTI1B	Vesicle transport through interaction with t-SNAREs homolog 1B	Q9UEU0	Q9UEU0_T136_M1	1	Phospho (STY)	T	136	RAMLLQGTESLNRAT	1.21187	0.00239021
Q9NX63	CHCHD3	MICOS complex subunit MIC19	Q9NX63	Q9NX63_S50_M1	1	Phospho (STY)	S	50	GSKSQRYSGAYGASV	1.21176	0.0361412
P49916	LIG3	DNA ligase 3	P49916	P49916_T244_M1	1	Phospho (STY)	T	244	GEAPSSPTPKRSLSS	1.2114	0.0076045
Q92797	SYMPK	Symplekin	Q92797	Q92797_T1257_M3	3	Phospho (STY)	T	1257	VGEDAMKTPSPAAED	1.21041	0.0143231
P62995	TRA2B	Transformer-2 protein homolog beta	P62995	P62995_S14_M1	1	Phospho (STY)	S	14	QNYGERESRSASRSG	1.20978	0.0492009
Q8NC51	SERBP1	Plasminogen activator inhibitor 1 RNA-binding protein	Q8NC51	Q8NC51_S203_M1	1	Phospho (STY)	S	203	HSGSDRSSFSHYSGL	1.20966	0.0231845
Q14980	NUMA1	Nuclear mitotic apparatus protein 1	Q14980	Q14980_Y1903_M1	1	Phospho (STY)	Y	1903	PPGRNSFYMGTCQDE	1.20904	0.00243448
P21333	FLNA	Filamin-A	P21333	P21333_S2033_M1	1	Phospho (STY)	S	2033	NGQHVASSPIPVVIS	1.20902	0.000407877
P04637	TP53	Cellular tumor antigen p53	P04637	P04637_T150_M1	1	Phospho (STY)	T	150	VQLWVDSTPPPGTRV	1.20899	0.0152683
Q86U86	PBRM1	Protein polybromo-1	Q86U86	Q86U86_S636_M1	1	Phospho (STY)	S	636	PDDDDMASPKLKLSR	1.20881	0.0484754
Q8N8S7	ENAH	Protein enabled homolog	Q8N8S7	Q8N8S7_T464_M1	1	Phospho (STY)	T	464	RIAEKGSTIETEQKE	1.20869	0.0399215
Q9Y4H2	IRS2	Insulin receptor substrate 2	Q9Y4H2	Q9Y4H2_Y823_M1	1	Phospho (STY)	Y	823	CGGDSDQYVLMSSPV	1.20868	0.00752107
Q9UKK3	PARP4	Protein mono-ADP-ribosyltransferase PARP4	Q9UKK3	Q9UKK3_T1493_M1	1	Phospho (STY)	T	1493	ALCSQSRTTPVDLCL	1.20852	0.0189982
O14715	RGPD8	RANBP2-like and GRIP domain-containing protein 8	O14715	O14715_S1742_M1	1	Phospho (STY)	S	1742	INTMLQLSPEEKGKL	1.20694	0.0372878
O14715	RGPD8	RANBP2-like and GRIP domain-containing protein 8	Q99666	Q99666_S1742_M1	1	Phospho (STY)	S	1742	INTMLQLSPEEKGKL	1.20694	0.0372878
O43301	HSPA12A	Heat shock 70 kDa protein 12A	O43301	O43301_T631_M1	1	Phospho (STY)	T	631	LRLDLTGTSGTAVPA	1.20668	0.00157655
P28072	PSMB6	Proteasome subunit beta type-6	P28072	P28072_T69_M1	1	Phospho (STY)	T	69	NRVTDKLTPIHDRIF	1.20665	0.0491801
Q6VN20	RANBP10	Ran-binding protein 10	Q6VN20	Q6VN20_S29_M1	1	Phospho (STY)	S	29	GAGGGLPSPGEQELS	1.20661	0.0259039
P37198	NUP62	Nuclear pore glycoprotein p62	P37198	P37198_S2_M1	1	Phospho (STY)	S	2	______MSGFNFGGT	1.20635	0.0101553
Q8TDM6	DLG5	Disks large homolog 5	Q8TDM6	Q8TDM6_S1666_M1	1	Phospho (STY)	S	1666	QEFSRRLSMSEVKDD	1.20622	0.000633346
P04406	GAPDH	Glyceraldehyde-3-phosphate dehydrogenase	P04406	P04406_S122_M1	1	Phospho (STY)	S	122	GAKRVIISAPSADAP	1.20566	0.0250924
Q8WVV4	POF1B	Protein POF1B	Q8WVV4	Q8WVV4_S98_M1	1	Phospho (STY)	S	98	DHSQELHSPTLKIST	1.20458	0.00285064
P46013	MKI67	Proliferation marker protein Ki-67	P46013	P46013_T2325_M1	1	Phospho (STY)	T	2325	GFKELFQTPGTDKPT	1.20341	0.0478598
Q8N392	ARHGAP18	Rho GTPase-activating protein 18	Q8N392	Q8N392_S263_M1	1	Phospho (STY)	S	263	GDDATLPSFRLPKDK	1.20269	0.00249933
Q9UKY7	CDV3	Protein CDV3 homolog	Q9UKY7	Q9UKY7_T193_M1	1	Phospho (STY)	T	193	PPEIYSDTQFPSLQS	1.20216	0.0174731
Q9UJA3	MCM8	DNA helicase MCM8	Q9UJA3	Q9UJA3_S630_M1	1	Phospho (STY)	S	630	ATVARMNSQDSNTSV	1.20184	0.00326583
Q7Z6Z7	HUWE1	E3 ubiquitin-protein ligase HUWE1	Q7Z6Z7	Q7Z6Z7_S1907_M2	2	Phospho (STY)	S	1907	PRGSGTASDDEFENL	1.20159	0.00930838
Q7Z6Z7	HUWE1	E3 ubiquitin-protein ligase HUWE1	Q7Z6Z7	Q7Z6Z7_S1903_M2	2	Phospho (STY)	S	1903	ALPAPRGSGTASDDE	1.20159	0.00930838
Q01813	PFKP	ATP-dependent 6-phosphofructokinase, platelet type	Q01813	Q01813_S386_M1	1	Phospho (STY)	S	386	AVRLRGRSFAGNLNT	1.20142	0.0449715
P49792	RANBP2	E3 SUMO-protein ligase RanBP2	P49792	P49792_S1447_M1	1	Phospho (STY)	S	1447	NTKSANKSGSSFVHQ	1.20122	0.000582999
O75122	CLASP2	CLIP-associating protein 2	O75122	O75122_S459_M2	2	Phospho (STY)	S	459	VSQSQPGSRSGSPGR	1.20024	0.0011938
O75122	CLASP2	CLIP-associating protein 2	O75122	O75122_S455_M2	2	Phospho (STY)	S	455	RTKMVSQSQPGSRSG	1.20024	0.0011938
O60664	PLIN3	Perilipin-3	O60664	O60664_S91_M1	1	Phospho (STY)	S	91	KLEPQIASASEYAHR	0.833315	0.0300967
O43815	STRN	Striatin	O43815	O43815_S239_M1	1	Phospho (STY)	S	239	DNFKFLESAAADFSD	0.833092	0.0403305
Q96MH2	HEXIM2	Protein HEXIM2	Q96MH2	Q96MH2_S14_M1	1	Phospho (STY)	S	14	QTACNAESPVALEEA	0.832925	0.000309166
P48681	NES	Nestin	P48681	P48681_T545_M1	1	Phospho (STY)	T	545	QVPLEKETLKSLGEE	0.832886	0.00269032
Q5JSH3	WDR44	WD repeat-containing protein 44	Q5JSH3	Q5JSH3_S162_M1	1	Phospho (STY)	S	162	TKLTQTSSTEQLNVL	0.83283	0.00500596
P09874	PARP1	Poly [ADP-ribose] polymerase 1	P09874	P09874_S782_M1	1	Phospho (STY)	S	782	YSLLRGGSDDSSKDP	0.832119	0.00476078
Q9NU22	MDN1	Midasin	Q9NU22	Q9NU22_S3992_M1	1	Phospho (STY)	S	3992	CRSSLVESDKEEQPD	0.831879	0.0030068
P49918	CDKN1C	Cyclin-dependent kinase inhibitor 1C	P49918	P49918_S299_M1	1	Phospho (STY)	S	299	PAPCPSPSAAPGVGS	0.831698	0.000677179
P12270	TPR	Nucleoprotein TPR	P12270	P12270_S648_M1	1	Phospho (STY)	S	648	TPKRPSTSQTVSTPA	0.831676	0.000264952
Q06210	GFPT1	Glutamine--fructose-6-phosphate aminotransferase [isomerizing] 1	Q06210	Q06210_S261_M1	1	Phospho (STY)	S	261	CNLSRVDSTTCLFPV	0.830854	0.0111841
P85037	FOXK1	Forkhead box protein K1	P85037	P85037_T247_M1	1	Phospho (STY)	T	247	PVPSPTGTISVPNSC	0.830235	0.0260606
P27816	MAP4	Microtubule-associated protein 4	P27816	P27816_T451_M1	1	Phospho (STY)	T	451	VALARDMTLPPETNV	0.829544	0.0438328
O60825	PFKFB2	6-phosphofructo-2-kinase/fructose-2,6-bisphosphatase 2	O60825	O60825_S493_M1	1	Phospho (STY)	S	493	SRPLKPLSPLRAQDM	0.829399	0.00185225
Q9P2E9	RRBP1	Ribosome-binding protein 1	Q9P2E9	Q9P2E9_S959_M1	1	Phospho (STY)	S	959	QLTERIRSIEALLEA	0.828939	0.0132438
Q14160	SCRIB	Protein scribble homolog	Q14160	Q14160_S1348_M1	1	Phospho (STY)	S	1348	PTPGPAASPEQLSFR	0.828548	0.00223099
Q16626	MEA1	Male-enhanced antigen 1	Q16626	Q16626_S130_M1	1	Phospho (STY)	S	130	TALNNHSSIPMDPEH	0.828448	0.0323314
Q12906	ILF3	Interleukin enhancer-binding factor 3	Q12906	Q12906_S62_M1	1	Phospho (STY)	S	62	GSSEQAESDNMDVPP	0.828436	0.0247741
Q4G0W2	DUSP28	Dual specificity phosphatase 28	Q4G0W2	Q4G0W2_S13_M1	1	Phospho (STY)	S	13	AGRRGAASPVPPPLV	0.828047	0.0279948
Q8IWZ3	ANKHD1	Ankyrin repeat and KH domain-containing protein 1	Q8IWZ3	Q8IWZ3_S1679_M1	1	Phospho (STY)	S	1679	NIKLNLTSPKRGQKR	0.828025	0.0420397
Q9UBB6	NCDN	Neurochondrin	Q9UBB6	Q9UBB6_S2_M1	1	Phospho (STY)	S	2	______MSCCDLAAA	0.827736	0.00946442
Q9NRF2	SH2B1	SH2B adapter protein 1	Q9NRF2	Q9NRF2_T383_M1	1	Phospho (STY)	T	383	SPGPCPATSPRPMTL	0.827411	0.00061106
Q96JK2	DCAF5	DDB1- and CUL4-associated factor 5	Q96JK2	Q96JK2_S468_M1	1	Phospho (STY)	S	468	SSASLPRSPPPTVDE	0.827156	0.0191412
A0AVT1	UBA6	Ubiquitin-like modifier-activating enzyme 6	A0AVT1	A0AVT1_S737_M1	1	Phospho (STY)	S	737	DGSLFWQSPKRPPSP	0.826987	0.0113473
Q8NFD5	ARID1B	AT-rich interactive domain-containing protein 1B	Q8NFD5	Q8NFD5_S1942_M1	1	Phospho (STY)	S	1942	SEEQQEKSIIATIDD	0.826849	0.0275471
O94806	PRKD3	Serine/threonine-protein kinase D3	O94806	O94806_S27_M1	1	Phospho (STY)	S	27	PAVLPAASPCSSPKT	0.826647	0.0490379
Q9Y6D5	ARFGEF2	Brefeldin A-inhibited guanine nucleotide-exchange protein 2	Q9Y6D5	Q9Y6D5_S348_M1	1	Phospho (STY)	S	348	ADDRQSLSSADNLES	0.826596	0.00923832
Q15131	CDK10	Cyclin-dependent kinase 10	Q15131	Q15131_T196_M1	1	Phospho (STY)	T	196	GVPVKPMTPKVVTLW	0.826428	0.0163719
Q6IQ23	PLEKHA7	Pleckstrin homology domain-containing family A member 7	Q6IQ23	Q6IQ23_S536_M1	1	Phospho (STY)	S	536	RQQFRHGSPTAPICL	0.826322	0.0398558
Q9ULX3	NOB1	RNA-binding protein NOB1	Q9ULX3	Q9ULX3_S184_M1	1	Phospho (STY)	S	184	DRGEDVPSEEEEEEE	0.825713	0.00826768
O75607	NPM3	Nucleoplasmin-3	O75607	O75607_S16_M1	1	Phospho (STY)	S	16	LAFLSQESRTRAGGV	0.82566	0.0228677
Q8WUM9	SLC20A1	Sodium-dependent phosphate transporter 1	Q8WUM9	Q8WUM9_S335_M1	1	Phospho (STY)	S	335	PERERLPSVDLKEET	0.82565	0.033156
Q9BSM1	PCGF1	Polycomb group RING finger protein 1	Q9BSM1	Q9BSM1_S3_M1	1	Phospho (STY)	S	3	_____MASPQGGQIA	0.825475	0.0334975
Q92545	TMEM131	Transmembrane protein 131	Q92545	Q92545_S1179_M1	1	Phospho (STY)	S	1179	RRIVGISSEGNLNTL	0.824833	0.0134748
Q9ULV3	CIZ1	Cip1-interacting zinc finger protein	Q9ULV3	Q9ULV3_S350_M1	1	Phospho (STY)	S	350	KQAQTQTSPEHLVLQ	0.824704	0.0314027
Q96KB5	PBK	Lymphokine-activated killer T-cell-originated protein kinase	Q96KB5	Q96KB5_S19_M1	1	Phospho (STY)	S	19	KLSEKKKSVLCSTPT	0.824566	0.0101386
P49790	NUP153	Nuclear pore complex protein Nup153	P49790	P49790_S338_M1	1	Phospho (STY)	S	338	IVSSPLNSPLDRSGI	0.82432	0.0289365
P42858	HTT	Huntingtin	P42858	P42858_S1177_M1	1	Phospho (STY)	S	1177	PSLTNPPSLSPIRRK	0.823746	0.0489814
P58004	SESN2	Sestrin-2	P58004	P58004_S249_M1	1	Phospho (STY)	S	249	SRDPLNNSGGFESAR	0.823586	0.0480125
Q96PY5	FMNL2	Formin-like protein 2	Q96PY5	Q96PY5_S1016_M1	1	Phospho (STY)	S	1016	MEQQDPKSPSHKSKR	0.823583	0.00312294
Q9NRS6	SNX15	Sorting nexin-15	Q9NRS6	Q9NRS6_S227_M1	1	Phospho (STY)	S	227	KEEGAAPSPTHVAEL	0.823131	0.0408397
Q9ULC8	ZDHHC8	Palmitoyltransferase ZDHHC8	Q9ULC8	Q9ULC8_S526_M1	1	Phospho (STY)	S	526	RPLPRSFSPVLGPRP	0.82312	0.00740883
Q9Y2K2	SIK3	Serine/threonine-protein kinase SIK3	Q9Y2K2	Q9Y2K2_S866_M1	1	Phospho (STY)	S	866	RPLSKQLSADSAEAH	0.822911	0.0351079
P42345	MTOR	Serine/threonine-protein kinase mTOR	P42345	P42345_S1261_M1	1	Phospho (STY)	S	1261	PMKKLHVSTINLQKA	0.822894	0.0276162
Q96B97	SH3KBP1	SH3 domain-containing kinase-binding protein 1	Q96B97	Q96B97_S543_M1	1	Phospho (STY)	S	543	TVTISQVSDNKASLP	0.822863	0.0111809
O15047	SETD1A	Histone-lysine N-methyltransferase SETD1A	O15047	O15047_S468_M1	1	Phospho (STY)	S	468	RPASPARSGSPAPET	0.822791	0.041421
Q86YV5	PRAG1	Inactive tyrosine-protein kinase PRAG1	Q86YV5	Q86YV5_S852_M1	1	Phospho (STY)	S	852	PKLNLSHSETNVHDE	0.822722	0.00257437
P46821	MAP1B	Microtubule-associated protein 1B	P46821	P46821_S1835_M1	1	Phospho (STY)	S	1835	EPYGFRASVLFDTMQ	0.822609	0.0400574
Q8TAD8	SNIP1	Smad nuclear-interacting protein 1	Q8TAD8	Q8TAD8_S202_M1	1	Phospho (STY)	S	202	VGGGGSESQELVPRP	0.82253	0.0298612
A1L390	PLEKHG3	Pleckstrin homology domain-containing family G member 3	A1L390	A1L390_S1037_M1	1	Phospho (STY)	S	1037	GGRPSARSPLSPTET	0.822107	0.00310067
P04920	SLC4A2	Anion exchange protein 2	P04920	P04920_S132_M1	1	Phospho (STY)	S	132	EEDEDEASEAEGARA	0.821857	0.0491982
O75928	PIAS2	E3 SUMO-protein ligase PIAS2	O75928	O75928_S499_M1	1	Phospho (STY)	S	499	FMSETQSSPTKGVLM	0.8217	0.0173215
O43353	RIPK2	Receptor-interacting serine/threonine-protein kinase 2	O43353	O43353_S531_M1	1	Phospho (STY)	S	531	LVVSRSPSLNLLQNK	0.821538	0.0427343
P49815	TSC2	Tuberin	P49815	P49815_S1375_M1	1	Phospho (STY)	S	1375	GRPSVDLSFQPSQPL	0.821426	0.00140972
P86790	CCZ1B	Vacuolar fusion protein CCZ1 homolog B	P86790	P86790_S266_M1	1	Phospho (STY)	S	266	PELAGRDSPIRAEMP	0.820701	0.0467235
P86790	CCZ1B	Vacuolar fusion protein CCZ1 homolog B	P86791	P86791_S266_M1	1	Phospho (STY)	S	266	PELAGRDSPIRAEMP	0.820701	0.0467235
O43896	KIF1C	Kinesin-like protein KIF1C	O43896	O43896_S676_M1	1	Phospho (STY)	S	676	RLYADSDSGDDSDKR	0.820581	0.00262964
Q9Y6Q9	NCOA3	Nuclear receptor coactivator 3	Q9Y6Q9	Q9Y6Q9_S214_M1	1	Phospho (STY)	S	214	ILEDINASPEMRQRY	0.820494	0.0280975
Q92539	LPIN2	Phosphatidate phosphatase LPIN2	Q92539	Q92539_S106_M1	1	Phospho (STY)	S	106	LPAYLATSPIPTEDQ	0.820448	0.000286898
Q9Y468	L3MBTL1	Lethal(3)malignant brain tumor-like protein 1	Q9Y468	Q9Y468_S117_M1	1	Phospho (STY)	S	117	AGVEQPPSPELRQEG	0.820345	0.00223182
Q8NC44	RETREG2	Reticulophagy regulator 2	Q8NC44	Q8NC44_S385_M1	1	Phospho (STY)	S	385	LSRQALDSEEEEEDV	0.82032	0.0309792
Q99590	SCAF11	Protein SCAF11	Q99590	Q99590_S405_M1	1	Phospho (STY)	S	405	EKSSSNDSVDEETAE	0.820037	0.0230151
P48681	NES	Nestin	P48681	P48681_S471_M2	2	Phospho (STY)	S	471	ASLAPPLSPDHSSLE	0.819043	0.000545152
P48681	NES	Nestin	P48681	P48681_S465_M2	2	Phospho (STY)	S	465	QSPEDHASLAPPLSP	0.819043	0.000545152
Q3KQU3	MAP7D1	MAP7 domain-containing protein 1	Q3KQU3	Q3KQU3_S70_M1	1	Phospho (STY)	S	70	QLPLEPESPSGQVGP	0.818877	0.0188326
Q14669	TRIP12	E3 ubiquitin-protein ligase TRIP12	Q14669	Q14669_T1055_M1	1	Phospho (STY)	T	1055	KTWGRLSTQSNSNNI	0.818773	0.0221757
P02545	LMNA	Prelamin-A/C	P02545	P02545_S568_M1	1	Phospho (STY)	S	568	LLHHHHGSHCSSSGD	0.818682	0.00115311
P49750	YLPM1	YLP motif-containing protein 1	P49750	P49750_S1303_M1	1	Phospho (STY)	S	1303	PMDMYDRSLDNEWDR	0.818435	0.00636473
Q86YP4	GATAD2A	Transcriptional repressor p66-alpha	Q86YP4	Q86YP4_S107_M2	2	Phospho (STY)	S	107	SPDVIVLSDNEQPSS	0.81804	0.0389773
Q3ZCW2	LGALSL	Galectin-related protein	Q3ZCW2	Q3ZCW2_S4_M1	1	Phospho (STY)	S	4	____MAGSVADSDAV	0.818036	0.0133794
Q8TEH3	DENND1A	DENN domain-containing protein 1A	Q8TEH3	Q8TEH3_T707_M1	1	Phospho (STY)	T	707	PRPQGRKTPELGIVP	0.817956	0.0169466
P54709	ATP1B3	Sodium/potassium-transporting ATPase subunit beta-3	P54709	P54709_S8_M1	1	Phospho (STY)	S	8	MTKNEKKSLNQSLAE	0.817884	0.00573575
Q13625	TP53BP2	Apoptosis-stimulating of p53 protein 2	Q13625	Q13625_S698_M1	1	Phospho (STY)	S	698	ERIPRPLSPTKLLPF	0.817676	0.0381126
Q9UKY7	CDV3	Protein CDV3 homolog	Q9UKY7	Q9UKY7_S8_M1	1	Phospho (STY)	S	8	MAETEERSLDNFFAK	0.817626	0.009443
Q92945	KHSRP	Far upstream element-binding protein 2	Q92945	Q92945_S54_M1	1	Phospho (STY)	S	54	GGGPGGGSAGGPSQP	0.817533	0.032193
O95295	SNAPIN	SNARE-associated protein Snapin	O95295	O95295_T14_M1	1	Phospho (STY)	T	14	AAVSGAGTPVAGPTG	0.817486	0.0325822
Q86WB0	ZC3HC1	Zinc finger C3HC-type protein 1	Q86WB0	Q86WB0_S329_M1	1	Phospho (STY)	S	329	PRRMMTRSQDATFSP	0.816924	0.0161254
P37275	ZEB1	Zinc finger E-box-binding homeobox 1	P37275	P37275_S319_M1	1	Phospho (STY)	S	319	SSPSLSASPGSPTRP	0.816811	0.0106745
Q96G46	DUS3L	tRNA-dihydrouridine(47) synthase [NAD(P)(+)]-like	Q96G46	Q96G46_S277_M2	2	Phospho (STY)	S	277	GTSTPPSSPVRTCGP	0.816512	0.00783923
Q9Y6W5	WASF2	Actin-binding protein WASF2	Q9Y6W5	Q9Y6W5_S308_M1	1	Phospho (STY)	S	308	PPAPPLGSPPGPKPG	0.816034	0.04152
Q6BDS2	UHRF1BP1	UHRF1-binding protein 1	Q6BDS2	Q6BDS2_S1106_M1	1	Phospho (STY)	S	1106	KRTVSQQSFDGVSLD	0.816021	0.0300424
Q9UQ80	PA2G4	Proliferation-associated protein 2G4	Q9UQ80	Q9UQ80_S335_M1	1	Phospho (STY)	S	335	NGPMRITSGPFEPDL	0.816002	0.0327819
P18031	PTPN1	Tyrosine-protein phosphatase non-receptor type 1	P18031	P18031_S50_M1	1	Phospho (STY)	S	50	RNRYRDVSPFDHSRI	0.815745	0.0398556
Q9NXH9	TRMT1	tRNA (guanine(26)-N(2))-dimethyltransferase	Q9NXH9	Q9NXH9_Y622_M1	1	Phospho (STY)	Y	622	QRGDQCCYSHSPPTP	0.815725	0.00881083
P48634	PRRC2A	Protein PRRC2A	P48634	P48634_S198_M1	1	Phospho (STY)	S	198	QSSGPGPSLRPQNST	0.815608	0.0109852
O94929	ABLIM3	Actin-binding LIM protein 3	O94929	O94929_S373_M2	2	Phospho (STY)	S	373	LRQRRASSPGYIDSP	0.815545	0.00874173
Q86UX6	STK32C	Serine/threonine-protein kinase 32C	Q86UX6	Q86UX6_S18_M1	1	Phospho (STY)	S	18	SAAASPGSPPPGRAR	0.815382	0.0467291
Q8NB49	ATP11C	Phospholipid-transporting ATPase IG	Q8NB49	Q8NB49_S1126_M1	1	Phospho (STY)	S	1126	PLLLRTFSDESNVL_	0.814874	0.0328564
P29558	RBMS1	RNA-binding motif, single-stranded-interacting protein 1	P29558	P29558_S213_M1	1	Phospho (STY)	S	213	IKTPPGVSAPTEPLL	0.814666	0.016829
P42566	EPS15	Epidermal growth factor receptor substrate 15	P42566	P42566_S324_M1	1	Phospho (STY)	S	324	QKNIIGSSPVADFSA	0.814334	0.0338763
Q8N201	INTS1	Integrator complex subunit 1	Q8N201	Q8N201_T83_M1	1	Phospho (STY)	T	83	KRPKLSSTPPLSALG	0.814293	0.011194
O14686	KMT2D	Histone-lysine N-methyltransferase 2D	O14686	O14686_S2969_M1	1	Phospho (STY)	S	2969	ELVNRPPSSTELGRP	0.814244	0.0197973
Q8WUU4	ZNF296	Zinc finger protein 296	Q8WUU4	Q8WUU4_S69_M1	1	Phospho (STY)	S	69	FGGEPHHSPGPMPAG	0.814242	0.0241584
Q99549	MPHOSPH8	M-phase phosphoprotein 8	Q99549	Q99549_S403_M1	1	Phospho (STY)	S	403	RGLWSTDSAEEDKET	0.814234	0.0185315
Q15032	R3HDM1	R3H domain-containing protein 1	Q15032	Q15032_T348_M1	1	Phospho (STY)	T	348	TNSHQSSTENELKYS	0.814143	0.0287832
Q8WXD5	GEMIN6	Gem-associated protein 6	Q8WXD5	Q8WXD5_S95_M1	1	Phospho (STY)	S	95	SGDCKAYSPEDLEER	0.81399	0.0490165
Q6PJG6	BRAT1	BRCA1-associated ATM activator 1	Q6PJG6	Q6PJG6_S582_M1	1	Phospho (STY)	S	582	QGLHAPTSPEHAEAR	0.813706	0.00720149
Q494U1	PLEKHN1	Pleckstrin homology domain-containing family N member 1	Q494U1	Q494U1_S493_M1	1	Phospho (STY)	S	493	ARGPTPSSPLPSVPV	0.813517	0.00161306
Q9C0C2	TNKS1BP1	182 kDa tankyrase-1-binding protein	Q9C0C2	Q9C0C2_S1158_M1	1	Phospho (STY)	S	1158	PGKTTAGSVDWTDQL	0.813513	0.00606218
Q9P0V3	SH3BP4	SH3 domain-binding protein 4	Q9P0V3	Q9P0V3_S42_M1	1	Phospho (STY)	S	42	FNDIKVPSPSALLVD	0.813467	0.0170215
Q92878	RAD50	DNA repair protein RAD50	Q92878	Q92878_T690_M1	1	Phospho (STY)	T	690	VCQRVFQTEAELQEV	0.813366	0.0256986
Q9NYV4	CDK12	Cyclin-dependent kinase 12	Q9NYV4	Q9NYV4_S423_M1	1	Phospho (STY)	S	423	DGKESKGSPVFLPRK	0.813332	0.04682
Q13263	TRIM28	Transcription intermediary factor 1-beta	Q13263	Q13263_S417_M1	1	Phospho (STY)	S	417	AERPGTNSTGPAPMA	0.813146	0.00115333
Q9UQ35	SRRM2	Serine/arginine repetitive matrix protein 2	Q9UQ35	Q9UQ35_S398_M2	2	Phospho (STY)	S	398	VNPPSEASPTRDRSP	0.81292	0.00083409
Q9UQ35	SRRM2	Serine/arginine repetitive matrix protein 2	Q9UQ35	Q9UQ35_S377_M2	2	Phospho (STY)	S	377	LAERHGGSPQPLATT	0.81292	0.00083409
Q9Y2H2	INPP5F	Phosphatidylinositide phosphatase SAC2	Q9Y2H2	Q9Y2H2_S942_M1	1	Phospho (STY)	S	942	SPLKKSPSAGDVHIL	0.81229	0.00336791
Q9UJX5	ANAPC4	Anaphase-promoting complex subunit 4	Q9UJX5	Q9UJX5_S777_M1	1	Phospho (STY)	S	777	KIKEEVLSESEAENQ	0.812146	0.0256099
Q8NEF9	SRFBP1	Serum response factor-binding protein 1	Q8NEF9	Q8NEF9_T365_M1	1	Phospho (STY)	T	365	FKEQAPKTRSLDFPQ	0.811931	0.0267833
Q8TF72	SHROOM3	Protein Shroom3	Q8TF72	Q8TF72_S242_M1	1	Phospho (STY)	S	242	CHLSPAKSTGSIDQL	0.811847	0.00183416
P31751	AKT2	RAC-beta serine/threonine-protein kinase	P31751	P31751_Y475_M1	1	Phospho (STY)	Y	475	THFPQFSYSASIRE_	0.811584	0.0181916
Q7Z7L8	C11orf96	Uncharacterized protein C11orf96	Q7Z7L8	Q7Z7L8_S399_M1	1	Phospho (STY)	S	399	AKKSFLQSLECLRRS	0.811258	0.0348755
Q86W56	PARG	Poly(ADP-ribose) glycohydrolase	Q86W56	Q86W56_T199_M1	1	Phospho (STY)	T	199	QNDDHSDTDSEENRD	0.811206	0.00103061
Q9BTC0	DIDO1	Death-inducer obliterator 1	Q9BTC0	Q9BTC0_S1040_M1	1	Phospho (STY)	S	1040	ISTSESRSPPEGDTT	0.811069	0.0234904
O15027	SEC16A	Protein transport protein Sec16A	O15027	O15027_S2295_M1	1	Phospho (STY)	S	2295	GELSRCSSMSSLSRE	0.810939	0.0111986
Q8IZL8	PELP1	Proline-, glutamic acid- and leucine-rich protein 1	Q8IZL8	Q8IZL8_T745_M1	1	Phospho (STY)	T	745	PILAPSGTPPPTIPP	0.810894	0.000224503
P27815	PDE4A	cAMP-specific 3',5'-cyclic phosphodiesterase 4A	P27815	P27815_S828_M1	1	Phospho (STY)	S	828	LPAWRTLSVSEHAPG	0.810644	0.0174618
Q96T58	SPEN	Msx2-interacting protein	Q96T58	Q96T58_T1633_M1	1	Phospho (STY)	T	1633	NKDSELKTPPSVGPP	0.810497	0.0198748
Q8TBN0	RAB3IL1	Guanine nucleotide exchange factor for Rab-3A	Q8TBN0	Q8TBN0_S168_M1	1	Phospho (STY)	S	168	VITSTPASPNRELHP	0.810492	0.0435076
P21127	CDK11B	Cyclin-dependent kinase 11B	P21127	P21127_S434_M1	1	Phospho (STY)	S	434	PALQGCRSVEEFQCL	0.810226	0.0463825
O95785	WIZ	Protein Wiz	O95785	O95785_S1012_M2	2	Phospho (STY)	S	1012	KSPQLSLSPRPASPK	0.810041	0.013015
Q96SU4	OSBPL9	Oxysterol-binding protein-related protein 9	Q96SU4	Q96SU4_S326_M1	1	Phospho (STY)	S	326	SVLTHSSSGNSLKRP	0.809597	0.0339126
Q8N9T8	KRI1	Protein KRI1 homolog	Q8N9T8	Q8N9T8_S150_M1	1	Phospho (STY)	S	150	HRLQETSSQSYVEEQ	0.809568	0.0308048
O15439	ABCC4	ATP-binding cassette sub-family C member 4	O15439	O15439_S668_M1	1	Phospho (STY)	S	668	SQQSSRPSLKDGALE	0.809502	0.0330116
Q5VZ89	DENND4C	DENN domain-containing protein 4C	Q5VZ89	Q5VZ89_S1252_M1	1	Phospho (STY)	S	1252	PLGSKSSSMELHREE	0.809201	0.00770981
Q75N03	CBLL1	E3 ubiquitin-protein ligase Hakai	Q75N03	Q75N03_S278_M1	1	Phospho (STY)	S	278	PPPPRSVSQETFRIS	0.809178	0.0305728
Q8TDN4	CABLES1	CDK5 and ABL1 enzyme substrate 1	Q8TDN4	Q8TDN4_T415_M1	1	Phospho (STY)	T	415	AFGARRNTIDSTSSF	0.808655	0.0458943
Q14980	NUMA1	Nuclear mitotic apparatus protein 1	Q14980	Q14980_S1757_M1	1	Phospho (STY)	S	1757	SVPGEPASPISQRLP	0.808616	0.04597
Q9H0F6	SHARPIN	Sharpin	Q9H0F6	Q9H0F6_S143_M1	1	Phospho (STY)	S	143	GPEACPVSLPSPPEA	0.808611	0.00772739
Q8WXI9	GATAD2B	Transcriptional repressor p66-beta	Q8WXI9	Q8WXI9_S122_M1	1	Phospho (STY)	S	122	ERGRLTPSPDIIVLS	0.808506	0.00141052
O15085	ARHGEF11	Rho guanine nucleotide exchange factor 11	O15085	O15085_S255_M1	1	Phospho (STY)	S	255	GLDSPRTSPVIMARV	0.808466	0.00073013
Q7KZ85	SUPT6H	Transcription elongation factor SPT6	Q7KZ85	Q7KZ85_S1701_M1	1	Phospho (STY)	S	1701	QRLTPRPSPSPMIES	0.808207	0.00122311
Q9Y450	HBS1L	HBS1-like protein	Q9Y450	Q9Y450_S65_M1	1	Phospho (STY)	S	65	YEDLKESSNSVSNHQ	0.807424	0.0493972
Q96RV3	PCNX1	Pecanex-like protein 1	Q96RV3	Q96RV3_S2141_M1	1	Phospho (STY)	S	2141	RHSSLRMSTTGFVPC	0.80657	0.000381448
P49327	FASN	Fatty acid synthase	P49327	P49327_T980_M1	1	Phospho (STY)	T	980	ESPTPNPTEPLFLAQ	0.806314	0.00229499
P28290	ITPRID2	Protein ITPRID2	P28290	P28290_S746_M1	1	Phospho (STY)	S	746	SLPTTLLSPVRVVSS	0.806098	0.0234598
Q7Z5K2	WAPL	Wings apart-like protein homolog	Q7Z5K2	Q7Z5K2_S221_M1	1	Phospho (STY)	S	221	QFGKRPESPSEISPI	0.805361	0.00180166
Q96G46	DUS3L	tRNA-dihydrouridine(47) synthase [NAD(P)(+)]-like	Q96G46	Q96G46_T273_M1	1	Phospho (STY)	T	273	PAGPGTSTPPSSPVR	0.805345	0.0192489
P26038	MSN	Moesin	P26038	P26038_S576_M1	1	Phospho (STY)	S	576	QRIDEFESM______	0.805327	0.00119699
P78332	RBM6	RNA-binding protein 6	P78332	P78332_S379_M1	1	Phospho (STY)	S	379	LSGREEQSSDAGLFK	0.805282	0.000523267
Q96A65	EXOC4	Exocyst complex component 4	Q96A65	Q96A65_S226_M1	1	Phospho (STY)	S	226	SSLVKDASVPLIDVT	0.805276	0.0245359
Q08999	RBL2	Retinoblastoma-like protein 2	Q08999	Q08999_S639_M1	1	Phospho (STY)	S	639	DEICIAGSPLTPRRV	0.80515	0.000369972
Q9BXK5	BCL2L13	Bcl-2-like protein 13	Q9BXK5	Q9BXK5_S426_M1	1	Phospho (STY)	S	426	ESLVEELSPASEKKP	0.804677	0.00352114
P24928	POLR2A	DNA-directed RNA polymerase II subunit RPB1	P24928	P24928_S1906_M1	1	Phospho (STY)	S	1906	SPVYTPTSPKYSPTS	0.804269	0.0137822
Q8TEW0	PARD3	Partitioning defective 3 homolog	Q8TEW0	Q8TEW0_S220_M1	1	Phospho (STY)	S	220	FQRDNARSSLSASHP	0.803863	0.0292017
P62316	SNRPD2	Small nuclear ribonucleoprotein Sm D2	P62316	P62316_S2_M1	1	Phospho (STY)	S	2	______MSLLNKPKS	0.803855	0.0294636
Q8IZ21	PHACTR4	Phosphatase and actin regulator 4	Q8IZ21	Q8IZ21_S451_M1	1	Phospho (STY)	S	451	LLFENSDSFSEDSST	0.803148	0.00796824
Q5VV41	ARHGEF16	Rho guanine nucleotide exchange factor 16	Q5VV41	Q5VV41_S230_M1	1	Phospho (STY)	S	230	GLNTSQESDDDILDE	0.802643	0.00568659
Q9UQ35	SRRM2	Serine/arginine repetitive matrix protein 2	Q9UQ35	Q9UQ35_S1271_M1	1	Phospho (STY)	S	1271	STSNFESSPEVEERP	0.802559	5.25374e-05
Q99459	CDC5L	Cell division cycle 5-like protein	Q99459	Q99459_T404_M1	1	Phospho (STY)	T	404	PQRQVVQTPNTVLST	0.802513	0.00276804
Q9UHB7	AFF4	AF4/FMR2 family member 4	Q9UHB7	Q9UHB7_S703_M1	1	Phospho (STY)	S	703	MEEKELLSPLSEPDD	0.802228	0.0335272
Q69YN4	VIRMA	Protein virilizer homolog	Q69YN4	Q69YN4_S1579_M1	1	Phospho (STY)	S	1579	SFLSEPSSPGRTKTT	0.8022	0.0120633
Q08999	RBL2	Retinoblastoma-like protein 2	Q08999	Q08999_S1068_M1	1	Phospho (STY)	S	1068	HKNETMLSPREKIFY	0.802105	0.0420358
P18583	SON	Protein SON	P18583	P18583_S1759_M1	1	Phospho (STY)	S	1759	IEGPLLASDVGRDRS	0.802075	0.0255706
Q9Y2X9	ZNF281	Zinc finger protein 281	Q9Y2X9	Q9Y2X9_S198_M1	1	Phospho (STY)	S	198	HHRDVLLSSSSRTDD	0.802068	0.00462042
A2A3N6	PIPSL	Putative PIP5K1A and PSMD4-like protein	A2A3N6	A2A3N6_S407_M1	1	Phospho (STY)	S	407	IPLKPSPSKKLRSGS	0.802052	0.0377952
P17096	HMGA1	High mobility group protein HMG-I/HMG-Y	P17096	P17096_S5_M2	2	Phospho (STY)	S	5	___MSESSSKSSQPL	0.801578	0.0024228
P13639	EEF2	Elongation factor 2	P13639	P13639_S502_M1	1	Phospho (STY)	S	502	RVMKFSVSPVVRVAV	0.801479	0.024071
Q13561	DCTN2	Dynactin subunit 2	Q13561	Q13561_Y6_M1	1	Phospho (STY)	Y	6	__MADPKYADLPGIA	0.801428	0.0153596
Q13573	SNW1	SNW domain-containing protein 1	Q13573	Q13573_S224_M1	1	Phospho (STY)	S	224	KIPRGPPSPPAPVMH	0.801183	0.0111989
Q9NYF8	BCLAF1	Bcl-2-associated transcription factor 1	Q9NYF8	Q9NYF8_S760_M1	1	Phospho (STY)	S	760	SSSASPSSPSSREEK	0.800681	0.00105111
Q8N108	MIER1	Mesoderm induction early response protein 1	Q8N108	Q8N108_Y446_M1	1	Phospho (STY)	Y	446	ADMDTNGYETDNLTT	0.80015	0.00419392
Q8WXI9	GATAD2B	Transcriptional repressor p66-beta	Q8WXI9	Q8WXI9_T120_M1	1	Phospho (STY)	T	120	EPERGRLTPSPDIIV	0.799902	0.0183915
Q9UHB7	AFF4	AF4/FMR2 family member 4	Q9UHB7	Q9UHB7_S694_M1	1	Phospho (STY)	S	694	FFRQRMFSPMEEKEL	0.799798	0.0455092
P05783	KRT18	Keratin, type I cytoskeletal 18	P05783	P05783_S305_M1	1	Phospho (STY)	S	305	ELRRTVQSLEIDLDS	0.799701	0.0328668
O00116	AGPS	Alkyldihydroxyacetonephosphate synthase, peroxisomal	O00116	O00116_S65_M1	1	Phospho (STY)	S	65	CKARRAASAATAAPT	0.799492	0.0136479
Q8N9T8	KRI1	Protein KRI1 homolog	Q8N9T8	Q8N9T8_S171_M1	1	Phospho (STY)	S	171	FRAFVEDSEDEDGAG	0.799359	0.0367192
Q96T37	RBM15	RNA-binding protein 15	Q96T37	Q96T37_S269_M3	3	Phospho (STY)	S	269	DKDTYPPSASVVGAS	0.799356	0.0123044
Q96T37	RBM15	RNA-binding protein 15	Q96T37	Q96T37_Y266_M3	3	Phospho (STY)	Y	266	SPLDKDTYPPSASVV	0.799356	0.0123044
Q96T37	RBM15	RNA-binding protein 15	Q96T37	Q96T37_T265_M3	3	Phospho (STY)	T	265	RSPLDKDTYPPSASV	0.799356	0.0123044
O00571	DDX3X	ATP-dependent RNA helicase DDX3X	O00571	O00571_S131_M1	1	Phospho (STY)	S	131	NSRWCDKSDEDDWSK	0.79935	0.0196921
Q9H307	PNN	Pinin	Q9H307	Q9H307_S534_M1	1	Phospho (STY)	S	534	RKDFPVESVKLTEVP	0.798663	0.015346
Q5T1M5	FKBP15	FK506-binding protein 15	Q5T1M5	Q5T1M5_S979_M1	1	Phospho (STY)	S	979	LNRERPESPMVPSEQ	0.798523	0.0472868
Q96S99	PLEKHF1	Pleckstrin homology domain-containing family F member 1	Q96S99	Q96S99_S227_M1	1	Phospho (STY)	S	227	AEEQGAGSPGQPAHL	0.798197	0.0245437
O75376	NCOR1	Nuclear receptor corepressor 1	O75376	O75376_S1117_M1	1	Phospho (STY)	S	1117	FSPRSQNSQPEGLLV	0.798162	0.0050685
P49589	CARS1	Cysteine--tRNA ligase, cytoplasmic	P49589	P49589_S34_M1	1	Phospho (STY)	S	34	CRLHLYNSLTRNKEV	0.798107	0.00955832
Q2T9K0	TMEM44	Transmembrane protein 44	Q2T9K0	Q2T9K0_S333_M1	1	Phospho (STY)	S	333	FAKEARESPDTQALL	0.79801	0.0376408
Q9Y520	PRRC2C	Protein PRRC2C	Q9Y520	Q9Y520_S924_M1	1	Phospho (STY)	S	924	SQPSRKRSVSHGSNH	0.797942	0.000498349
Q6KB66	KRT80	Keratin, type II cytoskeletal 80	Q6KB66	Q6KB66_S51_M1	1	Phospho (STY)	S	51	RSLTGCWSAGTISKV	0.797917	0.0170342
O95807	TMEM50A	Transmembrane protein 50A	O95807	O95807_S2_M1	1	Phospho (STY)	S	2	______MSGFLEGLR	0.7977	0.0423477
Q96I25	RBM17	Splicing factor 45	Q96I25	Q96I25_S2_M1	1	Phospho (STY)	S	2	______MSLYDDLGV	0.797578	0.0172797
Q9Y2U8	LEMD3	Inner nuclear membrane protein Man1	Q9Y2U8	Q9Y2U8_S144_M1	1	Phospho (STY)	S	144	LGFSSDESDVEASPR	0.79755	0.0401846
P05783	KRT18	Keratin, type I cytoskeletal 18	P05783	P05783_S60_M1	1	Phospho (STY)	S	60	SFRGGMGSGGLATGI	0.797014	0.0144323
Q9HAZ1	CLK4	Dual specificity protein kinase CLK4	Q9HAZ1	Q9HAZ1_S138_M1	1	Phospho (STY)	S	138	HRRKRSRSIEDDEEG	0.796709	0.0462962
[truncated: 1,161 more rows]

## Sheet: Table S9
	Number of intersection targets	Intersection target
Proteomics	50	BCLAF3	INPP5F	KIZ	PRR5	MISP3
[truncated: 9 more rows]

## Sheet: Table S10
Receptor	PDB ID	Ligand	S (Kcal/mol)	Interaction	Interactive sites	E (Kcal/mol)
[truncated: 38 more rows]
